# Supplementary material for: 8-{1-[(4′-Fluoro-[1,1′-biphen­yl]-4-yl)meth­yl]piperidin-4-yl}-3,4-di­hydro­quinolin-2(1H)-one chloro­form 0.25-solvate
Source: Acta Crystallogr Sect E Struct Rep Online. 2014 Jan 4;70(Pt 2):o103–4. doi: 10.1107/S160053681303448X (PMC3998275; doi:10.1107/S160053681303448X)
Supplement: Supplementary file 1 [file e-70-0o103-sup1.cif]

##############################################################################
#                                                                            #
# This CIF contains the data in a paper accepted for publication in          #
# Acta Crystallographica Section E. It conforms to the requirements of       #
# Notes for Authors for Acta Crystallographica Section E, and has been       #
# peer reviewed under the auspices of the IUCr Commission on Journals.       #
#                                                                            #
# Full details of the Crystallographic Information File format               #
# are given in the paper "The Crystallographic Information File (CIF):       #
# a New Standard Archive File for Crystallography" by S. R. Hall, F. H.      #
# Allen and I. D. Brown [Acta Cryst. (1991), A47, 655-685].                  #
#                                                                            #
# The current version of the core CIF dictionary is obtainable from          #
# ftp://ftp.iucr.org/pub/cif_core.dic.                                       #
#                                                                            #
# Software is freely available for graphical display of the structure(s)     #
# in this CIF. For information consult the CIF software page                 #
# http://www.iucr.org/resources/cif/software.                                #
#                                                                            #
# This file may be used for bona fide research purposes within the           #
# scientific community so long as proper attribution is given to the journal # 
# article from which it was obtained.                                        #
#                                                                            #
##############################################################################
data_I
_database_code_depnum_ccdc_archive 'CCDC 978441'
_audit_creation_method     SHELXL-2013
_chemical_name_systematic
;\
8-{1-[(4'-Fluoro-[1,1'-biphenyl]-4-yl)methyl]piperidin-4-yl}-\
3,4-dihydroquinolin-2(1<i>H</i>)-one chloroform 0.25-solvate
;
_chemical_name_common     ?
_chemical_formula_moiety     'C27 H27 F N2 O, 0.25(C H Cl3)'
_chemical_formula_sum     'C27.25 H27.25 Cl0.75 F N2 O'
_chemical_formula_iupac     'C27 H27 F N2 O, 0.25C H Cl3'
_chemical_formula_weight     444.35
_chemical_melting_point     ?
_symmetry_space_group_name_hall     '-P 1'
_shelx_space_group_comment
;
The symmetry employed for this shelxl refinement is uniquely defined
by the following loop, which should always be used as a source of
symmetry information in preference to the above space-group names.
They are only intended as comments.
;
_space_group_crystal_system     triclinic
_space_group_name_H-M_alt     'P -1'
_space_group_name_Hall     '-P 1'
loop_
    _space_group_symop_operation_xyz
    'x, y, z'
    '-x, -y, -z'
_cell_length_a     7.6955(8)
_cell_length_b     16.618(2)
_cell_length_c     18.224(2)
_cell_angle_alpha     79.206(9)
_cell_angle_beta     87.563(9)
_cell_angle_gamma     83.976(9)
_cell_volume     2276.1(4)
_cell_formula_units_Z     4
_cell_measurement_reflns_used     8114
_cell_measurement_theta_min     1.53
_cell_measurement_theta_max     26.03
_cell_measurement_temperature     173(2)
_exptl_crystal_description     'rod'
_exptl_crystal_colour     'colourless'
_exptl_crystal_size_max     0.45
_exptl_crystal_size_mid     0.30
_exptl_crystal_size_min     0.15
_exptl_crystal_density_diffrn     1.297
_exptl_crystal_density_meas     ?
_exptl_crystal_density_method     ?
_exptl_crystal_F_000     938
_exptl_absorpt_coefficient_mu     0.169
_exptl_absorpt_correction_type     multi-scan
_exptl_absorpt_process_details     '(MULscanABS in PLATON; Spek, 2009)'
_shelx_estimated_absorpt_T_min     ?
_shelx_estimated_absorpt_T_max     ?
_exptl_absorpt_correction_T_min     0.7641
_exptl_absorpt_correction_T_max     1.0000
_exptl_special_details     ?
_diffrn_ambient_temperature     173(2)
_diffrn_radiation_type     MoK\a
_diffrn_radiation_wavelength     0.71073
_diffrn_radiation_source     'fine-focus sealed tube'
_diffrn_radiation_monochromator     'plane graphite'
_diffrn_measurement_device_type     'Stoe IPDS 2'
_diffrn_measurement_device     '2-circle goniometer'
_diffrn_measurement_method     '\f + \w scans'
_diffrn_detector_area_resol_mean     ?
_diffrn_reflns_number     27043
_diffrn_reflns_av_R_equivalents     0.0930
_diffrn_reflns_theta_min     1.530
_diffrn_reflns_theta_max     25.693
_diffrn_reflns_theta_full     25.242
_diffrn_measured_fraction_theta_max     0.993
_diffrn_measured_fraction_theta_full     1.000
_diffrn_reflns_limit_h_min     -9
_diffrn_reflns_limit_h_max     9
_diffrn_reflns_limit_k_min     -20
_diffrn_reflns_limit_k_max     20
_diffrn_reflns_limit_l_min     -22
_diffrn_reflns_limit_l_max     22
_refine_special_details
;
The crystal diffracted weakly beyond 19\% in \q despite is size. This we believe
is due to the presence of disordered solvent of crystallization.
;
_reflns_number_total     8614
_reflns_number_gt     3481
_reflns_threshold_expression     I>2\s(I)
_refine_ls_structure_factor_coef     Fsqd
_refine_ls_matrix_type     full
_refine_ls_R_factor_all     0.1212
_refine_ls_R_factor_gt     0.0499
_refine_ls_wR_factor_gt     0.1036
_refine_ls_wR_factor_ref     0.1153
_refine_ls_goodness_of_fit_ref     0.692
_refine_ls_restrained_S_all     0.692
_refine_ls_number_reflns     8614
_refine_ls_number_parameters     595
_refine_ls_number_restraints     0
_refine_ls_hydrogen_treatment     mixed
_refine_ls_weighting_scheme     calc
_refine_ls_weighting_details
                      'w=1/[\s^2^(Fo^2^)+(0.0494P)^2^] where P=(Fo^2^+2Fc^2^)/3'
_atom_sites_solution_hydrogens     mixed
_atom_sites_solution_primary     ?
_atom_sites_solution_secondary     ?
_refine_ls_shift/su_max     0.000
_refine_ls_shift/su_mean     0.000
_refine_diff_density_max     0.628
_refine_diff_density_min     -0.604
_refine_ls_extinction_method     'SHELXL2013 (Sheldrick, 2008)'
_refine_ls_extinction_coef     0.0034(5)
_refine_ls_extinction_expression
                                  'Fc^*^=kFc[1+0.001xFc^2^\l^3^/sin(2\q)]^-1/4^'
loop_
    _atom_type_symbol
    _atom_type_description
    _atom_type_scat_dispersion_real
    _atom_type_scat_dispersion_imag
    _atom_type_scat_source
    'C' 'C' 0.0033 0.0016
                         'International Tables Vol C Tables 4.2.6.8 and 6.1.1.4'
    'H' 'H' 0.0000 0.0000
                         'International Tables Vol C Tables 4.2.6.8 and 6.1.1.4'
    'Cl' 'Cl' 0.1484 0.1585
                         'International Tables Vol C Tables 4.2.6.8 and 6.1.1.4'
    'F' 'F' 0.0171 0.0103
                         'International Tables Vol C Tables 4.2.6.8 and 6.1.1.4'
    'N' 'N' 0.0061 0.0033
                         'International Tables Vol C Tables 4.2.6.8 and 6.1.1.4'
    'O' 'O' 0.0106 0.0060
                         'International Tables Vol C Tables 4.2.6.8 and 6.1.1.4'
_computing_data_collection     'X-AREA (Stoe & Cie, 2009)'
_computing_cell_refinement     'X-AREA (Stoe & Cie, 2009)'
_computing_data_reduction     'X-RED32 (Stoe & Cie, 2009)'
_computing_structure_solution     'SHELXS97 (Sheldrick, 2008)'
_computing_structure_refinement     'SHELXL2013 (Sheldrick, 2008)'
_computing_molecular_graphics     'Mercury (Macrae <i>et al.</i>, 2008)'
_computing_publication_material
;
SHELXL2013 (Sheldrick, 2008), PLATON (Spek, 2009) and
publCIF (Westrip, 2010)
;
loop_
    _atom_site_type_symbol
    _atom_site_label
    _atom_site_fract_x
    _atom_site_fract_y
    _atom_site_fract_z
    _atom_site_U_iso_or_equiv
    _atom_site_adp_type
    _atom_site_calc_flag
    _atom_site_occupancy
    _atom_site_disorder_assembly
    _atom_site_disorder_group
    F F1 0.7833(3) 0.46774(11) 0.43761(10) 0.0520(6) Uani d 1 . .
    O O1 -0.2054(3) 0.00085(13) 0.53754(12) 0.0385(6) Uani d 1 . .
    N N1 0.4532(3) -0.07591(14) 0.25646(12) 0.0246(6) Uani d 1 . .
    N N2 -0.0871(3) -0.09665(15) 0.47441(13) 0.0232(6) Uani d 1 . .
    H H2N 0.009(4) -0.0712(18) 0.4712(16) 0.034(9) Uiso d 1 . .
    C C2 0.7566(4) 0.39930(19) 0.40904(18) 0.0326(8) Uani d 1 . .
    C C3 0.8092(4) 0.32282(19) 0.44942(17) 0.0346(8) Uani d 1 . .
    H H3 0.8624 0.3169 0.4965 0.042 Uiso calc 1 . .
    C C4 0.7826(4) 0.25500(19) 0.41952(16) 0.0292(8) Uani d 1 . .
    H H4 0.8186 0.2017 0.4468 0.035 Uiso calc 1 . .
    C C5 0.7046(4) 0.26184(17) 0.35058(16) 0.0239(7) Uani d 1 . .
    C C6 0.6540(4) 0.34185(18) 0.31198(16) 0.0282(7) Uani d 1 . .
    H H6 0.6013 0.3490 0.2647 0.034 Uiso calc 1 . .
    C C7 0.6794(4) 0.41019(19) 0.34164(17) 0.0321(8) Uani d 1 . .
    H H7 0.6436 0.4640 0.3154 0.039 Uiso calc 1 . .
    C C8 0.6745(4) 0.18862(17) 0.31910(15) 0.0246(7) Uani d 1 . .
    C C9 0.7798(4) 0.11402(18) 0.33780(16) 0.0301(8) Uani d 1 . .
    H H9 0.8726 0.1101 0.3715 0.036 Uiso calc 1 . .
    C C10 0.7510(4) 0.04604(18) 0.30805(16) 0.0284(7) Uani d 1 . .
    H H10 0.8233 -0.0039 0.3227 0.034 Uiso calc 1 . .
    C C11 0.6193(4) 0.04847(18) 0.25737(16) 0.0256(7) Uani d 1 . .
    C C12 0.5943(4) -0.02544(18) 0.22348(16) 0.0295(8) Uani d 1 . .
    H H12A 0.5712 -0.0061 0.1697 0.035 Uiso calc 1 . .
    H H12B 0.7057 -0.0615 0.2271 0.035 Uiso calc 1 . .
    C C13 0.2788(4) -0.03846(18) 0.23558(16) 0.0286(7) Uani d 1 . .
    H H13A 0.2746 -0.0207 0.1807 0.034 Uiso calc 1 . .
    H H13B 0.2503 0.0108 0.2588 0.034 Uiso calc 1 . .
    C C14 0.1447(4) -0.09995(18) 0.26140(15) 0.0284(7) Uani d 1 . .
    H H14A 0.1728 -0.1493 0.2383 0.034 Uiso calc 1 . .
    H H14B 0.0266 -0.0748 0.2458 0.034 Uiso calc 1 . .
    C C15 0.1482(4) -0.12460(17) 0.34640(15) 0.0234(7) Uani d 1 . .
    H H15 0.1244 -0.0730 0.3674 0.028 Uiso calc 1 . .
    C C16 0.0118(4) -0.18178(17) 0.38047(15) 0.0219(7) Uani d 1 . .
    C C17 -0.0964(4) -0.16765(17) 0.44165(15) 0.0227(7) Uani d 1 . .
    C C18 -0.2169(4) -0.06471(19) 0.51550(16) 0.0268(7) Uani d 1 . .
    C C19 -0.3732(4) -0.11199(18) 0.53351(17) 0.0303(8) Uani d 1 . .
    H H19A -0.4592 -0.0943 0.4933 0.036 Uiso calc 1 . .
    H H19B -0.4293 -0.1003 0.5808 0.036 Uiso calc 1 . .
    C C20 -0.3202(4) -0.20388(18) 0.54119(17) 0.0335(8) Uani d 1 . .
    H H20A -0.2500 -0.2233 0.5865 0.040 Uiso calc 1 . .
    H H20B -0.4263 -0.2336 0.5470 0.040 Uiso calc 1 . .
    C C21 -0.2159(4) -0.22272(18) 0.47433(15) 0.0250(7) Uani d 1 . .
    C C22 -0.2296(4) -0.29239(19) 0.44420(17) 0.0319(8) Uani d 1 . .
    H H22 -0.3118 -0.3297 0.4651 0.038 Uiso calc 1 . .
    C C23 -0.1250(4) -0.30808(19) 0.38413(17) 0.0358(8) Uani d 1 . .
    H H23 -0.1343 -0.3562 0.3640 0.043 Uiso calc 1 . .
    C C24 -0.0059(4) -0.25301(18) 0.35321(17) 0.0318(8) Uani d 1 . .
    H H24 0.0658 -0.2645 0.3120 0.038 Uiso calc 1 . .
    C C25 0.3338(4) -0.16133(18) 0.36797(16) 0.0299(8) Uani d 1 . .
    H H25A 0.3407 -0.1750 0.4231 0.036 Uiso calc 1 . .
    H H25B 0.3613 -0.2130 0.3483 0.036 Uiso calc 1 . .
    C C26 0.4679(4) -0.10162(18) 0.33715(15) 0.0280(7) Uani d 1 . .
    H H26A 0.4492 -0.0527 0.3613 0.034 Uiso calc 1 . .
    H H26B 0.5870 -0.1285 0.3489 0.034 Uiso calc 1 . .
    C C27 0.5138(4) 0.12268(18) 0.23943(16) 0.0293(8) Uani d 1 . .
    H H27 0.4217 0.1265 0.2055 0.035 Uiso calc 1 . .
    C C28 0.5396(4) 0.19087(18) 0.26978(15) 0.0264(7) Uani d 1 . .
    H H28 0.4639 0.2401 0.2567 0.032 Uiso calc 1 . .
    F F2 1.3617(3) 0.62544(12) 0.38567(11) 0.0588(6) Uani d 1 . .
    O O2 0.2877(3) 0.54027(12) -0.01363(13) 0.0377(6) Uani d 1 . .
    N N3 0.9771(3) 0.20169(14) 0.05422(13) 0.0270(6) Uani d 1 . .
    N N4 0.4096(3) 0.42911(14) -0.05795(14) 0.0229(6) Uani d 1 . .
    H H4N 0.502(4) 0.4311(17) -0.0344(15) 0.022(8) Uiso d 1 . .
    C C29 1.3188(5) 0.5689(2) 0.3462(2) 0.0410(9) Uani d 1 . .
    C C30 1.3440(4) 0.5841(2) 0.27003(19) 0.0393(9) Uani d 1 . .
    H H30 1.3864 0.6341 0.2452 0.047 Uiso calc 1 . .
    C C31 1.3064(4) 0.52515(18) 0.23002(17) 0.0319(8) Uani d 1 . .
    H H31 1.3235 0.5351 0.1773 0.038 Uiso calc 1 . .
    C C32 1.2437(4) 0.45105(18) 0.26552(16) 0.0283(7) Uani d 1 . .
    C C33 1.2175(4) 0.44066(19) 0.34284(18) 0.0362(8) Uani d 1 . .
    H H33 1.1721 0.3918 0.3684 0.043 Uiso calc 1 . .
    C C34 1.2546(5) 0.4982(2) 0.38355(19) 0.0421(9) Uani d 1 . .
    H H34 1.2362 0.4893 0.4362 0.051 Uiso calc 1 . .
    C C35 1.2088(4) 0.38639(18) 0.22319(16) 0.0273(7) Uani d 1 . .
    C C36 1.2923(4) 0.37995(18) 0.15466(16) 0.0297(8) Uani d 1 . .
    H H36 1.3708 0.4190 0.1337 0.036 Uiso calc 1 . .
    C C37 1.2634(4) 0.31827(18) 0.11671(16) 0.0299(8) Uani d 1 . .
    H H37 1.3212 0.3163 0.0699 0.036 Uiso calc 1 . .
    C C38 1.1510(4) 0.25863(18) 0.14560(16) 0.0277(7) Uani d 1 . .
    C C39 1.1252(4) 0.18953(18) 0.10479(16) 0.0300(8) Uani d 1 . .
    H H39A 1.2334 0.1787 0.0754 0.036 Uiso calc 1 . .
    H H39B 1.1117 0.1393 0.1427 0.036 Uiso calc 1 . .
    C C40 0.8066(4) 0.20082(18) 0.09254(16) 0.0281(7) Uani d 1 . .
    H H40A 0.7850 0.2494 0.1171 0.034 Uiso calc 1 . .
    H H40B 0.8058 0.1508 0.1317 0.034 Uiso calc 1 . .
    C C41 0.6633(4) 0.20212(18) 0.03805(16) 0.0298(7) Uani d 1 . .
    H H41A 0.5490 0.2004 0.0650 0.036 Uiso calc 1 . .
    H H41B 0.6834 0.1530 0.0141 0.036 Uiso calc 1 . .
    C C42 0.6609(4) 0.28031(17) -0.02180(16) 0.0256(7) Uani d 1 . .
    H H42 0.6425 0.3284 0.0045 0.031 Uiso calc 1 . .
    C C43 0.5169(4) 0.29027(17) -0.07819(16) 0.0253(7) Uani d 1 . .
    C C44 0.4001(4) 0.36189(17) -0.09489(15) 0.0221(7) Uani d 1 . .
    C C45 0.2736(4) 0.48745(18) -0.05182(16) 0.0268(7) Uani d 1 . .
    C C46 0.1135(4) 0.48381(18) -0.09304(16) 0.0298(8) Uani d 1 . .
    H H46A 0.0512 0.5397 -0.1055 0.036 Uiso calc 1 . .
    H H46B 0.0348 0.4480 -0.0608 0.036 Uiso calc 1 . .
    C C47 0.1570(4) 0.45047(18) -0.16440(16) 0.0331(8) Uani d 1 . .
    H H47A 0.0477 0.4413 -0.1870 0.040 Uiso calc 1 . .
    H H47B 0.2170 0.4913 -0.2006 0.040 Uiso calc 1 . .
    C C48 0.2733(4) 0.37045(18) -0.14847(15) 0.0244(7) Uani d 1 . .
    C C49 0.2579(4) 0.3066(2) -0.18601(17) 0.0357(8) Uani d 1 . .
    H H49 0.1688 0.3113 -0.2215 0.043 Uiso calc 1 . .
    C C50 0.3729(5) 0.2356(2) -0.17158(18) 0.0406(9) Uani d 1 . .
    H H50 0.3650 0.1922 -0.1982 0.049 Uiso calc 1 . .
    C C51 0.4987(4) 0.22842(19) -0.11845(18) 0.0365(8) Uani d 1 . .
    H H51 0.5758 0.1793 -0.1090 0.044 Uiso calc 1 . .
    C C52 0.8422(4) 0.28231(19) -0.06015(17) 0.0343(8) Uani d 1 . .
    H H52A 0.8639 0.2359 -0.0874 0.041 Uiso calc 1 . .
    H H52B 0.8460 0.3342 -0.0969 0.041 Uiso calc 1 . .
    C C53 0.9835(4) 0.27626(19) -0.00341(16) 0.0323(8) Uani d 1 . .
    H H53A 1.0994 0.2752 -0.0291 0.039 Uiso calc 1 . .
    H H53B 0.9680 0.3254 0.0205 0.039 Uiso calc 1 . .
    C C54 1.0668(4) 0.26511(19) 0.21371(16) 0.0310(8) Uani d 1 . .
    H H54 0.9889 0.2258 0.2348 0.037 Uiso calc 1 . .
    C C55 1.0941(4) 0.32725(19) 0.25114(17) 0.0321(8) Uani d 1 . .
    H H55 1.0333 0.3301 0.2972 0.039 Uiso calc 1 . .
    Cl Cl1 -0.0132(2) -0.03511(9) 0.07915(8) 0.1134(6) Uani d 1 . .
    Cl Cl2 0.3096(5) 0.02001(16) 0.00809(15) 0.1066(10) Uani d 0.5 . .
    C C61 0.0799(10) 0.0456(5) -0.0014(4) 0.065(3) Uani d 0.5 . .
    H H61 0.0458 0.1028 0.0074 0.078 Uiso calc 0.5 . .
loop_
    _atom_site_aniso_label
    _atom_site_aniso_U_11
    _atom_site_aniso_U_22
    _atom_site_aniso_U_33
    _atom_site_aniso_U_12
    _atom_site_aniso_U_13
    _atom_site_aniso_U_23
    F1 0.0699(16) 0.0417(12) 0.0472(12) -0.0041(11) -0.0038(11) -0.0153(9)
    O1 0.0344(15) 0.0437(14) 0.0431(13) -0.0094(11) 0.0146(11) -0.0231(11)
    N1 0.0206(15) 0.0286(14) 0.0239(13) -0.0027(11) 0.0034(11) -0.0039(11)
    N2 0.0214(16) 0.0278(14) 0.0214(13) -0.0080(12) 0.0059(12) -0.0053(11)
    C2 0.034(2) 0.0292(18) 0.0378(19) -0.0041(15) 0.0051(16) -0.0143(15)
    C3 0.036(2) 0.042(2) 0.0248(17) -0.0015(17) -0.0018(15) -0.0050(15)
    C4 0.028(2) 0.0304(18) 0.0256(17) 0.0000(15) 0.0004(15) 0.0024(14)
    C5 0.0143(17) 0.0274(17) 0.0272(16) -0.0016(13) 0.0046(13) 0.0008(13)
    C6 0.0225(19) 0.0342(18) 0.0252(16) 0.0005(14) -0.0013(14) -0.0007(14)
    C7 0.031(2) 0.0285(18) 0.0326(18) 0.0009(15) 0.0026(16) 0.0016(14)
    C8 0.0224(18) 0.0273(17) 0.0208(16) -0.0038(14) 0.0057(14) 0.0037(13)
    C9 0.0227(19) 0.0321(18) 0.0326(18) -0.0013(15) -0.0010(15) 0.0007(14)
    C10 0.0239(19) 0.0255(17) 0.0325(18) 0.0013(14) 0.0040(15) 0.0004(14)
    C11 0.0199(18) 0.0294(17) 0.0252(16) -0.0046(14) 0.0067(14) 0.0008(13)
    C12 0.0224(19) 0.0355(18) 0.0288(17) 0.0000(15) 0.0056(14) -0.0047(14)
    C13 0.0276(19) 0.0342(18) 0.0224(16) -0.0037(15) 0.0004(14) -0.0008(13)
    C14 0.0255(19) 0.0346(18) 0.0241(16) -0.0009(15) -0.0008(14) -0.0038(13)
    C15 0.0262(19) 0.0217(16) 0.0221(15) -0.0038(14) 0.0021(14) -0.0036(12)
    C16 0.0207(18) 0.0253(16) 0.0191(15) -0.0026(13) -0.0024(13) -0.0022(13)
    C17 0.0220(18) 0.0223(16) 0.0234(16) -0.0012(13) -0.0049(14) -0.0028(13)
    C18 0.0237(19) 0.0329(18) 0.0237(16) -0.0031(15) 0.0029(14) -0.0051(14)
    C19 0.0236(19) 0.0388(19) 0.0290(17) -0.0057(15) 0.0076(14) -0.0076(14)
    C20 0.031(2) 0.0373(19) 0.0302(18) -0.0106(16) 0.0086(15) -0.0002(14)
    C21 0.0227(19) 0.0294(17) 0.0213(16) -0.0057(14) -0.0007(14) 0.0011(13)
    C22 0.030(2) 0.0321(19) 0.0339(18) -0.0129(15) -0.0029(16) -0.0012(15)
    C23 0.043(2) 0.0285(18) 0.039(2) -0.0099(16) -0.0018(17) -0.0094(15)
    C24 0.034(2) 0.0345(19) 0.0287(17) -0.0047(16) -0.0002(15) -0.0088(15)
    C25 0.030(2) 0.0294(17) 0.0280(17) -0.0042(15) -0.0040(15) 0.0027(13)
    C26 0.0262(19) 0.0284(17) 0.0261(16) -0.0036(14) -0.0007(14) 0.0041(13)
    C27 0.025(2) 0.0354(19) 0.0243(16) -0.0023(15) -0.0008(14) 0.0028(14)
    C28 0.0244(19) 0.0280(17) 0.0234(16) 0.0000(14) 0.0005(14) 0.0023(13)
    F2 0.0776(17) 0.0417(12) 0.0624(14) -0.0126(11) 0.0063(12) -0.0215(11)
    O2 0.0299(14) 0.0277(12) 0.0601(15) 0.0020(10) -0.0085(12) -0.0207(12)
    N3 0.0241(15) 0.0250(14) 0.0285(14) 0.0009(12) 0.0010(12) 0.0011(11)
    N4 0.0198(16) 0.0209(14) 0.0279(14) -0.0004(12) -0.0049(12) -0.0042(11)
    C29 0.043(2) 0.033(2) 0.050(2) -0.0023(17) 0.0032(18) -0.0158(17)
    C30 0.034(2) 0.0284(18) 0.052(2) 0.0012(16) 0.0015(18) -0.0027(17)
    C31 0.028(2) 0.0289(18) 0.0334(18) 0.0002(15) 0.0020(15) 0.0059(15)
    C32 0.0228(19) 0.0303(17) 0.0277(17) 0.0029(14) 0.0024(14) 0.0009(14)
    C33 0.038(2) 0.0308(18) 0.0366(19) -0.0049(16) 0.0088(16) 0.0011(15)
    C34 0.053(3) 0.037(2) 0.037(2) -0.0014(18) 0.0091(18) -0.0112(17)
    C35 0.0188(18) 0.0306(18) 0.0267(17) 0.0031(14) 0.0007(14) 0.0062(14)
    C36 0.026(2) 0.0289(17) 0.0308(18) -0.0031(15) 0.0048(15) 0.0016(14)
    C37 0.0256(19) 0.0353(19) 0.0242(16) 0.0025(15) 0.0035(14) 0.0024(14)
    C38 0.0176(18) 0.0297(18) 0.0310(18) 0.0027(14) -0.0036(14) 0.0048(14)
    C39 0.0243(19) 0.0326(18) 0.0297(17) 0.0035(15) -0.0003(15) -0.0005(14)
    C40 0.0236(19) 0.0277(17) 0.0290(17) -0.0023(14) 0.0038(14) 0.0038(13)
    C41 0.0272(19) 0.0262(17) 0.0335(17) -0.0010(14) 0.0046(15) -0.0007(13)
    C42 0.0259(19) 0.0174(15) 0.0327(17) 0.0014(14) -0.0017(15) -0.0045(13)
    C43 0.0255(19) 0.0211(16) 0.0300(17) -0.0033(14) 0.0008(14) -0.0061(13)
    C44 0.0225(18) 0.0248(16) 0.0197(15) -0.0058(14) 0.0053(13) -0.0050(12)
    C45 0.027(2) 0.0199(16) 0.0312(17) -0.0012(14) 0.0022(15) -0.0016(14)
    C46 0.0243(19) 0.0268(17) 0.0376(18) 0.0020(14) -0.0048(15) -0.0064(14)
    C47 0.031(2) 0.0364(19) 0.0283(17) -0.0003(15) -0.0059(15) 0.0025(14)
    C48 0.0232(19) 0.0299(17) 0.0195(15) -0.0026(14) 0.0025(14) -0.0038(13)
    C49 0.034(2) 0.045(2) 0.0306(18) -0.0065(17) -0.0046(16) -0.0130(16)
    C50 0.045(2) 0.038(2) 0.045(2) -0.0045(18) -0.0018(18) -0.0236(17)
    C51 0.036(2) 0.0311(19) 0.045(2) 0.0018(16) -0.0028(17) -0.0153(16)
    C52 0.029(2) 0.0350(19) 0.0353(19) -0.0037(15) -0.0014(16) 0.0027(14)
    C53 0.0258(19) 0.0354(18) 0.0305(18) -0.0044(15) -0.0002(15) 0.0080(14)
    C54 0.025(2) 0.0368(19) 0.0284(17) -0.0086(15) 0.0061(15) 0.0021(15)
    C55 0.026(2) 0.040(2) 0.0279(17) -0.0042(16) 0.0051(15) -0.0010(15)
    Cl1 0.1568(15) 0.1040(11) 0.0755(9) -0.0122(10) -0.0064(9) -0.0063(8)
    Cl2 0.157(3) 0.0827(18) 0.0861(18) 0.0011(19) 0.0029(19) -0.0392(14)
    C61 0.055(6) 0.074(6) 0.065(5) 0.038(5) -0.047(5) -0.027(4)
_geom_special_details
;
All e.s.d.'s (except the e.s.d. in the dihedral angle between two l.s. planes)
are estimated using the full covariance matrix. The cell e.s.d.'s are taken
into account individually in the estimation of e.s.d.'s in distances, angles
and torsion angles; correlations between e.s.d.'s in cell parameters are only
used when they are defined by crystal symmetry. An approximate (isotropic)
treatment of cell e.s.d.'s is used for estimating e.s.d.'s involving l.s.
planes.
;
loop_
    _geom_bond_atom_site_label_1
    _geom_bond_atom_site_label_2
    _geom_bond_site_symmetry_2
    _geom_bond_distance
    _geom_bond_publ_flag
    F1 C2 . 1.374(3) ?
    O1 C18 . 1.242(3) ?
    N1 C13 . 1.454(4) ?
    N1 C26 . 1.458(3) ?
    N1 C12 . 1.480(4) ?
    N2 C18 . 1.347(4) ?
    N2 C17 . 1.428(4) ?
    N2 H2N . 0.88(3) ?
    C2 C7 . 1.360(4) ?
    C2 C3 . 1.374(4) ?
    C3 C4 . 1.377(4) ?
    C3 H3 . 0.9500 ?
    C4 C5 . 1.396(4) ?
    C4 H4 . 0.9500 ?
    C5 C6 . 1.407(4) ?
    C5 C8 . 1.482(4) ?
    C6 C7 . 1.381(4) ?
    C6 H6 . 0.9500 ?
    C7 H7 . 0.9500 ?
    C8 C28 . 1.395(4) ?
    C8 C9 . 1.402(4) ?
    C9 C10 . 1.383(4) ?
    C9 H9 . 0.9500 ?
    C10 C11 . 1.392(4) ?
    C10 H10 . 0.9500 ?
    C11 C27 . 1.396(4) ?
    C11 C12 . 1.507(4) ?
    C12 H12A . 0.9900 ?
    C12 H12B . 0.9900 ?
    C13 C14 . 1.526(4) ?
    C13 H13A . 0.9900 ?
    C13 H13B . 0.9900 ?
    C14 C15 . 1.527(4) ?
    C14 H14A . 0.9900 ?
    C14 H14B . 0.9900 ?
    C15 C16 . 1.524(4) ?
    C15 C25 . 1.531(4) ?
    C15 H15 . 1.0000 ?
    C16 C24 . 1.388(4) ?
    C16 C17 . 1.403(4) ?
    C17 C21 . 1.401(4) ?
    C18 C19 . 1.497(4) ?
    C19 C20 . 1.520(4) ?
    C19 H19A . 0.9900 ?
    C19 H19B . 0.9900 ?
    C20 C21 . 1.495(4) ?
    C20 H20A . 0.9900 ?
    C20 H20B . 0.9900 ?
    C21 C22 . 1.386(4) ?
    C22 C23 . 1.379(4) ?
    C22 H22 . 0.9500 ?
    C23 C24 . 1.391(4) ?
    C23 H23 . 0.9500 ?
    C24 H24 . 0.9500 ?
    C25 C26 . 1.524(4) ?
    C25 H25A . 0.9900 ?
    C25 H25B . 0.9900 ?
    C26 H26A . 0.9900 ?
    C26 H26B . 0.9900 ?
    C27 C28 . 1.386(4) ?
    C27 H27 . 0.9500 ?
    C28 H28 . 0.9500 ?
    F2 C29 . 1.359(4) ?
    O2 C45 . 1.234(3) ?
    N3 C40 . 1.460(4) ?
    N3 C39 . 1.470(4) ?
    N3 C53 . 1.470(3) ?
    N4 C45 . 1.366(4) ?
    N4 C44 . 1.417(4) ?
    N4 H4N . 0.86(3) ?
    C29 C30 . 1.372(5) ?
    C29 C34 . 1.372(4) ?
    C30 C31 . 1.386(4) ?
    C30 H30 . 0.9500 ?
    C31 C32 . 1.403(4) ?
    C31 H31 . 0.9500 ?
    C32 C33 . 1.396(4) ?
    C32 C35 . 1.487(4) ?
    C33 C34 . 1.374(4) ?
    C33 H33 . 0.9500 ?
    C34 H34 . 0.9500 ?
    C35 C36 . 1.397(4) ?
    C35 C55 . 1.401(4) ?
    C36 C37 . 1.380(4) ?
    C36 H36 . 0.9500 ?
    C37 C38 . 1.398(4) ?
    C37 H37 . 0.9500 ?
    C38 C54 . 1.392(4) ?
    C38 C39 . 1.514(4) ?
    C39 H39A . 0.9900 ?
    C39 H39B . 0.9900 ?
    C40 C41 . 1.511(4) ?
    C40 H40A . 0.9900 ?
    C40 H40B . 0.9900 ?
    C41 C42 . 1.531(4) ?
    C41 H41A . 0.9900 ?
    C41 H41B . 0.9900 ?
    C42 C43 . 1.519(4) ?
    C42 C52 . 1.534(4) ?
    C42 H42 . 1.0000 ?
    C43 C51 . 1.391(4) ?
    C43 C44 . 1.407(4) ?
    C44 C48 . 1.388(4) ?
    C45 C46 . 1.482(4) ?
    C46 C47 . 1.518(4) ?
    C46 H46A . 0.9900 ?
    C46 H46B . 0.9900 ?
    C47 C48 . 1.510(4) ?
    C47 H47A . 0.9900 ?
    C47 H47B . 0.9900 ?
    C48 C49 . 1.383(4) ?
    C49 C50 . 1.389(4) ?
    C49 H49 . 0.9500 ?
    C50 C51 . 1.378(4) ?
    C50 H50 . 0.9500 ?
    C51 H51 . 0.9500 ?
    C52 C53 . 1.515(4) ?
    C52 H52A . 0.9900 ?
    C52 H52B . 0.9900 ?
    C53 H53A . 0.9900 ?
    C53 H53B . 0.9900 ?
    C54 C55 . 1.377(4) ?
    C54 H54 . 0.9500 ?
    C55 H55 . 0.9500 ?
    Cl1 C61 2 1.573(7) ?
    Cl1 C61 . 1.960(9) ?
    Cl2 C61 . 1.782(8) ?
    C61 Cl1 2 1.573(7) ?
    C61 H61 . 1.0000 ?
loop_
    _geom_angle_atom_site_label_1
    _geom_angle_atom_site_label_2
    _geom_angle_atom_site_label_3
    _geom_angle_site_symmetry_1
    _geom_angle_site_symmetry_3
    _geom_angle
    _geom_angle_publ_flag
    C13 N1 C26 . . 112.0(2) ?
    C13 N1 C12 . . 113.8(2) ?
    C26 N1 C12 . . 112.2(2) ?
    C18 N2 C17 . . 124.3(3) ?
    C18 N2 H2N . . 114(2) ?
    C17 N2 H2N . . 122(2) ?
    C7 C2 F1 . . 118.5(3) ?
    C7 C2 C3 . . 122.7(3) ?
    F1 C2 C3 . . 118.8(3) ?
    C2 C3 C4 . . 117.9(3) ?
    C2 C3 H3 . . 121.0 ?
    C4 C3 H3 . . 121.0 ?
    C3 C4 C5 . . 122.3(3) ?
    C3 C4 H4 . . 118.9 ?
    C5 C4 H4 . . 118.9 ?
    C4 C5 C6 . . 117.0(3) ?
    C4 C5 C8 . . 122.0(3) ?
    C6 C5 C8 . . 121.0(3) ?
    C7 C6 C5 . . 121.1(3) ?
    C7 C6 H6 . . 119.4 ?
    C5 C6 H6 . . 119.4 ?
    C2 C7 C6 . . 118.9(3) ?
    C2 C7 H7 . . 120.5 ?
    C6 C7 H7 . . 120.5 ?
    C28 C8 C9 . . 117.1(3) ?
    C28 C8 C5 . . 121.4(3) ?
    C9 C8 C5 . . 121.5(3) ?
    C10 C9 C8 . . 121.1(3) ?
    C10 C9 H9 . . 119.5 ?
    C8 C9 H9 . . 119.5 ?
    C9 C10 C11 . . 122.1(3) ?
    C9 C10 H10 . . 119.0 ?
    C11 C10 H10 . . 119.0 ?
    C10 C11 C27 . . 116.6(3) ?
    C10 C11 C12 . . 121.2(3) ?
    C27 C11 C12 . . 122.2(3) ?
    N1 C12 C11 . . 116.8(2) ?
    N1 C12 H12A . . 108.1 ?
    C11 C12 H12A . . 108.1 ?
    N1 C12 H12B . . 108.1 ?
    C11 C12 H12B . . 108.1 ?
    H12A C12 H12B . . 107.3 ?
    N1 C13 C14 . . 110.1(2) ?
    N1 C13 H13A . . 109.6 ?
    C14 C13 H13A . . 109.6 ?
    N1 C13 H13B . . 109.6 ?
    C14 C13 H13B . . 109.6 ?
    H13A C13 H13B . . 108.1 ?
    C13 C14 C15 . . 109.1(2) ?
    C13 C14 H14A . . 109.9 ?
    C15 C14 H14A . . 109.9 ?
    C13 C14 H14B . . 109.9 ?
    C15 C14 H14B . . 109.9 ?
    H14A C14 H14B . . 108.3 ?
    C16 C15 C14 . . 114.7(2) ?
    C16 C15 C25 . . 111.9(2) ?
    C14 C15 C25 . . 108.0(2) ?
    C16 C15 H15 . . 107.3 ?
    C14 C15 H15 . . 107.3 ?
    C25 C15 H15 . . 107.3 ?
    C24 C16 C17 . . 116.7(3) ?
    C24 C16 C15 . . 120.5(3) ?
    C17 C16 C15 . . 122.8(3) ?
    C21 C17 C16 . . 122.0(3) ?
    C21 C17 N2 . . 116.8(3) ?
    C16 C17 N2 . . 121.1(3) ?
    O1 C18 N2 . . 120.9(3) ?
    O1 C18 C19 . . 122.0(3) ?
    N2 C18 C19 . . 117.0(3) ?
    C18 C19 C20 . . 110.5(3) ?
    C18 C19 H19A . . 109.5 ?
    C20 C19 H19A . . 109.5 ?
    C18 C19 H19B . . 109.5 ?
    C20 C19 H19B . . 109.5 ?
    H19A C19 H19B . . 108.1 ?
    C21 C20 C19 . . 111.1(2) ?
    C21 C20 H20A . . 109.4 ?
    C19 C20 H20A . . 109.4 ?
    C21 C20 H20B . . 109.4 ?
    C19 C20 H20B . . 109.4 ?
    H20A C20 H20B . . 108.0 ?
    C22 C21 C17 . . 118.8(3) ?
    C22 C21 C20 . . 123.2(3) ?
    C17 C21 C20 . . 118.0(3) ?
    C23 C22 C21 . . 120.6(3) ?
    C23 C22 H22 . . 119.7 ?
    C21 C22 H22 . . 119.7 ?
    C22 C23 C24 . . 119.6(3) ?
    C22 C23 H23 . . 120.2 ?
    C24 C23 H23 . . 120.2 ?
    C16 C24 C23 . . 122.3(3) ?
    C16 C24 H24 . . 118.8 ?
    C23 C24 H24 . . 118.8 ?
    C26 C25 C15 . . 111.4(2) ?
    C26 C25 H25A . . 109.3 ?
    C15 C25 H25A . . 109.3 ?
    C26 C25 H25B . . 109.3 ?
    C15 C25 H25B . . 109.3 ?
    H25A C25 H25B . . 108.0 ?
    N1 C26 C25 . . 110.8(2) ?
    N1 C26 H26A . . 109.5 ?
    C25 C26 H26A . . 109.5 ?
    N1 C26 H26B . . 109.5 ?
    C25 C26 H26B . . 109.5 ?
    H26A C26 H26B . . 108.1 ?
    C28 C27 C11 . . 121.9(3) ?
    C28 C27 H27 . . 119.1 ?
    C11 C27 H27 . . 119.1 ?
    C27 C28 C8 . . 121.2(3) ?
    C27 C28 H28 . . 119.4 ?
    C8 C28 H28 . . 119.4 ?
    C40 N3 C39 . . 113.9(2) ?
    C40 N3 C53 . . 110.8(2) ?
    C39 N3 C53 . . 112.0(2) ?
    C45 N4 C44 . . 124.0(3) ?
    C45 N4 H4N . . 117.3(19) ?
    C44 N4 H4N . . 118.5(19) ?
    F2 C29 C30 . . 118.6(3) ?
    F2 C29 C34 . . 119.2(3) ?
    C30 C29 C34 . . 122.2(3) ?
    C29 C30 C31 . . 118.7(3) ?
    C29 C30 H30 . . 120.7 ?
    C31 C30 H30 . . 120.7 ?
    C30 C31 C32 . . 121.6(3) ?
    C30 C31 H31 . . 119.2 ?
    C32 C31 H31 . . 119.2 ?
    C33 C32 C31 . . 116.6(3) ?
    C33 C32 C35 . . 121.6(3) ?
    C31 C32 C35 . . 121.8(3) ?
    C34 C33 C32 . . 122.7(3) ?
    C34 C33 H33 . . 118.7 ?
    C32 C33 H33 . . 118.7 ?
    C29 C34 C33 . . 118.3(3) ?
    C29 C34 H34 . . 120.9 ?
    C33 C34 H34 . . 120.9 ?
    C36 C35 C55 . . 116.5(3) ?
    C36 C35 C32 . . 121.9(3) ?
    C55 C35 C32 . . 121.6(3) ?
    C37 C36 C35 . . 121.6(3) ?
    C37 C36 H36 . . 119.2 ?
    C35 C36 H36 . . 119.2 ?
    C36 C37 C38 . . 121.5(3) ?
    C36 C37 H37 . . 119.3 ?
    C38 C37 H37 . . 119.3 ?
    C54 C38 C37 . . 117.0(3) ?
    C54 C38 C39 . . 121.9(3) ?
    C37 C38 C39 . . 121.0(3) ?
    N3 C39 C38 . . 117.5(2) ?
    N3 C39 H39A . . 107.9 ?
    C38 C39 H39A . . 107.9 ?
    N3 C39 H39B . . 107.9 ?
    C38 C39 H39B . . 107.9 ?
    H39A C39 H39B . . 107.2 ?
    N3 C40 C41 . . 110.7(2) ?
    N3 C40 H40A . . 109.5 ?
    C41 C40 H40A . . 109.5 ?
    N3 C40 H40B . . 109.5 ?
    C41 C40 H40B . . 109.5 ?
    H40A C40 H40B . . 108.1 ?
    C40 C41 C42 . . 109.9(2) ?
    C40 C41 H41A . . 109.7 ?
    C42 C41 H41A . . 109.7 ?
    C40 C41 H41B . . 109.7 ?
    C42 C41 H41B . . 109.7 ?
    H41A C41 H41B . . 108.2 ?
    C43 C42 C41 . . 114.7(2) ?
    C43 C42 C52 . . 111.6(2) ?
    C41 C42 C52 . . 108.1(2) ?
    C43 C42 H42 . . 107.4 ?
    C41 C42 H42 . . 107.4 ?
    C52 C42 H42 . . 107.4 ?
    C51 C43 C44 . . 116.4(3) ?
    C51 C43 C42 . . 120.5(3) ?
    C44 C43 C42 . . 123.1(3) ?
    C48 C44 C43 . . 121.9(3) ?
    C48 C44 N4 . . 117.2(3) ?
    C43 C44 N4 . . 120.8(3) ?
    O2 C45 N4 . . 120.0(3) ?
    O2 C45 C46 . . 123.0(3) ?
    N4 C45 C46 . . 117.0(3) ?
    C45 C46 C47 . . 111.3(3) ?
    C45 C46 H46A . . 109.4 ?
    C47 C46 H46A . . 109.4 ?
    C45 C46 H46B . . 109.4 ?
    C47 C46 H46B . . 109.4 ?
    H46A C46 H46B . . 108.0 ?
    C48 C47 C46 . . 110.7(2) ?
    C48 C47 H47A . . 109.5 ?
    C46 C47 H47A . . 109.5 ?
    C48 C47 H47B . . 109.5 ?
    C46 C47 H47B . . 109.5 ?
    H47A C47 H47B . . 108.1 ?
    C49 C48 C44 . . 119.6(3) ?
    C49 C48 C47 . . 122.0(3) ?
    C44 C48 C47 . . 118.3(3) ?
    C48 C49 C50 . . 119.8(3) ?
    C48 C49 H49 . . 120.1 ?
    C50 C49 H49 . . 120.1 ?
    C51 C50 C49 . . 119.8(3) ?
    C51 C50 H50 . . 120.1 ?
    C49 C50 H50 . . 120.1 ?
    C50 C51 C43 . . 122.5(3) ?
    C50 C51 H51 . . 118.7 ?
    C43 C51 H51 . . 118.7 ?
    C53 C52 C42 . . 110.9(2) ?
    C53 C52 H52A . . 109.5 ?
    C42 C52 H52A . . 109.5 ?
    C53 C52 H52B . . 109.5 ?
    C42 C52 H52B . . 109.5 ?
    H52A C52 H52B . . 108.1 ?
    N3 C53 C52 . . 111.1(3) ?
    N3 C53 H53A . . 109.4 ?
    C52 C53 H53A . . 109.4 ?
    N3 C53 H53B . . 109.4 ?
    C52 C53 H53B . . 109.4 ?
    H53A C53 H53B . . 108.0 ?
    C55 C54 C38 . . 121.4(3) ?
    C55 C54 H54 . . 119.3 ?
    C38 C54 H54 . . 119.3 ?
    C54 C55 C35 . . 121.9(3) ?
    C54 C55 H55 . . 119.1 ?
    C35 C55 H55 . . 119.1 ?
    C61 Cl1 C61 2 . 69.6(5) ?
    Cl1 C61 Cl2 2 . 112.9(5) ?
    Cl1 C61 Cl1 2 . 110.4(5) ?
    Cl2 C61 Cl1 . . 101.8(3) ?
    Cl1 C61 H61 2 . 110.5 ?
    Cl2 C61 H61 . . 110.5 ?
    Cl1 C61 H61 . . 110.5 ?
loop_
    _geom_torsion_atom_site_label_1
    _geom_torsion_atom_site_label_2
    _geom_torsion_atom_site_label_3
    _geom_torsion_atom_site_label_4
    _geom_torsion_site_symmetry_1
    _geom_torsion_site_symmetry_2
    _geom_torsion_site_symmetry_3
    _geom_torsion_site_symmetry_4
    _geom_torsion
    _geom_torsion_publ_flag
    C7 C2 C3 C4 . . . . 0.3(5) ?
    F1 C2 C3 C4 . . . . -179.4(3) ?
    C2 C3 C4 C5 . . . . -0.1(5) ?
    C3 C4 C5 C6 . . . . 0.2(5) ?
    C3 C4 C5 C8 . . . . -179.3(3) ?
    C4 C5 C6 C7 . . . . -0.5(4) ?
    C8 C5 C6 C7 . . . . 179.0(3) ?
    F1 C2 C7 C6 . . . . 179.2(3) ?
    C3 C2 C7 C6 . . . . -0.6(5) ?
    C5 C6 C7 C2 . . . . 0.7(5) ?
    C4 C5 C8 C28 . . . . 152.9(3) ?
    C6 C5 C8 C28 . . . . -26.6(4) ?
    C4 C5 C8 C9 . . . . -26.8(4) ?
    C6 C5 C8 C9 . . . . 153.7(3) ?
    C28 C8 C9 C10 . . . . 0.4(4) ?
    C5 C8 C9 C10 . . . . -179.9(3) ?
    C8 C9 C10 C11 . . . . 1.3(5) ?
    C9 C10 C11 C27 . . . . -1.7(4) ?
    C9 C10 C11 C12 . . . . 177.7(3) ?
    C13 N1 C12 C11 . . . . 75.3(3) ?
    C26 N1 C12 C11 . . . . -53.1(3) ?
    C10 C11 C12 N1 . . . . 100.2(3) ?
    C27 C11 C12 N1 . . . . -80.3(4) ?
    C26 N1 C13 C14 . . . . -60.6(3) ?
    C12 N1 C13 C14 . . . . 170.9(2) ?
    N1 C13 C14 C15 . . . . 61.2(3) ?
    C13 C14 C15 C16 . . . . 176.2(2) ?
    C13 C14 C15 C25 . . . . -58.2(3) ?
    C14 C15 C16 C24 . . . . 50.7(4) ?
    C25 C15 C16 C24 . . . . -72.8(3) ?
    C14 C15 C16 C17 . . . . -131.7(3) ?
    C25 C15 C16 C17 . . . . 104.8(3) ?
    C24 C16 C17 C21 . . . . 0.5(4) ?
    C15 C16 C17 C21 . . . . -177.2(3) ?
    C24 C16 C17 N2 . . . . 179.3(3) ?
    C15 C16 C17 N2 . . . . 1.6(4) ?
    C18 N2 C17 C21 . . . . -23.1(4) ?
    C18 N2 C17 C16 . . . . 158.0(3) ?
    C17 N2 C18 O1 . . . . -174.4(3) ?
    C17 N2 C18 C19 . . . . 6.1(4) ?
    O1 C18 C19 C20 . . . . -147.6(3) ?
    N2 C18 C19 C20 . . . . 31.9(4) ?
    C18 C19 C20 C21 . . . . -52.3(3) ?
    C16 C17 C21 C22 . . . . -1.3(4) ?
    N2 C17 C21 C22 . . . . 179.8(3) ?
    C16 C17 C21 C20 . . . . 177.6(3) ?
    N2 C17 C21 C20 . . . . -1.3(4) ?
    C19 C20 C21 C22 . . . . -143.2(3) ?
    C19 C20 C21 C17 . . . . 38.0(4) ?
    C17 C21 C22 C23 . . . . 1.3(4) ?
    C20 C21 C22 C23 . . . . -177.5(3) ?
    C21 C22 C23 C24 . . . . -0.6(5) ?
    C17 C16 C24 C23 . . . . 0.3(4) ?
    C15 C16 C24 C23 . . . . 178.0(3) ?
    C22 C23 C24 C16 . . . . -0.3(5) ?
    C16 C15 C25 C26 . . . . -176.8(3) ?
    C14 C15 C25 C26 . . . . 55.9(3) ?
    C13 N1 C26 C25 . . . . 57.2(3) ?
    C12 N1 C26 C25 . . . . -173.5(2) ?
    C15 C25 C26 N1 . . . . -55.2(3) ?
    C10 C11 C27 C28 . . . . 0.7(4) ?
    C12 C11 C27 C28 . . . . -178.8(3) ?
    C11 C27 C28 C8 . . . . 0.9(5) ?
    C9 C8 C28 C27 . . . . -1.4(4) ?
    C5 C8 C28 C27 . . . . 178.8(3) ?
    F2 C29 C30 C31 . . . . 177.6(3) ?
    C34 C29 C30 C31 . . . . -1.3(5) ?
    C29 C30 C31 C32 . . . . 0.0(5) ?
    C30 C31 C32 C33 . . . . 1.4(5) ?
    C30 C31 C32 C35 . . . . -177.9(3) ?
    C31 C32 C33 C34 . . . . -1.7(5) ?
    C35 C32 C33 C34 . . . . 177.7(3) ?
    F2 C29 C34 C33 . . . . -177.9(3) ?
    C30 C29 C34 C33 . . . . 1.1(5) ?
    C32 C33 C34 C29 . . . . 0.5(5) ?
    C33 C32 C35 C36 . . . . -155.2(3) ?
    C31 C32 C35 C36 . . . . 24.1(4) ?
    C33 C32 C35 C55 . . . . 23.0(4) ?
    C31 C32 C35 C55 . . . . -157.7(3) ?
    C55 C35 C36 C37 . . . . -0.2(4) ?
    C32 C35 C36 C37 . . . . 178.0(3) ?
    C35 C36 C37 C38 . . . . -0.9(5) ?
    C36 C37 C38 C54 . . . . 1.2(4) ?
    C36 C37 C38 C39 . . . . -177.8(3) ?
    C40 N3 C39 C38 . . . . -70.1(3) ?
    C53 N3 C39 C38 . . . . 56.6(3) ?
    C54 C38 C39 N3 . . . . 86.9(4) ?
    C37 C38 C39 N3 . . . . -94.1(3) ?
    C39 N3 C40 C41 . . . . -172.4(2) ?
    C53 N3 C40 C41 . . . . 60.3(3) ?
    N3 C40 C41 C42 . . . . -60.4(3) ?
    C40 C41 C42 C43 . . . . -177.6(3) ?
    C40 C41 C42 C52 . . . . 57.1(3) ?
    C41 C42 C43 C51 . . . . -54.7(4) ?
    C52 C42 C43 C51 . . . . 68.7(4) ?
    C41 C42 C43 C44 . . . . 127.7(3) ?
    C52 C42 C43 C44 . . . . -108.9(3) ?
    C51 C43 C44 C48 . . . . 0.1(4) ?
    C42 C43 C44 C48 . . . . 177.8(3) ?
    C51 C43 C44 N4 . . . . -178.9(3) ?
    C42 C43 C44 N4 . . . . -1.2(4) ?
    C45 N4 C44 C48 . . . . 23.1(4) ?
    C45 N4 C44 C43 . . . . -157.8(3) ?
    C44 N4 C45 O2 . . . . 174.1(3) ?
    C44 N4 C45 C46 . . . . -6.3(4) ?
    O2 C45 C46 C47 . . . . 148.1(3) ?
    N4 C45 C46 C47 . . . . -31.5(4) ?
    C45 C46 C47 C48 . . . . 51.3(3) ?
    C43 C44 C48 C49 . . . . 1.2(4) ?
    N4 C44 C48 C49 . . . . -179.7(3) ?
    C43 C44 C48 C47 . . . . -178.2(3) ?
    N4 C44 C48 C47 . . . . 0.9(4) ?
    C46 C47 C48 C49 . . . . 143.6(3) ?
    C46 C47 C48 C44 . . . . -37.0(4) ?
    C44 C48 C49 C50 . . . . -2.1(5) ?
    C47 C48 C49 C50 . . . . 177.2(3) ?
    C48 C49 C50 C51 . . . . 1.8(5) ?
    C49 C50 C51 C43 . . . . -0.5(5) ?
    C44 C43 C51 C50 . . . . -0.5(5) ?
    C42 C43 C51 C50 . . . . -178.3(3) ?
    C43 C42 C52 C53 . . . . 177.4(2) ?
    C41 C42 C52 C53 . . . . -55.5(3) ?
    C40 N3 C53 C52 . . . . -58.3(3) ?
    C39 N3 C53 C52 . . . . 173.4(3) ?
    C42 C52 C53 N3 . . . . 56.6(3) ?
    C37 C38 C54 C55 . . . . -0.4(4) ?
    C39 C38 C54 C55 . . . . 178.6(3) ?
    C38 C54 C55 C35 . . . . -0.7(5) ?
    C36 C35 C55 C54 . . . . 1.0(4) ?
    C32 C35 C55 C54 . . . . -177.2(3) ?
loop_
    _geom_hbond_atom_site_label_D
    _geom_hbond_atom_site_label_H
    _geom_hbond_atom_site_label_A
    _geom_hbond_site_symmetry_A
    _geom_hbond_distance_DH
    _geom_hbond_distance_HA
    _geom_hbond_distance_DA
    _geom_hbond_angle_DHA
    _geom_hbond_publ_flag
    N2 H2N O1 2_556 0.88(3) 1.99(3) 2.869(3) 173(3) yes
    N4 H4N O2 2_665 0.85(3) 2.01(3) 2.854(3) 169(3) yes
    C15 H15 O1 2_556 1.00 2.42 3.286(4) 145 yes
    C34 H34 F1 2_766 0.95 2.53 3.406(4) 154 yes
    C42 H42 O2 2_665 1.00 2.34 3.233(4) 148 yes
    C61 H61 N3 1_455 1.00 2.00 2.978(9) 164 yes
    C3 H3 Cg3 2_656 0.95 2.65 3.483(3) 147 yes
    C7 H7 Cg4 1_455 0.95 2.82 3.366(3) 117 yes
    C19 H19B Cg2 2_556 0.99 2.84 3.779(3) 159 yes
    C26 H26B Cg5 1_655 0.99 2.94 3.903(3) 165 yes
    C28 H28 Cg5 1_455 0.95 2.71 3.567(3) 150 yes
    C30 H30 Cg6 2_765 0.95 2.78 3.593(4) 144 yes
    C46 H46A Cg5 2_665 0.99 2.93 3.871(3) 159 yes
    C53 H53A Cg6 1_655 0.99 2.86 3.825(3) 166 yes
    C55 H55 Cg1 1_555 0.95 2.72 3.580(3) 151 yes
_shelx_hkl_checksum     79687
_shelx_hkl_file
;
   9   7  -1    5.01   17.92
   9   7  -1    1.11   18.28
   9   6  -1    0.09   17.15
   9   6  -1    5.31   18.12
   9   6  -1    2.98   17.84
   9   6  -2    1.56   17.71
   9   6  -2    3.67   18.14
   9   6  -2    4.04   18.19
   9   5  -1    6.35   21.94
   9   5  -1    9.92   21.73
   9   5  -1    6.20   12.35
   9   5  -2   16.40   17.91
   9   5  -2   18.78   17.83
   9   5  -2   11.74   17.95
   9   5  -3    3.63   22.12
   9   5  -3    0.33   17.41
   9   5  -3    4.68   17.94
   9   4  -1   -1.76   17.29
   9   4  -1    1.19   21.58
   9   4  -1    3.32   21.28
   9   4  -2    4.12   18.12
   9   4  -2    3.91   17.62
   9   4  -2    3.04   17.58
   9   4  -3    3.27   18.00
   9   4  -3    1.91   17.71
   9   4  -3    0.89   17.86
   9   4  -4    3.17   22.28
   9   4  -4    0.00   18.71
   9   4  -4    0.20   22.51
   9   3  -1   12.65   12.60
   9   3  -1    6.86   22.50
   9   3  -1    8.67   21.44
   9   3  -2   -3.31   17.71
   9   3  -2    4.17   22.01
   9   3  -2    0.82   22.38
   9   3  -3    5.76   17.74
   9   3  -3    1.26   17.81
   9   3  -3    1.64   17.48
   9   3  -4   -2.68   18.34
   9   3  -4   -0.09   17.54
   9   3  -4    3.87   21.88
   9   2  -1   18.15   28.55
   9   2  -1   12.97   12.69
   9   2  -1   21.03   32.32
   9   2  -2   14.26   17.41
   9   2  -2   10.85   25.27
   9   2  -2    9.07   22.66
   9   2  -3   24.98   18.19
   9   2  -3   35.52   21.82
   9   2  -3   27.45   22.25
   9   2  -4    1.87   18.08
   9   2  -4   -0.26   18.29
   9   2  -4   -0.54   22.64
   9   2  -5    5.89   18.59
   9   2  -5    6.17   18.17
   9   2  -5    7.30   18.43
   9   1  -1   28.66   17.64
   9   1  -2   36.41   17.64
   9   1  -3   -0.24   26.01
   9   1  -3   -4.25   18.08
   9   1  -3    1.41   25.20
   9   1  -4   12.74   25.42
   9   1  -4   12.52   22.18
   9   1  -4   11.17   18.66
   9   1  -5    1.78   21.94
   9   1  -5    2.55   22.20
   9   1  -5    0.42   18.81
   9   0  -1   40.34   17.51
   9   0  -2    4.45   17.39
   9   0  -3   93.22   18.92
   9   0  -4   20.15   32.44
   9   0  -4   15.30   32.64
   9   0  -4   18.31   19.00
   9   0  -5    2.36   25.94
   9   0  -5    1.93   25.87
   9   0  -5    1.84   18.84
   9  -1   0    0.44   17.57
  -9   1   0   -5.32   17.84
  -9   1   1    1.51   18.25
   9  -1  -1    1.86   17.88
   9  -1  -2    0.70   18.08
  -9   1   2   -3.54   18.41
   9  -1  -3   20.85   18.60
   9  -1  -4  144.01   19.52
   9  -2   0   42.09   18.06
  -9   2   0   14.72   13.08
  -9   2   1   21.38   18.41
   9  -2  -1   28.62   18.31
  -9   2   2    3.24   18.44
   9  -2  -2   -6.39   18.29
  -9   2   3   46.83   19.01
   9  -2  -3   52.58   19.12
   9  -2  -4   46.72   19.03
   9  -3   0   61.20   13.44
  -9   3   0   62.21   19.16
   9  -3  -1   -2.98   18.91
   9  -3  -2   67.92   18.86
   9  -3  -3   -1.83   18.85
   8  11  -1   -0.84   12.95
   8  11  -1    6.47   18.93
   8  11  -1    2.87   17.17
   8  11  -2   -2.68   18.32
   8  11  -2    8.21   17.04
   8  11  -2    3.18   19.15
   8  10  -1    7.51   11.60
   8  10  -1   13.24   17.73
   8  10  -1   10.80   18.09
   8  10  -2    0.82   18.23
   8  10  -2   -6.66   18.24
   8  10  -2   -3.93   11.94
   8  10  -3   -2.39   12.98
   8  10  -3    0.92   11.32
   8  10  -3    3.70   18.75
   8  10  -4   10.11   18.71
   8  10  -4   12.57   16.36
   8  10  -4    3.70   12.69
   8   9  -1    0.35   18.39
   8   9  -1   12.42   16.18
   8   9  -1   17.39   17.56
   8   9  -2   83.11   18.00
   8   9  -2   92.57   16.86
   8   9  -2   74.76   18.05
   8   9  -3    5.46   18.57
   8   9  -3    3.34   17.77
   8   9  -3    1.32   16.39
   8   9  -4   17.05   18.09
   8   9  -4    8.36   18.64
   8   9  -4   10.49   16.47
   8   9  -5   -5.02   17.19
   8   9  -5    2.39   18.85
   8   9  -5    1.76   18.24
   8   9  -6    0.62   18.31
   8   8  -1    0.47   15.47
   8   8  -1    4.67   12.54
   8   8  -1   -2.55   16.67
   8   8  -2    0.09   15.93
   8   8  -2    0.00   17.13
   8   8  -2   -5.32   17.93
   8   8  -3   11.65   17.63
   8   8  -3    9.92   17.83
   8   8  -3   14.30   15.79
   8   8  -4   -0.96   17.72
   8   8  -4    7.20   16.56
   8   8  -4   -1.51   12.85
   8   8  -5    8.69   18.52
   8   8  -5    4.15   16.74
   8   8  -5    7.12   17.56
   8   8  -6   -4.86   18.42
   8   8  -6    3.07   12.44
   8   8  -6    5.46   18.76
   8   8  -7    2.62   17.84
   8   8  -7    0.91   17.30
   8   8  -7   -3.33   18.69
   8   8  -7   -1.38   17.29
   8   7  -1    2.37   16.05
   8   7  -1   -2.82   10.63
   8   7  -1    0.54   17.23
   8   7  -2    8.18   17.09
   8   7  -2    5.21   17.12
   8   7  -2   11.36   15.47
   8   7  -3   12.62   17.27
   8   7  -3    6.39   16.88
   8   7  -3   18.78   15.85
   8   7  -4    9.13   17.09
   8   7  -4    5.23   16.26
   8   7  -4    7.16   17.40
   8   7  -5    1.90   11.84
   8   7  -5    3.33   17.89
   8   7  -5    0.56   17.50
   8   7  -6    4.15   12.63
   8   7  -6    2.58   17.61
   8   7  -6    0.38   17.98
   8   7  -7   -4.25   17.90
   8   7  -7    4.43   22.52
   8   7  -7    0.80   20.47
   8   7  -7  -10.65   17.64
   8   7  -8    3.40   18.02
   8   6  -1    4.74   16.69
   8   6  -1    4.44   15.09
   8   6  -1    1.87   16.11
   8   6  -2    8.27   16.23
   8   6  -2    6.72   16.57
   8   6  -2    9.04   15.54
   8   6  -3   15.36   17.07
   8   6  -3   11.67   17.13
   8   6  -3   15.86   16.28
   8   6  -4    2.00   16.04
   8   6  -4    8.10   17.19
   8   6  -4    4.72   16.64
   8   6  -5    2.63   11.89
   8   6  -5    0.77   17.09
   8   6  -5    0.98   17.20
   8   6  -6    3.45   17.52
   8   6  -6    3.29   16.96
   8   6  -6    3.02   16.64
   8   6  -7   28.20   12.85
   8   6  -7   34.06   17.49
   8   6  -7   20.76   17.79
   8   6  -8   -1.73   17.87
   8   6  -8   -1.22   18.11
   8   6  -8    0.24   17.17
   8   6  -8    2.39   22.64
   8   5  -1   -3.52   16.23
   8   5  -1    0.67   15.73
   8   5  -1   -2.35   15.42
   8   5  -2    6.19   15.31
   8   5  -2    5.94   16.41
   8   5  -2   11.62   19.79
   8   5  -3    8.84   19.92
   8   5  -3    9.52   15.94
   8   5  -3   13.04   16.40
   8   5  -4    7.08   16.64
   8   5  -4   -0.24   15.84
   8   5  -4   -2.23   16.38
   8   5  -5   -0.95   16.30
   8   5  -5    0.03   17.24
   8   5  -5   -6.73   16.42
   8   5  -6    2.56   17.03
   8   5  -6    5.67   20.93
   8   5  -6    5.03   17.10
   8   5  -7   -4.40   17.31
   8   5  -7    1.39   17.11
   8   5  -7    4.42   17.46
   8   5  -8   99.75   17.60
   8   5  -8   85.20   17.93
   8   5  -8  107.57   17.98
   8   5  -8   78.47   18.65
   8   5  -9   -2.16   18.61
   8   5  -9    1.76   24.44
   8   5  -9    2.44   22.64
   8   5  -9    0.90   18.15
   8   4  -1    6.78   18.88
   8   4  -1    4.71   15.83
   8   4  -1    4.25   15.76
   8   4  -2   -1.97   15.93
   8   4  -2    1.20   16.04
   8   4  -2    1.98   19.63
   8   4  -3    1.77   10.87
   8   4  -3    1.26   15.70
   8   4  -3    1.87   16.25
   8   4  -4    0.44   15.85
   8   4  -4    3.16   16.11
   8   4  -4    2.64   16.41
   8   4  -5    6.05   16.39
   8   4  -5    6.62   16.55
   8   4  -5    4.99   16.38
   8   4  -6   18.16   16.68
   8   4  -6   15.29   17.13
   8   4  -6   20.35   16.31
   8   4  -7   12.41   17.22
   8   4  -7    6.83   17.43
   8   4  -7    7.12   16.94
   8   4  -8    5.21   21.82
   8   4  -8    6.64   17.43
   8   4  -8    6.16   17.16
   8   4  -9   35.62   23.11
   8   4  -9   39.43   21.57
   8   4  -9   43.93   17.91
   8   4  -9   43.58   17.91
   8   3  -1    5.58   19.21
   8   3  -1    5.33   15.58
   8   3  -1    3.86   19.25
   8   3  -2    4.14   15.93
   8   3  -2    8.26   10.95
   8   3  -2    3.23   15.58
   8   3  -3    3.57   10.92
   8   3  -3    2.54   15.17
   8   3  -3   -0.17   19.99
   8   3  -4    8.24   15.95
   8   3  -4    8.78   15.32
   8   3  -4    7.92   16.52
   8   3  -5    1.02   20.26
   8   3  -5    4.08   15.91
   8   3  -5    0.37   16.49
   8   3  -6    0.46   16.42
   8   3  -6    3.11   16.14
   8   3  -6    3.50   16.29
   8   3  -7   11.85   17.36
   8   3  -7    7.16   16.48
   8   3  -7    9.00   16.61
   8   3  -8    5.55   25.44
   8   3  -8    9.37   16.71
   8   3  -8    8.46   17.02
   8   3  -9    2.09   16.92
   8   3  -9   -3.10   12.35
   8   3  -9    1.92   26.06
   8   3  -9    1.76   24.07
   8   3 -10    9.36   18.18
   8   3 -10    9.09   17.55
   8   2  -1   11.20   19.19
   8   2  -1    9.93   19.74
   8   2  -1   15.42   15.44
   8   2  -2    4.71   19.44
   8   2  -2    5.23   19.46
   8   2  -2    8.17   15.37
   8   2  -3   34.77   15.17
   8   2  -3   31.07   15.83
   8   2  -3   32.07   15.59
   8   2  -4    6.63   15.83
   8   2  -4    2.10   16.03
   8   2  -4    3.46   16.25
   8   2  -5   35.97   16.32
   8   2  -5   39.92   19.48
   8   2  -5   39.52   16.75
   8   2  -6    0.80   16.19
   8   2  -6    5.51   20.59
   8   2  -6    3.28   15.93
   8   2  -7   -5.16   16.47
   8   2  -7   -3.30   16.55
   8   2  -7    1.47   17.52
   8   2  -8   35.54   16.76
   8   2  -8   41.80   16.81
   8   2  -8   34.73   25.27
   8   2  -9   10.99   17.44
   8   2  -9   14.82   27.10
   8   2  -9    5.63   16.82
   8   2  -9   14.85   31.45
   8   2 -10    4.87   17.78
   8   2 -10   -0.10   17.39
   8   1  -1   28.39   15.26
   8   1  -1   21.97   22.53
   8   1  -1   24.39   25.86
   8   1  -2    9.96   15.47
   8   1  -2    8.06   22.27
   8   1  -2    5.96   22.32
   8   1  -3   20.15   15.31
   8   1  -3   16.82   19.37
   8   1  -3   15.63   19.29
   8   1  -4  102.26   20.21
   8   1  -4   93.68   16.60
   8   1  -4   90.57   16.52
   8   1  -5   19.37   19.64
   8   1  -5   24.06   15.78
   8   1  -5   18.73   16.07
   8   1  -6    2.29   15.96
   8   1  -6    1.13   16.12
   8   1  -6    1.68   17.18
   8   1  -7   38.71   21.73
   8   1  -7   37.09   16.72
   8   1  -7   41.16   20.35
   8   1  -8    6.67   21.15
   8   1  -8   11.32   16.34
   8   1  -8    9.69   16.19
   8   1  -9   32.53   17.17
   8   1  -9   37.76   32.45
   8   1  -9   34.36   17.20
   8   1  -9   32.10   30.43
   8   1 -10    6.65   17.59
   8   1 -10   17.22   17.03
   8   0  -1    0.47   15.30
  -8   0   1    1.03   15.11
   8   0  -2   18.58   32.05
   8   0  -2   16.37   15.62
  -8   0   2   12.71   15.67
   8   0  -2   15.11   28.85
   8   0  -3   -0.65   22.16
   8   0  -3    4.59   15.43
   8   0  -3    1.07   22.64
   8   0  -4   54.25   20.49
   8   0  -4   45.11   16.49
   8   0  -4   55.38   20.45
   8   0  -5    9.80   16.05
   8   0  -5    6.43   20.09
   8   0  -5    8.16   19.85
   8   0  -6   87.62   16.92
   8   0  -6   85.68   20.42
   8   0  -6   91.94   17.90
   8   0  -7    6.20   19.80
   8   0  -7    3.98   21.50
   8   0  -7   -2.14   19.53
   8   0  -8   14.95   16.75
   8   0  -8   14.23   16.58
   8   0  -8   13.77   21.09
   8   0  -9   26.44   20.65
   8   0  -9   33.43   17.08
   8   0  -9   34.31   34.71
   8   0 -10   19.55   17.45
   8   0 -10   24.64   17.40
  -8   1   0    9.30   10.74
   8  -1   0   17.86   15.37
  -8   1   1   62.54   11.62
   8  -1  -1   95.94   15.99
   8  -1  -2   27.77   15.69
  -8   1   2   30.08   16.00
   8  -1  -3   16.75   15.75
  -8   1   3   17.36   16.18
   8  -1  -4    5.14   22.56
   8  -1  -4    5.92   16.49
   8  -1  -4    5.17   23.23
   8  -1  -5    6.61   20.00
   8  -1  -5    7.38   16.51
   8  -1  -5    1.06   19.94
   8  -1  -6   35.35   17.32
   8  -1  -6   36.33   17.28
   8  -1  -6   31.35   20.07
   8  -1  -7   14.92   21.14
   8  -1  -7    9.66   20.26
   8  -1  -7   10.83   20.93
   8  -1  -8   -0.46   16.74
   8  -1  -8    4.62   23.53
   8  -1  -8    2.37   19.92
   8  -1  -9    5.55   36.04
   8  -1  -9    7.32   17.43
   8  -1  -9    6.72   16.84
   8  -1 -10    0.50   21.72
  -8   2   0   12.00   11.50
   8  -2   0   18.84   11.02
  -8   2   1   40.03   16.38
   8  -2  -1   46.10   15.81
  -8   2   2   34.77   16.41
   8  -2  -2   50.76   16.13
   8  -2  -3   15.14   16.19
  -8   2   3    9.07   16.64
   8  -2  -4   33.41   20.37
  -8   2   4   35.70   16.87
   8  -2  -5    9.24   23.48
   8  -2  -5   10.51   16.33
   8  -2  -5   11.79   24.18
   8  -2  -6   -0.22   19.85
   8  -2  -6    0.05   20.76
   8  -2  -6   -1.99   20.29
   8  -2  -7   29.69   16.74
   8  -2  -7   25.56   19.92
   8  -2  -7   33.53   17.56
   8  -2  -8    1.10   19.99
   8  -2  -8    1.83   16.29
   8  -2  -8   -0.10   17.42
   8  -2  -9   -0.37   17.52
   8  -2  -9    0.87   29.18
   8  -2 -10    3.06   22.59
  -8   3   0    0.92   16.79
   8  -3   0   19.19   16.21
  -8   3   1   44.94   16.98
   8  -3  -1   55.87   16.42
   8  -3  -2    1.76   16.14
  -8   3   2    3.90   16.54
   8  -3  -3   19.05   16.36
  -8   3   3   12.27   16.86
   8  -3  -4    1.37   16.32
  -8   3   4    1.43   16.61
   8  -3  -5   39.34   16.67
   8  -3  -5   39.98   35.56
   8  -3  -5   37.85   34.94
  -8   3   5   32.91   21.04
  -8   3   6    5.39   17.81
   8  -3  -6    4.39   23.15
   8  -3  -6    5.24   16.76
   8  -3  -6    6.19   24.47
   8  -3  -7    5.00   20.23
   8  -3  -7    1.40   21.65
   8  -3  -7    2.36   16.42
   8  -3  -8   -1.88   20.10
   8  -3  -8    4.49   17.82
   8  -3  -8    1.62   20.19
   8  -3  -9    9.77   26.90
   8  -3  -9   14.57   22.80
  -8   3  10    1.37   17.26
   8  -3 -10   -3.51   18.62
   8  -4   0    5.22   16.23
  -8   4   0    6.95   17.52
   8  -4  -1    3.30   11.74
  -8   4   1   10.67   17.27
   8  -4  -2   13.22   11.61
  -8   4   2    6.48   17.28
  -8   4   3    5.88   16.92
   8  -4  -3   12.50   16.59
  -8   4   4   54.63   17.72
   8  -4  -4   69.25   16.41
  -8   4   5    2.10   17.19
   8  -4  -5   -4.54   16.43
   8  -4  -6    6.92   16.31
   8  -4  -6    9.12   26.93
   8  -4  -6   10.82   28.93
  -8   4   6    8.89   17.91
   8  -4  -7   19.11   20.10
  -8   4   7   12.29   18.61
   8  -4  -7   14.09   25.77
   8  -4  -7   12.34   20.40
   8  -4  -8    0.92   22.41
   8  -4  -8   -3.31   21.13
   8  -4  -9    4.71   19.53
   8  -4  -9   -0.16   23.97
   8  -5   0   32.35   16.30
  -8   5   0   34.26   18.28
  -8   5   1   -1.67   17.88
   8  -5  -1    5.20   11.74
  -8   5   2    6.70   17.47
   8  -5  -2   -2.98   16.41
   8  -5  -3    1.22   16.31
  -8   5   3    1.57   17.73
  -8   5   4   -2.85   17.55
   8  -5  -4    8.42   16.37
  -8   5   5    4.47   17.80
   8  -5  -5    0.89   20.08
   8  -5  -6    5.35   16.37
  -8   5   6    2.14   18.44
  -8   5   7   10.63   18.88
   8  -5  -7   10.60   26.48
   8  -5  -7   17.66   20.68
   8  -5  -7   12.51   26.31
   8  -5  -8    3.51   22.94
   8  -5  -8    2.69   20.53
  -8   5   8    0.85   23.12
  -8   5   9   10.54   21.40
   8  -5  -9   11.95   21.60
   8  -5  -9    4.89   19.47
  -8   6   0    9.89   18.56
   8  -6   0    6.07   16.19
  -8   6   1   11.88   13.16
   8  -6  -1   28.76   11.79
  -8   6   2    3.84   18.60
   8  -6  -2    3.50   12.02
   8  -6  -3    3.49   16.28
  -8   6   3   -8.25   18.47
  -8   6   4    7.47   18.32
   8  -6  -4    5.60   16.41
  -8   6   5    4.16   18.30
   8  -6  -5    3.37   16.74
   8  -6  -6    1.79   16.74
  -8   6   6   -0.83   18.88
   8  -6  -7    0.12   32.95
  -8   6   7   -3.73   19.38
   8  -6  -7    0.16   29.62
   8  -6  -7    1.96   16.76
   8  -6  -8    2.32   21.31
   8  -6  -8   -0.01   22.88
  -8   7   0    1.82   19.22
   8  -7   0    5.91   16.80
   8  -7  -1   26.64   16.70
  -8   7   1   17.17   12.91
  -8   7   2    2.98   13.54
   8  -7  -2    5.22   16.76
   8  -7  -3    3.80   16.95
  -8   7   3    1.99   19.17
   8  -7  -4   -1.74   16.68
  -8   7   4   -0.30   18.76
   8  -7  -5    3.55   16.86
  -8   7   5   -3.60   19.61
   8  -7  -6    5.54   17.24
  -8   7   6    2.84   19.74
   8  -7  -7    1.52   17.10
   8  -8   0   -0.07   17.13
  -8   8   0    1.76   19.84
   8  -8  -1    1.75   12.32
  -8   8   1   -5.32   19.83
  -8   8   2    4.71   13.99
   8  -8  -2   15.63   17.07
   8  -8  -3   10.62   17.13
  -8   8   3    2.46   19.88
  -8   8   4    8.53   20.56
   8  -8  -4    0.94   17.05
   8  -8  -5    4.87   16.77
   7  14  -1    1.24   18.18
   7  14  -1   10.20   17.29
   7  14  -1   11.93   18.97
   7  14  -2    5.06   11.99
   7  14  -2   -1.26   12.88
   7  14  -2    2.89   17.35
   7  14  -2   10.54   19.14
   7  13  -1    0.94   16.46
   7  13  -1    5.92   16.91
   7  13  -1   -1.37   12.76
   7  13  -2   36.75   16.62
   7  13  -2   16.08   12.63
   7  13  -2   12.35   13.33
   7  13  -3    0.94   18.16
   7  13  -3    1.98   18.64
   7  13  -3    5.31   16.67
   7  13  -3    7.99   16.92
   7  13  -4   -0.13   13.24
   7  13  -4    7.20   18.37
   7  13  -4   12.08   17.43
   7  13  -4    4.47   16.91
   7  12  -1    5.49   11.30
   7  12  -1    5.35   12.44
   7  12  -1    7.34   17.12
   7  12  -2    2.69   11.18
   7  12  -2   -0.29   12.34
   7  12  -2    4.57   17.06
   7  12  -3   20.83   12.23
   7  12  -3   25.04   17.70
   7  12  -3   27.23   16.35
   7  12  -4   -1.09   11.59
   7  12  -4   10.55   16.39
   7  12  -4    1.94   17.55
   7  12  -4    3.32   17.74
   7  12  -5    4.93   12.77
   7  12  -5    5.61   11.68
   7  12  -5    2.90   18.35
   7  12  -5    3.60   11.62
   7  12  -6   -1.49   12.00
   7  12  -6   -3.42   11.94
   7  12  -6    8.94   18.39
   7  12  -6    1.12   18.53
   7  11  -1   10.98   11.68
   7  11  -1    6.77   15.33
   7  11  -1    8.00   11.99
   7  11  -2    1.62   15.39
   7  11  -2    4.52   16.71
   7  11  -2    4.39   17.12
   7  11  -3    9.31   11.16
   7  11  -3   11.48   16.66
   7  11  -3   16.83   17.02
   7  11  -4    5.97   17.28
   7  11  -4   -0.42   11.85
   7  11  -4    2.45   10.97
   7  11  -5    0.76   17.67
   7  11  -5   -0.08   11.61
   7  11  -5    1.77   17.76
   7  11  -5    5.20   16.21
   7  11  -6    3.68   17.43
   7  11  -6    6.36   11.50
   7  11  -6    5.23   12.32
   7  11  -6    0.34   16.60
   7  11  -7    1.71   18.53
   7  11  -7    6.61   16.73
   7  11  -7    3.61   17.03
   7  11  -7   10.82   12.91
   7  10  -1   15.92   15.91
   7  10  -1   18.41   14.86
   7  10  -1   16.91   16.52
   7  10  -2   13.06   11.72
   7  10  -2    8.25   11.89
   7  10  -2   13.55   14.74
   7  10  -3    4.07   10.73
   7  10  -3   -2.05   16.62
   7  10  -3   -0.04   16.91
   7  10  -4   38.19   15.22
   7  10  -4   36.44   16.66
   7  10  -4   29.41   16.97
   7  10  -5   12.17   17.23
   7  10  -5   10.06   15.53
   7  10  -5   13.10   15.56
   7  10  -5   12.51   12.17
   7  10  -6    4.63   11.24
   7  10  -6    5.61   17.47
   7  10  -6    6.02   17.29
   7  10  -6    4.38   16.22
   7  10  -7   -1.67   16.37
   7  10  -7   -2.22   17.59
   7  10  -7    4.71   17.12
   7  10  -7   -0.87   11.98
   7  10  -8    0.78   18.14
   7  10  -8    4.20   18.38
   7  10  -8    0.15   17.01
   7  10  -8    0.28   16.94
   7   9  -1   34.46   16.03
   7   9  -1   39.01   14.93
   7   9  -1   39.21   16.40
   7   9  -2    8.02   10.14
   7   9  -2   10.41   11.68
   7   9  -2   13.40   11.26
   7   9  -3    0.90   14.59
   7   9  -3    1.65   16.44
   7   9  -3   20.14   16.32
   7   9  -4   -4.19   14.48
   7   9  -4   -4.76   15.86
   7   9  -4   -2.64   16.56
   7   9  -5    5.90   16.95
   7   9  -5    9.70   16.73
   7   9  -5    2.51   15.39
   7   9  -6   -0.73   15.25
   7   9  -6    6.54   16.97
   7   9  -6    1.28   15.36
   7   9  -6   -2.28   11.70
   7   9  -7    7.85   15.83
   7   9  -7    8.37   17.04
   7   9  -7    9.07   16.35
   7   9  -7    6.59   17.43
   7   9  -8    3.95   16.03
   7   9  -8   -0.33   17.15
   7   9  -8    5.83   11.83
   7   9  -8    2.91   17.94
   7   9  -9    2.28   18.29
   7   9  -9    4.93   16.71
   7   9  -9    3.92   17.08
   7   9  -9    4.99   17.54
   7   8  -1   13.71   14.31
   7   8  -1    8.80   15.28
   7   8  -1   10.15   11.30
   7   8  -2   25.91   15.63
   7   8  -2   27.91   14.33
   7   8  -2   19.21   16.32
   7   8  -3   19.44   15.81
   7   8  -3   14.02   11.87
   7   8  -3   14.06   14.61
   7   8  -4    4.86   15.97
   7   8  -4    8.21   16.48
   7   8  -4    4.65   14.49
   7   8  -5   -1.30   16.66
   7   8  -5    4.49   11.03
   7   8  -5    1.74   14.88
   7   8  -6   -0.94   16.59
   7   8  -6    1.96   16.64
   7   8  -6    2.87   15.11
   7   8  -7    4.36   15.53
   7   8  -7   -0.12   17.11
   7   8  -7    3.41   15.01
   7   8  -7   -5.53   16.46
   7   8  -8    4.07   17.95
   7   8  -8    2.96   11.53
   7   8  -8    2.47   16.05
   7   8  -8    2.08   16.89
   7   8  -9    1.63   16.96
   7   8  -9   -0.76   22.25
   7   8  -9   -3.68   16.76
   7   8  -9    0.98   16.28
   7   8 -10    6.88   21.72
   7   8 -10   10.24   19.03
   7   8 -10    9.50   17.71
   7   8 -10    8.92   12.29
   7   7  -1   -0.17   15.30
   7   7  -1    5.46   15.77
   7   7  -1    1.06   14.03
   7   7  -2    5.67   15.91
   7   7  -2    4.01   14.20
   7   7  -2    5.97   15.08
   7   7  -3   21.31   15.48
   7   7  -3   17.51   11.15
   7   7  -3   15.28   14.29
   7   7  -4    0.78   11.07
   7   7  -4   -2.40   14.40
   7   7  -4   -3.84   15.95
   7   7  -5    5.78   16.35
   7   7  -5    7.13   15.88
   7   7  -5    3.92   10.57
   7   7  -6   11.70   16.82
   7   7  -6   12.36   15.11
   7   7  -6   10.38   16.02
   7   7  -7    3.19   20.14
   7   7  -7    0.78   15.62
   7   7  -7    3.23   15.99
   7   7  -7   -4.22   15.00
   7   7  -8    1.42   15.21
   7   7  -8    5.82   21.45
   7   7  -8    6.23   15.91
   7   7  -8    1.83   16.07
   7   7  -9   12.24   16.61
   7   7  -9   13.99   16.83
   7   7  -9   17.45   21.84
   7   7  -9   14.92   20.09
   7   7 -10   39.50   22.71
   7   7 -10   48.23   17.49
   7   7 -10   47.02   20.80
   7   7 -10   54.06   17.33
   7   7 -11    4.35   12.67
   7   7 -11    0.09   23.43
   7   7 -11    2.14   22.09
   7   7 -11   -2.18   17.93
   7   6  -1    4.62   14.85
   7   6  -1   11.33   15.74
   7   6  -1    8.27   13.79
   7   6  -2   13.93   15.64
   7   6  -2   13.08   15.50
   7   6  -2    9.00   13.96
   7   6  -3    3.34   15.48
   7   6  -3    2.46   15.16
   7   6  -3    2.54   14.12
   7   6  -4   34.59   15.05
   7   6  -4   40.99   14.53
   7   6  -4   25.81   16.12
   7   6  -5   15.19   15.63
   7   6  -5   14.99   16.23
   7   6  -5   22.11   15.00
   7   6  -6    8.03   15.34
   7   6  -6    0.20   15.43
   7   6  -6    4.19   16.46
   7   6  -7   -1.48   17.09
   7   6  -7   -5.07   15.70
   7   6  -7   -2.91   11.32
   7   6  -8    4.35   18.51
   7   6  -8    1.83   16.18
   7   6  -8    7.17   16.83
   7   6  -8    6.11   16.07
   7   6  -9    2.15   21.65
   7   6  -9    2.02   19.39
   7   6  -9    2.59   16.39
   7   6  -9    5.38   16.53
   7   6 -10   23.03   17.14
   7   6 -10   15.95   17.15
   7   6 -10   18.29   20.05
   7   6 -10   13.30   21.94
   7   6 -11   38.56   12.89
   7   6 -11   32.44   25.50
   7   6 -11   28.30   29.41
   7   6 -11   38.32   17.94
   7   6 -12   -6.71   18.48
   7   6 -12    9.55   18.51
   7   5  -1   10.00   14.29
   7   5  -1   14.04   13.74
   7   5  -1    8.00   15.44
   7   5  -2    0.29   15.64
   7   5  -2    6.16   14.47
   7   5  -2    0.23   14.00
   7   5  -3   10.47   14.00
   7   5  -3    5.71   15.34
   7   5  -3    7.31   14.86
   7   5  -4    9.50   15.44
   7   5  -4   15.21   10.16
   7   5  -4   14.96   15.11
   7   5  -5   13.00   10.55
   7   5  -5    6.32   14.99
   7   5  -5    3.33   15.51
   7   5  -6   15.97   15.25
   7   5  -6   17.17   15.87
   7   5  -6   19.78   15.45
   7   5  -7    4.84   19.89
   7   5  -7    6.21   15.77
   7   5  -7    4.93   11.06
   7   5  -8   -0.67   11.28
   7   5  -8    2.93   15.16
   7   5  -8    4.18   16.72
   7   5  -8    1.27   15.44
   7   5  -9    9.80   20.73
   7   5  -9    6.80   18.95
   7   5  -9    8.26   16.56
   7   5  -9    7.61   16.03
   7   5 -10    3.68   23.91
   7   5 -10    2.93   23.20
   7   5 -10    1.03   16.60
   7   5 -10    5.96   16.97
   7   5 -11   -2.23   17.45
   7   5 -11    8.19   17.43
   7   5 -12   -1.97   12.54
   7   5 -12    0.77   18.09
   7   4  -1   25.54   16.75
   7   4  -1   17.07   14.70
   7   4  -1   23.30   14.45
   7   4  -2   14.96   14.26
   7   4  -2   10.76   14.78
   7   4  -2   14.23   14.96
   7   4  -3    6.47   14.06
   7   4  -3   -1.25   14.92
   7   4  -3    1.59   14.77
   7   4  -4    3.13   14.90
   7   4  -4    4.71   14.40
   7   4  -4    3.56   15.14
   7   4  -5   21.50   15.06
   7   4  -5   27.38   15.03
   7   4  -5   21.42   15.49
   7   4  -6    2.99   14.92
   7   4  -6    8.74   19.14
   7   4  -6    3.52   15.07
   7   4  -7    2.44   15.60
   7   4  -7    1.84   15.43
   7   4  -7    1.20   15.74
   7   4  -8    2.01   18.98
   7   4  -8    3.11   15.24
   7   4  -8    0.13   18.03
   7   4  -8    4.67   15.67
   7   4  -9    1.76   18.75
   7   4  -9    1.34   19.94
   7   4  -9    5.78   15.78
   7   4  -9   -4.92   16.50
   7   4 -10    6.48   16.38
   7   4 -10    5.37   25.77
   7   4 -10    4.60   16.35
   7   4 -10    4.16   29.90
   7   4 -11    7.06   16.97
   7   4 -11   -0.30   17.08
   7   4 -12    6.36   17.92
   7   4 -13    7.58   18.47
   7   3  -1   38.43   14.34
   7   3  -1   39.57   14.32
   7   3  -1   42.69   13.97
   7   3  -2    9.81   13.75
   7   3  -2    4.93   14.39
   7   3  -2    4.88   14.28
   7   3  -3   21.77   14.99
   7   3  -3   18.75   14.50
   7   3  -3   24.15   14.66
   7   3  -4    0.64   14.28
   7   3  -4    2.32   13.93
   7   3  -4   -1.21   14.37
   7   3  -5   11.90   14.72
   7   3  -5   15.02   18.11
   7   3  -5    6.40   17.65
   7   3  -6   17.12   14.79
   7   3  -6   14.83   14.66
   7   3  -6   14.37   14.82
   7   3  -7    9.70   10.67
   7   3  -7   13.75   15.27
   7   3  -7    2.14   18.63
   7   3  -8  110.38   16.09
   7   3  -8   82.33   20.06
   7   3  -8   97.41   15.76
   7   3  -9   11.82   21.41
   7   3  -9   10.32   22.88
   7   3  -9   13.26   15.72
   7   3  -9   13.10   15.83
   7   3 -10   38.27   16.38
   7   3 -11   25.45   11.78
  -7  -3  12   -0.03   17.99
   7   3 -12   -4.09   17.30
  -7  -3  13    8.12   18.33
   7   3 -13    0.83   17.86
   7   2  -1   20.84   13.81
   7   2  -1   16.18   13.92
   7   2  -1   22.37   14.14
   7   2  -2   13.79   13.96
   7   2  -2    6.23   14.22
   7   2  -2   11.79   13.82
   7   2  -3    5.25   18.24
   7   2  -3    7.38   13.96
   7   2  -3    6.46   14.40
   7   2  -4   72.64   17.72
   7   2  -4   61.66   15.05
   7   2  -4   60.99   14.65
   7   2  -5   47.79   15.42
   7   2  -5   63.61   14.77
   7   2  -5   45.50   14.51
   7   2  -6   29.76   14.86
   7   2  -6   25.05   14.68
   7   2  -6   24.75   14.76
   7   2  -7    3.25   14.68
   7   2  -7   -2.49   14.89
   7   2  -7   -3.22   14.31
   7   2  -8   21.85   19.63
   7   2  -8   24.75   15.30
   7   2  -8   22.43   15.20
   7   2  -9    6.24   25.59
   7   2  -9    9.46   26.04
   7   2  -9    6.16   15.44
   7   2 -10   37.14   16.22
   7   2 -11   21.00   16.42
  -7  -2  11   19.05   16.89
  -7  -2  12    4.07   17.36
   7   2 -12    7.16   16.93
  -7  -2  13   -1.43   18.28
   7   2 -13    5.53   17.05
   7   1  -1    5.94   20.09
  -7  -1   1   -2.29   13.90
   7   1  -1    6.43   13.86
   7   1  -1    4.69   17.17
   7   1  -2   67.72   14.13
   7   1  -2   67.08   15.42
   7   1  -2   74.14   14.93
   7   1  -3   45.57   14.39
   7   1  -3   26.30   14.15
   7   1  -3   38.99   14.73
   7   1  -4   10.59   14.19
   7   1  -4   12.85   14.21
   7   1  -4   10.00   17.62
   7   1  -5   16.34   14.79
   7   1  -5   13.77   14.47
   7   1  -5   15.82   15.13
   7   1  -6  172.51   15.67
   7   1  -6  192.85   15.78
   7   1  -6  171.19   18.59
   7   1  -7   -3.45   14.35
   7   1  -7    3.94   14.88
   7   1  -7    2.26   18.65
   7   1  -8    6.65   15.08
   7   1  -8    5.72   22.60
   7   1  -9   65.50   31.87
   7   1  -9   73.77   31.10
   7   1  -9   69.68   15.43
   7   1 -10   13.34   15.65
  -7  -1  10   13.86   11.13
  -7  -1  11   29.97   16.82
   7   1 -11   19.60   15.88
  -7  -1  12   24.83   17.41
   7   1 -12   15.51   11.46
  -7  -1  13    8.08   18.33
   7   1 -13   13.31   16.89
   7   0  -1  296.82   27.34
  -7   0   1  247.17   15.07
   7   0  -1  272.78   27.24
   7   0  -1  241.83   15.02
   7   0  -2   13.00   21.05
   7   0  -2   14.88   14.00
   7   0  -2   14.32   20.58
  -7   0   2    9.91   14.17
   7   0  -3   54.32   18.21
   7   0  -3   47.36   15.41
   7   0  -3   46.59   14.02
  -7   0   3   38.72   14.55
   7   0  -4   86.60   14.70
   7   0  -4   97.80   18.59
   7   0  -4  101.51   15.79
   7   0  -5   21.59   14.79
   7   0  -5   15.31   15.10
   7   0  -5   26.76   17.84
   7   0  -6   13.36   14.89
   7   0  -6    8.97   14.51
   7   0  -6    7.51   14.88
   7   0  -7    0.10   15.00
   7   0  -7    0.34   18.59
   7   0  -7    1.40   14.48
   7   0  -8    7.01   14.90
   7   0  -8    3.71   19.14
   7   0  -9   20.55   14.62
  -7   0   9   26.73   15.23
   7   0 -10   12.11   15.37
  -7   0  10   19.25   15.83
  -7   0  11    1.12   16.67
   7   0 -11    7.40   15.41
   7   0 -12   -0.75   16.09
  -7   0  12    0.69   17.31
   7   0 -13   -0.33   16.67
  -7   0  13    9.99   17.89
   7   0 -14   31.42   17.21
  -7   1   0  279.73   15.46
   7  -1   0  306.40   15.33
  -7   1   1    4.13   13.88
   7  -1  -1    0.46   13.73
   7  -1  -2  308.06   15.74
   7  -1  -2  340.87   30.67
  -7   1   2  283.68   15.96
   7  -1  -2  312.07   30.85
   7  -1  -3   60.67   18.87
  -7   1   3   58.83   14.59
   7  -1  -3   67.74   14.46
   7  -1  -3   65.86   18.70
   7  -1  -4    1.27   17.67
   7  -1  -4    2.15   14.09
   7  -1  -4    1.39   17.90
  -7   1   4   -2.39   14.48
   7  -1  -5   34.10   17.80
   7  -1  -5   34.24   18.69
   7  -1  -5   30.73   15.13
   7  -1  -6    6.65   15.50
   7  -1  -6    5.09   14.06
   7  -1  -6    7.12   14.58
   7  -1  -7    3.80   15.12
   7  -1  -7    3.02   18.32
  -7   1   8   -3.30   14.96
   7  -1  -8   -2.40   14.90
   7  -1  -8    2.67   21.50
  -7   1   9    8.40   15.52
   7  -1  -9   11.95   15.33
  -7   1  10   19.03   16.23
   7  -1 -10   24.30   15.55
   7  -1 -11   24.32   15.98
  -7   1  11   34.67   16.64
  -7   1  12    3.83   17.14
   7  -1 -12    5.92   16.21
  -7   1  13    5.47   17.69
   7  -1 -13   -3.91   16.59
   7  -1 -14    9.77   17.12
  -7   2   0    9.89   10.36
   7  -2   0   14.04   14.05
  -7   2   1  160.42   15.62
   7  -2  -1  188.10   14.90
  -7   2   2   -2.84   14.61
   7  -2  -2    6.68   14.19
  -7   2   3   12.20   14.63
   7  -2  -3   11.23   14.24
   7  -2  -3   15.56   25.75
   7  -2  -3   15.59   23.89
  -7   2   4   80.28   15.42
   7  -2  -4  101.14   21.35
   7  -2  -4  107.32   19.27
   7  -2  -4  104.07   15.15
  -7   2   5   11.33   15.54
   7  -2  -5   14.17   18.12
   7  -2  -5   14.93   15.28
   7  -2  -5   13.66   17.50
   7  -2  -6   21.33   17.93
   7  -2  -6   21.58   14.83
   7  -2  -7    9.17   18.35
   7  -2  -7   15.19   15.49
  -7   2   7   11.99   14.29
   7  -2  -8   21.69   18.32
  -7   2   8   21.11   18.52
   7  -2  -8   21.22   15.91
   7  -2  -9   37.22   32.64
  -7   2   9   32.31   15.69
   7  -2  -9   37.99   19.50
  -7   2  10   27.97   19.10
   7  -2 -10   20.23   15.97
   7  -2 -11    8.33   16.37
  -7   2  11    5.83   16.21
  -7   2  12    8.75   17.40
   7  -2 -12   11.14   16.64
  -7   2  13   23.59   18.07
   7  -2 -13   17.91   11.99
   7  -3   0    1.43   10.16
  -7   3   0    7.31   15.12
  -7   3   1   92.77   11.45
   7  -3  -1  199.13   15.35
  -7   3   2   34.19   14.95
   7  -3  -2   39.69   14.55
   7  -3  -3   10.92   14.52
  -7   3   3    8.22   15.20
   7  -3  -4    1.12   23.29
   7  -3  -4    0.10   14.63
   7  -3  -4    1.79   23.96
  -7   3   4    1.26   14.99
  -7   3   5   17.79   19.06
   7  -3  -5   22.20   15.37
   7  -3  -5   18.36   18.80
   7  -3  -5   20.10   17.40
   7  -3  -6    3.81   14.60
  -7   3   6    1.83   15.43
   7  -3  -6    2.07   19.19
   7  -3  -7   14.55   17.92
  -7   3   7   18.38   17.70
   7  -3  -7   13.29   16.03
  -7   3   7   15.23   19.58
  -7   3   8    4.66   15.46
   7  -3  -8    5.04   18.35
   7  -3  -8    3.67   16.48
  -7   3   9    8.57   15.27
   7  -3  -9    8.41   16.04
   7  -3  -9    7.59   24.08
   7  -3 -10    7.73   16.59
  -7   3  10   10.64   16.02
  -7   3  11   13.78   16.42
   7  -3 -11   12.97   16.93
   7  -3 -12    1.43   17.27
  -7   3  12   -1.37   17.45
  -7   3  13   24.83   18.09
   7  -3 -13   18.45   17.66
  -7   4   0   41.57   16.01
   7  -4   0   35.90   14.95
   7  -4  -1   23.63   14.78
  -7   4   1   26.77   15.86
  -7   4   2    8.22   15.56
   7  -4  -2    2.08   14.62
  -7   4   3   27.32   15.48
   7  -4  -3   28.03   14.48
   7  -4  -4   -1.75   14.53
  -7   4   4   -1.63   15.36
   7  -4  -5   24.69   22.67
   7  -4  -5   23.73   21.42
  -7   4   5   26.60   19.67
   7  -4  -5   27.28   15.03
   7  -4  -6   13.16   14.76
   7  -4  -6    8.07   15.72
  -7   4   6    6.94   19.61
  -7   4   6    9.17   18.01
   7  -4  -7   29.50   18.01
   7  -4  -7   31.50   16.27
  -7   4   7   28.09   20.21
  -7   4   7   31.31   18.34
  -7   4   8   -0.78   19.37
   7  -4  -8    1.06   20.12
  -7   4   8   -0.65   18.69
   7  -4  -8    0.38   17.96
  -7   4   9    0.30   15.76
   7  -4  -9    3.25   21.86
   7  -4  -9    5.75   16.44
  -7   4  10    4.80   16.19
   7  -4 -10    4.91   20.50
   7  -4 -11    0.51   17.58
  -7   4  11    3.05   16.76
  -7   4  12    4.36   17.37
   7  -4 -12    3.85   17.86
   7  -4 -13    0.34   18.47
  -7   4  13    5.11   17.55
  -7   5   0    4.54   16.00
   7  -5   0   -6.78   10.27
   7  -5  -1   14.05   14.53
  -7   5   1   19.62   16.19
   7  -5  -2    5.71   14.57
  -7   5   2    8.48   15.66
   7  -5  -3   12.90   14.58
  -7   5   3    9.89   16.13
   7  -5  -4  129.33   15.32
  -7   5   4   86.36   16.40
  -7   5   5   -3.06   16.00
   7  -5  -5    2.75   14.74
   7  -5  -5   -0.58   24.12
   7  -5  -5    0.11   26.41
   7  -5  -6    5.27   14.47
   7  -5  -6    1.38   19.54
  -7   5   6    1.62   17.89
  -7   5   6    0.36   16.18
  -7   5   7    1.36   18.19
   7  -5  -7    1.82   20.23
   7  -5  -7    5.11   17.97
  -7   5   7    4.79   20.44
   7  -5  -8    5.00   18.28
  -7   5   8    6.37   19.10
  -7   5   8    6.44   20.36
   7  -5  -8    4.75   20.39
   7  -5  -9    7.58   17.16
  -7   5   9    5.25   15.86
  -7   5   9    3.30   21.11
  -7   5  10    3.20   16.57
   7  -5 -10    5.02   17.39
   7  -5 -11    3.98   18.19
  -7   5  11    2.67   16.71
   7  -5 -12    2.32   18.41
  -7   5  12   -4.47   17.07
  -7   5  13    4.29   17.76
   7  -5 -13    5.03   18.74
   7  -6   0   55.35   14.88
  -7   6   0   50.96   16.73
  -7   6   1   33.76   11.86
   7  -6  -1   36.55   10.64
  -7   6   2   -0.34   11.62
   7  -6  -2    8.70   14.61
  -7   6   3   -0.33   16.22
   7  -6  -3    2.63   14.59
   7  -6  -4    4.32   14.53
  -7   6   4    3.56   16.52
   7  -6  -5    6.25   32.74
  -7   6   5    9.03   16.81
   7  -6  -5    8.73   14.81
   7  -6  -6    1.31   14.28
  -7   6   6    3.95   17.48
   7  -6  -6   -0.02   20.09
  -7   6   6   -2.29   20.75
   7  -6  -7    8.52   19.75
  -7   6   7   10.14   18.48
   7  -6  -7    7.31   14.73
  -7   6   7    2.48   17.54
  -7   6   8   -0.06   21.35
   7  -6  -8    7.32   14.92
   7  -6  -8   -0.23   20.20
  -7   6   8   -1.64   19.41
   7  -6  -9    4.38   21.41
  -7   6   9    4.32   16.04
  -7   6   9    3.67   21.21
   7  -6 -10   23.80   22.09
  -7   6  10    8.01   17.30
  -7   6  10    4.74   22.60
  -7   6  11    9.78   17.27
   7  -6 -11   10.15   18.14
  -7   6  12    5.74   17.31
   7  -6 -12   -2.32   18.91
   7  -7   0   24.44   10.64
  -7   7   0   18.16   17.47
  -7   7   1    0.87   11.77
   7  -7  -1    1.16   10.47
   7  -7  -2    8.17   10.35
  -7   7   2   10.65   17.00
  -7   7   3   26.94   17.09
   7  -7  -3   28.98   15.01
  -7   7   4    4.89   17.07
   7  -7  -4    9.26   14.64
  -7   7   5    1.32   16.86
   7  -7  -5   -3.07   14.52
  -7   7   6   87.74   18.16
  -7   7   6  134.10   23.30
   7  -7  -6  131.30   26.02
   7  -7  -6  131.44   15.85
   7  -7  -7    2.64   15.19
   7  -7  -7    4.41   20.70
  -7   7   7    2.35   21.77
  -7   7   7    2.96   19.06
   7  -7  -8    9.84   17.28
  -7   7   8    8.74   15.77
   7  -7  -8    7.23   19.03
  -7   7   8    4.32   18.25
  -7   7   9    1.38   20.02
   7  -7  -9    3.08   17.58
  -7   7   9   -1.36   18.52
  -7   7  10    0.07   22.50
  -7   7  10    1.70   16.77
   7  -7 -10   -0.14   17.99
   7  -7 -11    1.86   18.57
  -7   7  11   -1.25   17.30
   7  -7 -12    8.20   18.78
  -7   8   0   -2.68   12.28
   7  -8   0    3.73   15.13
  -7   8   1    7.61   12.16
   7  -8  -1    8.33   15.08
   7  -8  -2   25.95   15.31
  -7   8   2   20.99   17.54
   7  -8  -3   10.27   15.16
  -7   8   3   -0.18   17.47
  -7   8   4    2.89   17.07
   7  -8  -4    8.16   14.97
   7  -8  -5   27.24   15.11
  -7   8   5   21.84   17.68
  -7   8   6    3.01   21.59
   7  -8  -6    2.87   27.45
  -7   8   6    0.87   21.91
   7  -8  -6    0.29   15.43
   7  -8  -7    5.45   15.64
  -7   8   7    4.25   22.49
  -7   8   7    5.96   18.09
   7  -8  -7    0.16   21.70
   7  -8  -8    5.28   21.83
  -7   8   8    2.05   22.38
   7  -8  -8    2.20   15.68
  -7   8   8   -0.28   20.06
   7  -8  -9    4.09   18.60
  -7   8   9    3.07   20.83
  -7   8   9    4.34   23.31
  -7   8  10    3.92   23.64
  -7   8  10    2.45   17.09
   7  -8 -10   -0.83   18.70
  -7   8  11   -0.13   17.56
   7  -8 -11    6.03   19.03
  -7   8  11    4.20   27.86
  -7   9   0   24.21   17.64
   7  -9   0    9.72   15.35
  -7   9   1    0.81   17.62
   7  -9  -1    1.59   10.71
  -7   9   2    6.91   17.52
   7  -9  -2    2.78   15.08
  -7   9   3   13.90   17.71
   7  -9  -3   13.93   15.43
  -7   9   4   -0.59   12.90
   7  -9  -4    4.23   15.37
   7  -9  -5   -2.22   15.32
  -7   9   5    2.64   17.93
  -7   9   6   -0.34   18.24
   7  -9  -6    1.41   24.38
   7  -9  -6   -0.80   15.77
  -7   9   6   -0.09   25.07
  -7   9   7    0.35   23.00
   7  -9  -7    0.43   21.73
   7  -9  -7    4.12   15.93
  -7   9   7    4.12   22.42
   7  -9  -8   40.32   16.44
  -7   9   8   37.11   20.53
  -7   9   8   28.45   18.92
   7  -9  -8   41.56   23.07
  -7   9   9   13.35   17.53
   7  -9  -9   16.84   23.31
  -7   9   9    8.58   19.18
  -7   9  10    9.67   17.91
   7  -9 -10    2.86   19.23
  -7  10   0    0.87   17.81
   7 -10   0    0.75   15.52
  -7  10   1    5.03   18.14
   7 -10  -1    5.36   15.67
  -7  10   2    2.40   18.08
   7 -10  -2   -0.03   15.47
   7 -10  -3   10.15   15.86
  -7  10   3   -1.19   12.97
   7 -10  -4    5.62   15.95
  -7  10   4    7.09   18.32
  -7  10   5    4.17   18.54
   7 -10  -5    4.01   15.95
   7 -10  -6   -1.59   16.14
   7 -10  -6    2.60   27.59
  -7  10   6   -2.85   18.69
  -7  10   6    2.59   28.48
  -7  10   7   16.77   18.42
   7 -10  -7   21.43   22.66
  -7  10   7   15.04   23.97
   7 -10  -7   20.84   16.59
  -7  10   8    4.08   21.39
   7 -10  -8   -1.78   23.92
  -7  10   8    1.27   19.60
   7 -10  -9    3.67   20.25
   7 -11   0   -2.87   16.50
  -7  11   0    0.51   18.32
   7 -11  -1    6.02   16.31
  -7  11   1    6.82   18.21
  -7  11   2   -2.65   18.09
   7 -11  -2   -1.41   15.90
  -7  11   3   -0.89   18.39
   7 -11  -3    8.15   16.19
  -7  11   4    2.10   18.50
   7 -11  -4   12.23   16.27
   7 -11  -5    7.76   16.54
  -7  11   5    3.51   18.78
  -7  11   6    9.47   27.21
   7 -11  -6   13.31   11.77
   7 -11  -6   13.41   25.23
  -7  11   6   16.56   19.02
   6  16  -1    8.36   17.87
   6  16  -1   10.05   17.55
   6  16  -1   12.91   17.56
   6  15  -1   25.07   16.62
   6  15  -1   20.10   11.77
   6  15  -1   18.22   12.00
   6  15  -2   -9.58   17.03
   6  15  -2    5.47   11.69
   6  15  -2    6.76   16.87
   6  15  -3    4.27   12.15
   6  15  -3   -0.21   17.09
   6  15  -3    2.05   17.75
   6  15  -4   34.34   17.33
   6  15  -4   30.08   13.02
   6  15  -4   18.17   17.34
   6  14  -1   -3.34   16.05
   6  14  -1    3.63   11.30
   6  14  -1   -8.29   11.58
   6  14  -2    1.91   16.15
   6  14  -2    6.98   16.89
   6  14  -2    1.32   16.23
   6  14  -3    6.90   11.41
   6  14  -3    6.49   11.87
   6  14  -3    0.46   16.72
   6  14  -4    6.03   17.18
   6  14  -4    8.58   16.35
   6  14  -4   15.01   16.46
   6  14  -5    2.52   17.24
   6  14  -5   14.03   17.03
   6  14  -5    9.16   17.30
   6  14  -6    4.39   17.30
   6  14  -6    9.98   17.38
   6  14  -6    2.19   17.66
   6  13  -1   -3.67   15.11
   6  13  -1    4.06   16.63
   6  13  -1    1.73   11.44
   6  13  -2    5.39   10.89
   6  13  -2   12.39   11.74
   6  13  -2   18.29   10.91
   6  13  -3    6.14   15.70
   6  13  -3    0.20   16.55
   6  13  -3    2.16   11.10
   6  13  -4   -0.69   11.41
   6  13  -4   -6.85   16.19
   6  13  -4   -1.11   11.75
   6  13  -5    2.26   11.10
   6  13  -5    3.51   16.83
   6  13  -5    8.38   15.97
   6  13  -6    9.30   17.27
   6  13  -6    6.27   16.10
   6  13  -6   -1.24   11.66
   6  13  -7   -3.63   17.14
   6  13  -7   -2.83   17.46
   6  13  -7    1.79   11.63
   6  13  -8    6.66   18.03
   6  13  -8    8.34   17.25
   6  12  -1    4.22   14.99
   6  12  -1   -1.51   14.70
   6  12  -1    2.14   15.96
   6  12  -2    6.07   16.04
   6  12  -2    7.25   16.03
   6  12  -2    3.14   10.63
   6  12  -3    0.77   10.89
   6  12  -3    6.58   15.00
   6  12  -3    2.52   15.34
   6  12  -3    7.22   16.27
   6  12  -4    3.14   16.15
   6  12  -4    3.92   15.45
   6  12  -4   -0.58   14.73
   6  12  -5    6.22   11.16
   6  12  -5   19.19   16.42
   6  12  -5   22.38   15.34
   6  12  -6    3.75   15.67
   6  12  -6    1.26   16.80
   6  12  -6    6.88   16.18
   6  12  -7   15.08   15.73
   6  12  -7   17.37   16.26
   6  12  -7   15.61   17.36
   6  12  -8    6.13   11.52
   6  12  -8   16.52   17.47
   6  12  -8    2.07   16.46
   6  12  -9   -4.27   12.70
   6  12  -9    3.44   12.12
   6  12  -9   -2.32   17.21
   6  11  -1   62.49   15.71
   6  11  -1   63.46   10.54
   6  11  -1   74.43   15.27
   6  11  -2    1.45   14.06
   6  11  -2    8.44   15.10
   6  11  -2    3.01   15.59
   6  11  -3   13.11   15.94
   6  11  -3    4.58   10.12
   6  11  -3    8.21   15.64
   6  11  -4   91.64   10.35
   6  11  -4  110.58   15.42
   6  11  -4   96.73   15.35
   6  11  -4   87.13   16.48
   6  11  -5    8.71   15.02
   6  11  -5   13.61   14.73
   6  11  -5   17.60   10.83
   6  11  -5    9.49   11.57
   6  11  -6   14.20   15.80
   6  11  -6   29.19   15.19
   6  11  -6   20.40   16.86
   6  11  -6   24.38   15.46
   6  11  -7   12.88   15.67
   6  11  -7    3.05   16.50
   6  11  -7    5.34   15.31
   6  11  -8    8.48   16.12
   6  11  -8    1.76   15.86
   6  11  -8    4.26   16.80
   6  11  -9    6.82   16.52
   6  11  -9    5.18   11.91
   6  11  -9    5.19   11.35
   6  11 -10    3.31   16.91
   6  11 -10    2.32   17.62
   6  11 -10    1.10   18.02
   6  10  -1    8.88   14.59
   6  10  -1   11.25   13.62
   6  10  -1    8.14   10.56
   6  10  -2   30.83    9.92
   6  10  -2   26.78   14.72
   6  10  -2   26.22   10.83
   6  10  -3   10.16   10.36
   6  10  -3    4.66   10.42
   6  10  -3   13.08   13.81
   6  10  -4   21.38   10.84
   6  10  -4   12.08    9.96
   6  10  -4   11.86   11.07
   6  10  -5    4.26   15.95
   6  10  -5    5.78   14.84
   6  10  -5    8.87   14.05
   6  10  -5   11.87   15.33
   6  10  -6    0.64   14.80
   6  10  -6    5.60   15.17
   6  10  -6    8.84   14.54
   6  10  -6    5.44   15.98
   6  10  -7    5.61   14.93
   6  10  -7    3.46   14.93
   6  10  -7   -0.78   15.96
   6  10  -7   -0.34   16.06
   6  10  -8    0.59   14.84
   6  10  -8   -3.37   15.28
   6  10  -8   -1.19   11.30
   6  10  -8   -0.06   16.38
   6  10  -9   14.54   16.03
   6  10  -9    2.08   17.03
   6  10  -9    2.31   11.95
   6  10  -9    6.04   15.78
   6  10 -10    0.66   12.45
   6  10 -10    0.56   20.78
   6  10 -10    6.69   17.71
   6  10 -10   -1.72   11.87
   6  10 -11    8.23   17.89
   6  10 -11    6.54   18.03
   6  10 -11    8.32   17.81
   6  10 -11   19.49   17.50
   6   9  -1   70.54   10.65
   6   9  -1   85.40   10.73
   6   9  -1   91.35   13.82
   6   9  -2    4.87   14.70
   6   9  -2    8.88    9.13
   6   9  -2    0.70    9.99
   6   9  -3   35.24   13.33
   6   9  -3   33.57   15.14
   6   9  -3   38.10   14.35
   6   9  -4   14.58   13.70
   6   9  -4    7.29   10.73
   6   9  -4   11.57   14.84
   6   9  -5    3.86   14.72
   6   9  -5    7.22   14.92
   6   9  -5    5.68   13.74
   6   9  -6    7.08   10.22
   6   9  -6    5.24   14.92
   6   9  -6    5.36   10.24
   6   9  -6    9.90   15.16
   6   9  -7    4.90   14.36
   6   9  -7    0.89   10.01
   6   9  -7   -0.07   15.54
   6   9  -7   -4.21   15.79
   6   9  -8   -2.83   15.94
   6   9  -8    4.90   16.15
   6   9  -8    1.17   10.15
   6   9  -8    2.71   18.15
   6   9  -9   -6.15   15.37
   6   9  -9    4.22   14.88
   6   9  -9   -1.75   16.79
   6   9  -9    7.85   16.04
   6   9 -10   15.00   17.49
   6   9 -10   20.53   15.68
   6   9 -10   14.23   16.60
   6   9 -10    8.53   16.43
   6   9 -11   13.17   11.89
   6   9 -11   10.30   21.22
   6   9 -11   19.15   16.82
   6   9 -11   14.54   17.56
   6   9 -12    4.88   12.55
   6   9 -12    2.70   18.87
   6   9 -12   -0.78   17.48
   6   9 -12    4.70   22.60
   6   8  -1    5.01   14.34
   6   8  -1   -1.51   14.87
   6   8  -1    4.45   13.16
   6   8  -2   -0.33   14.89
   6   8  -2    1.54   10.07
   6   8  -2   -0.23   13.07
   6   8  -3   11.13   13.17
   6   8  -3    9.24   14.42
   6   8  -3   10.74   14.49
   6   8  -4    3.00   14.17
   6   8  -4   -1.87    9.37
   6   8  -4   11.98   14.87
   6   8  -5   25.75   15.14
   6   8  -5   26.68   14.22
   6   8  -5   26.25   13.45
   6   8  -6    1.32   13.78
   6   8  -6   -1.15   15.04
   6   8  -6    8.07   13.57
   6   8  -6    7.81   14.57
   6   8  -7    2.11   13.85
   6   8  -7    6.70   14.83
   6   8  -7    1.52   15.22
   6   8  -7    9.07   14.20
   6   8  -8   11.59   10.67
   6   8  -8   13.49   15.85
   6   8  -8   15.46   14.59
   6   8  -8   13.42   14.56
   6   8  -9   10.67   11.21
   6   8  -9    7.89   18.67
   6   8  -9   14.65   15.07
   6   8  -9    3.52   15.34
   6   8 -10   10.01   16.06
   6   8 -10    8.00   20.20
   6   8 -10    4.34   11.10
   6   8 -10    4.46   19.15
   6   8 -11    0.07   21.42
   6   8 -11    7.42   16.16
   6   8 -11    0.78   12.01
   6   8 -11    0.83   20.65
   6   8 -12   30.35   21.59
   6   8 -12   33.57   17.90
   6   8 -12   34.32   17.63
   6   8 -12   28.08   21.95
   6   8 -13   32.38   18.32
   6   8 -13   20.66   22.77
   6   8 -13   25.10   23.36
   6   8 -13   24.71   18.04
   6   7  -1   13.18   13.07
   6   7  -1    6.82   14.79
   6   7  -1   14.99   13.74
   6   7  -2    0.80   12.75
   6   7  -2    2.87   14.77
   6   7  -2    8.28    9.72
   6   7  -3   10.27   13.12
   6   7  -3    5.14   14.62
   6   7  -3    0.01   14.16
   6   7  -4    9.55    9.37
   6   7  -4   12.11    9.93
   6   7  -4    9.41   14.91
   6   7  -5    7.06   13.56
   6   7  -5    1.16   14.08
   6   7  -5    5.40   14.70
   6   7  -6   -3.29   14.60
   6   7  -6    0.53   13.97
   6   7  -6    0.43   15.05
   6   7  -7    5.35   14.04
   6   7  -7    3.64   13.96
   6   7  -7   -0.07   15.12
   6   7  -7    0.84   10.39
   6   7  -8   -1.50   14.47
   6   7  -8    3.57   19.26
   6   7  -8    1.29   14.80
   6   7  -8    7.28   13.92
   6   7  -9    4.34   17.87
   6   7  -9    2.18   15.00
   6   7  -9    4.72   14.97
   6   7  -9    1.44   15.96
   6   7 -10   -1.61   11.05
   6   7 -10    5.08   16.29
   6   7 -10    3.67   19.35
   6   7 -10    3.41   10.75
   6   7 -11   32.80   20.38
   6   7 -11   37.42   16.24
   6   7 -11   34.60   16.26
   6   7 -11   27.73   21.05
   6   7 -12   27.40   20.92
   6   7 -12   20.34   21.89
   6   7 -12   28.85   12.32
   6   7 -12   38.95   17.20
   6   7 -13    4.76   25.15
   6   7 -13    1.49   26.73
   6   7 -13    9.01   17.58
   6   7 -13    5.79   17.93
   6   6  -1   17.06   14.87
   6   6  -1   21.28   12.75
   6   6  -1   17.63    9.81
   6   6  -2   24.97   12.96
   6   6  -2   22.62    9.87
   6   6  -2   25.40   14.56
   6   6  -3   31.67   13.85
   6   6  -3   22.75   14.74
   6   6  -3   28.61   12.90
   6   6  -4   10.51   14.68
   6   6  -4   13.09   12.92
   6   6  -4    6.79   13.90
   6   6  -5    5.70   13.87
   6   6  -5    3.79   15.06
   6   6  -5    3.95    9.44
   6   6  -6    5.30   13.81
   6   6  -6   -0.49   14.04
   6   6  -6    1.85   15.24
   6   6  -7    6.44   14.12
   6   6  -7    5.68   14.20
   6   6  -7    2.97   13.59
   6   6  -7    5.32   15.74
   6   6  -8    1.17   14.04
   6   6  -8   -1.70   14.60
   6   6  -8    3.21   19.66
   6   6  -8   -2.54   14.61
   6   6  -9    7.55   10.57
   6   6  -9    2.90   17.60
   6   6  -9   11.62   15.12
   6   6  -9    5.34   19.64
   6   6 -10   -0.14   15.41
   6   6 -10    5.41   15.68
   6   6 -10    0.87   20.31
   6   6 -10   -2.77   15.44
   6   6 -11   35.29   21.90
   6   6 -11   44.29   11.65
   6   6 -11   34.12   23.45
   6   6 -11   45.12   11.58
   6   6 -12    4.20   23.98
   6   6 -12   -1.39   25.35
   6   6 -12    8.15   16.77
   6   6 -13   16.46   17.53
  -6  -6  14    8.42   12.93
   6   6 -14   20.13   18.49
   6   5  -1    9.60   13.37
   6   5  -1   12.49   14.42
   6   5  -1    9.78   12.58
   6   5  -2   34.98   14.74
   6   5  -2   36.83   12.79
   6   5  -2   26.49   13.59
   6   5  -3   27.19   12.93
   6   5  -3   27.14   14.44
   6   5  -3   24.45    9.91
   6   5  -4    9.35   13.74
   6   5  -4   13.88   14.74
   6   5  -4   12.89   13.35
   6   5  -5   15.72   13.36
   6   5  -5   17.77   13.70
   6   5  -5   23.10   14.92
   6   5  -6    4.70   13.79
   6   5  -6    2.55   13.99
   6   5  -6   -3.94   15.28
   6   5  -7    6.00   13.73
   6   5  -7    1.96   15.01
   6   5  -7    7.23   13.82
   6   5  -8    3.65   14.38
   6   5  -8    3.36   16.77
   6   5  -8    1.30   10.15
   6   5  -8    3.12   15.64
   6   5  -9   11.18   17.24
   6   5  -9   18.31   14.50
   6   5  -9   12.92   19.73
   6   5  -9    9.35   14.81
   6   5 -10   10.90   15.46
   6   5 -10   11.66   20.32
   6   5 -10   13.85   18.50
   6   5 -11    4.81   23.67
   6   5 -11    4.34   25.24
   6   5 -11    5.76   15.96
  -6  -5  12   17.67   16.44
   6   5 -12    6.82   11.50
  -6  -5  13   47.11   17.20
   6   5 -13   36.43   12.07
  -6  -5  14   78.06   18.33
   6   5 -14   71.63   12.96
   6   4  -1   34.06   13.31
   6   4  -1   29.85   12.99
   6   4  -1   34.59   13.91
   6   4  -2    0.97   12.78
   6   4  -2    3.89   13.04
   6   4  -2   -0.78   14.28
   6   4  -3   12.81   13.64
   6   4  -3    9.23   12.93
   6   4  -3    8.88   14.36
   6   4  -4    4.21   14.25
   6   4  -4    0.85   12.72
   6   4  -4   -2.40   13.02
   6   4  -5   77.08   17.93
   6   4  -5   77.56   14.09
   6   4  -5   78.52    9.83
   6   4  -6   50.82   17.70
   6   4  -6   54.48   13.76
   6   4  -6   51.11    9.85
   6   4  -7   19.83   13.99
   6   4  -7   17.78   14.77
   6   4  -7   26.26   13.82
   6   4  -8    7.03   10.00
   6   4  -8    7.07   18.45
   6   4  -8    4.97   16.53
   6   4  -8    4.33   14.45
   6   4  -9    9.11   10.55
   6   4  -9    7.79   16.96
   6   4  -9    4.65   18.66
  -6  -4  10   13.18   14.62
   6   4 -10   11.65   14.90
   6   4 -10    6.39   25.21
   6   4 -10    4.67   22.10
   6   4 -11    6.12   15.36
  -6  -4  11   -0.42   10.78
   6   4 -12   59.27   16.38
  -6  -4  12   66.08   16.34
  -6  -4  13    3.15   16.87
   6   4 -13    6.76   16.58
  -6  -4  14    0.89   12.30
   6   4 -14    4.13   17.08
  -6  -4  15   36.83   18.29
   6   4 -15   19.71   18.02
   6   3  -1   28.51   15.73
   6   3  -1   23.22   13.42
   6   3  -1   30.22   12.68
   6   3  -2   75.44   14.57
   6   3  -2   72.37   13.00
   6   3  -2   91.09   13.76
   6   3  -3   14.14   12.82
   6   3  -3   14.86   13.99
   6   3  -3   22.08   13.60
   6   3  -4   36.65   13.33
   6   3  -4   33.42   13.39
   6   3  -4   33.14   13.92
   6   3  -5    9.19   13.16
   6   3  -5    9.43   13.90
   6   3  -5   14.03   13.30
   6   3  -6   50.54   13.39
   6   3  -6   59.20   14.10
   6   3  -6   46.63   14.57
   6   3  -7   22.46   14.12
   6   3  -7   28.54    9.89
   6   3  -8  197.12   18.43
   6   3  -8  196.63   14.94
   6   3  -8  160.66   19.39
   6   3  -9   27.54   14.62
   6   3  -9   24.41   22.28
  -6  -3   9   34.26   14.62
   6   3  -9   21.95   20.46
   6   3 -10    1.60   14.86
  -6  -3  10    6.98   14.81
   6   3 -11   64.34   15.72
  -6  -3  11   69.84   11.02
   6   3 -12   21.52   15.41
  -6  -3  12   17.53   11.53
   6   3 -13   -2.73   16.00
  -6  -3  13    1.02   11.74
   6   3 -14    9.31   16.68
  -6  -3  14   24.13   17.80
   6   3 -15   33.11   12.45
  -6  -3  15   35.57   12.80
   6   2  -1    1.02   14.73
   6   2  -1    2.80   13.07
   6   2  -1    4.00   16.28
   6   2  -2   18.88   15.14
   6   2  -2   17.64   13.14
   6   2  -2   20.33   13.86
   6   2  -3   26.48   16.17
   6   2  -3   23.55   12.45
   6   2  -3   17.60   13.39
   6   2  -4   32.06   13.11
   6   2  -4   34.02   12.89
   6   2  -4   33.71   15.96
   6   2  -5  114.79   13.98
   6   2  -5  131.22   13.91
   6   2  -5  151.69   13.78
   6   2  -6   77.99   14.31
   6   2  -6   81.44   14.05
   6   2  -6   63.24   13.70
   6   2  -7    3.84   13.40
   6   2  -7    4.64   16.74
  -6  -2   8   26.69   13.70
   6   2  -8   17.31   20.45
   6   2  -8   22.38    9.77
  -6  -2   9   91.75   14.49
   6   2  -9   81.80   14.64
   6   2  -9   82.97   27.12
   6   2  -9   72.02   28.45
  -6  -2  10    4.47   14.96
   6   2 -10    4.83   14.36
   6   2 -11   31.94   14.83
  -6  -2  11   26.93   15.93
  -6  -2  12    6.55   15.96
   6   2 -12    1.88   15.04
  -6  -2  13    8.43   16.54
   6   2 -13    4.08   10.89
   6   2 -14    6.74   16.09
  -6  -2  14   -1.23   17.06
  -6  -2  15    2.71   17.63
   6   2 -15   10.00   11.57
  -6  -1   1    4.54   12.92
   6   1  -1    3.97    8.75
   6   1  -1    6.18   16.17
   6   1  -1    5.22   15.61
   6   1  -2   75.23   13.14
   6   1  -2   72.22   13.32
   6   1  -2   84.84   14.20
  -6  -1   2   72.43   13.66
   6   1  -3   42.71   15.78
   6   1  -3   33.05   13.29
   6   1  -3   30.30   13.61
   6   1  -4  404.25   15.90
   6   1  -4  352.38   15.26
   6   1  -4  452.12   18.64
   6   1  -5   79.80   16.31
   6   1  -5   59.83   13.46
   6   1  -5   75.22   13.54
   6   1  -6  342.82   18.77
   6   1  -6  398.51   15.98
  -6  -1   7  411.64   16.01
   6   1  -7  413.60   16.06
   6   1  -7  344.51   20.20
   6   1  -8    0.60    9.69
  -6  -1   8    3.00   14.11
   6   1  -8   -0.65   17.72
   6   1  -9   46.85   14.35
  -6  -1   9   51.35   14.57
   6   1 -10    6.20   10.06
  -6  -1  10    4.56   14.87
   6   1 -11   15.74   14.66
  -6  -1  11   11.03   15.41
  -6  -1  12   63.31   15.91
   6   1 -12   50.85   10.88
  -6  -1  13    6.57   16.67
   6   1 -13    2.76   15.53
   6   1 -14    4.95   15.98
  -6  -1  14   -0.40   11.89
   6   1 -15   13.63   16.30
  -6  -1  15    6.26   17.13
   6   1 -16   10.03   17.05
  -6  -1  16   14.17   18.41
   6   0  -1    4.83   12.70
   6   0  -1    4.90   16.41
   6   0  -1    5.55   16.55
  -6   0   1    8.65   12.81
   6   0  -2   19.32   16.18
   6   0  -2   15.96   13.00
  -6   0   2   16.98   13.33
   6   0  -2   14.33   16.49
   6   0  -3   69.48   13.11
   6   0  -3   86.90   14.18
   6   0  -3   93.77   16.84
  -6   0   3   76.05   13.76
   6   0  -4   44.18   15.99
   6   0  -4   38.65   13.18
   6   0  -4   37.00   12.65
   6   0  -5    9.49   13.22
   6   0  -5   18.99   13.24
  -6   0   6  109.12   14.08
   6   0  -6  115.66   13.98
   6   0  -6  100.36   17.19
   6   0  -7    1.53   13.31
  -6   0   7    1.35   13.43
   6   0  -7    2.47   16.69
   6   0  -8    5.84   13.34
   6   0  -8    6.20   22.34
  -6   0   8    6.16   13.92
   6   0  -9   15.80   13.82
  -6   0   9   12.39   14.39
  -6   0  10   56.12   15.08
   6   0 -10   47.77   14.23
   6   0 -11  114.51   10.56
  -6   0  11  122.46   15.96
   6   0 -12    2.07   10.26
  -6   0  12    2.62   15.62
  -6   0  13    3.69   15.92
   6   0 -13    7.21   14.80
  -6   0  14   -0.20   16.66
   6   0 -14   -1.61   15.26
   6   0 -15    4.69   16.09
  -6   0  15    9.17   12.64
  -6   0  16   -2.50   12.76
   6   0 -16    1.58   16.50
   6  -1   0    1.91   12.66
  -6   1   0    1.24    9.39
  -6   1   1    6.14   12.84
   6  -1  -1    8.65   22.90
   6  -1  -1    9.55   23.07
   6  -1  -1    5.13   12.65
   6  -1  -2   27.01   13.11
  -6   1   2   23.55   13.70
   6  -1  -2   29.82   17.32
   6  -1  -2   28.41   17.02
   6  -1  -3   33.30   16.78
   6  -1  -3   34.82   12.77
   6  -1  -3   37.37   14.36
  -6   1   3   27.78   13.38
   6  -1  -4   10.61   15.73
   6  -1  -4   12.53   13.28
  -6   1   4    6.42   13.39
   6  -1  -4   11.51   13.68
   6  -1  -5   12.36   13.32
  -6   1   5   12.36   13.18
  -6   1   5   12.08   13.64
   6  -1  -5   13.51   16.57
   6  -1  -6   21.14   13.22
  -6   1   6   19.20   13.19
   6  -1  -6   19.01   16.26
   6  -1  -7  129.19   14.45
  -6   1   7  147.31   14.39
   6  -1  -7  131.62   18.10
  -6   1   8    4.70   13.89
   6  -1  -8    2.19   13.75
   6  -1  -8    1.31   21.48
  -6   1   9    3.14   14.21
   6  -1  -9    4.01   13.85
   6  -1 -10   37.10   10.42
  -6   1  10   46.38   15.07
   6  -1 -11   61.56   14.51
  -6   1  11   60.96   15.77
   6  -1 -12    5.40   14.55
  -6   1  12    3.11   15.68
  -6   1  13   40.56   16.38
   6  -1 -13   40.63   15.11
  -6   1  14    3.05   16.75
   6  -1 -14    1.36   15.51
  -6   1  15   23.21   17.48
   6  -1 -15   33.33   16.31
   6  -1 -16   14.99   16.92
  -6   1  16   14.40   17.85
  -6   2   0   45.64   13.50
   6  -2   0   48.28    9.29
   6  -2  -1   95.60   13.24
  -6   2   1   81.85   13.80
   6  -2  -2    9.55   13.05
   6  -2  -2    8.62   23.42
   6  -2  -2    8.70   23.30
  -6   2   2   13.68   13.53
  -6   2   3    4.00   13.57
   6  -2  -3    3.97   13.01
   6  -2  -3    3.13   16.21
   6  -2  -3    5.03   16.67
  -6   2   4   22.92   16.89
   6  -2  -4   23.86   16.89
   6  -2  -4   17.40   13.06
   6  -2  -5   17.75   16.43
  -6   2   5   19.48   12.91
   6  -2  -5   19.91   13.97
  -6   2   5   13.91   13.63
   6  -2  -6   15.84   13.37
   6  -2  -6   19.24   14.13
  -6   2   6   13.12   17.05
  -6   2   6   22.80   13.14
   6  -2  -7  199.20   15.85
  -6   2   7  202.87   14.63
   6  -2  -7  181.96   18.51
   6  -2  -8   -3.78   14.50
  -6   2   8    2.89   14.02
   6  -2  -8    0.98   19.34
   6  -2  -9   35.97   14.54
  -6   2   9   42.05   14.23
   6  -2 -10   32.78   14.62
  -6   2  10   34.99   14.71
   6  -2 -11   11.90   14.91
  -6   2  11   13.62   15.35
   6  -2 -12   10.57   14.75
  -6   2  12   13.57   15.77
   6  -2 -13    4.19   15.27
  -6   2  13    7.05   16.47
  -6   2  14    5.69   16.74
   6  -2 -14    2.75   15.66
   6  -2 -15    4.99   11.57
  -6   2  15    3.48   17.03
  -6   2  16    4.23   17.96
   6  -2 -16    0.68   16.64
   6  -3   0    4.56   12.93
  -6   3   0    0.84   13.66
   6  -3  -1    9.04   12.86
  -6   3   1    9.70   13.40
  -6   3   2    2.96   13.47
   6  -3  -2    0.09   12.86
   6  -3  -3   19.31   13.17
  -6   3   3   19.67   13.88
   6  -3  -3   22.63   21.44
   6  -3  -3   23.05   19.70
  -6   3   4    0.61   13.86
   6  -3  -4    0.20   13.09
   6  -3  -4    4.06   16.74
   6  -3  -5   36.02   13.32
  -6   3   5   32.59   13.94
   6  -3  -5   36.95   13.92
  -6   3   5   41.45   13.49
   6  -3  -6   18.21   17.12
  -6   3   6   14.27   13.41
   6  -3  -6   15.16   16.36
  -6   3   6   10.33   13.94
   6  -3  -7    9.57   16.16
  -6   3   7   12.45   16.80
   6  -3  -7   11.15   14.38
  -6   3   7    8.69   14.25
   6  -3  -8    5.77   14.49
   6  -3  -8    1.11   16.70
  -6   3   8    0.93   13.90
  -6   3   9    9.64   14.56
   6  -3  -9    9.14   14.80
   6  -3 -10    8.17   15.07
  -6   3  10    1.79   15.08
   6  -3 -11    2.33   15.26
  -6   3  11   -3.74   15.18
   6  -3 -12   10.84   15.53
  -6   3  12    5.91   15.60
  -6   3  13    2.03   16.15
   6  -3 -13    2.96   15.84
  -6   3  14   -2.69   16.71
   6  -3 -14    7.40   15.81
   6  -3 -15   11.03   11.59
  -6   3  15   11.14   17.13
   6  -3 -16    3.62   17.02
  -6   3  16    2.72   12.52
  -6   4   0    6.73   10.05
   6  -4   0    5.94   13.04
   6  -4  -1   17.41   13.09
  -6   4   1   15.01   14.03
   6  -4  -2  163.16   13.87
  -6   4   2  108.87   10.82
   6  -4  -3   16.53   13.18
  -6   4   3   10.83   13.82
   6  -4  -3   10.83   26.39
   6  -4  -3    9.41   26.72
  -6   4   4   93.90   14.95
  -6   4   4  142.82   20.00
   6  -4  -4  120.86   14.10
   6  -4  -4  130.55   18.73
   6  -4  -5   31.97   17.32
  -6   4   5   33.73   16.41
  -6   4   5   27.32   14.77
   6  -4  -5   31.50   13.43
   6  -4  -6   16.01   12.79
   6  -4  -6   22.96   17.35
  -6   4   6   21.34   16.21
  -6   4   6   20.90   17.49
  -6   4   7   22.82   18.32
   6  -4  -7   26.08   16.50
  -6   4   7   29.68   14.19
   6  -4  -7   24.09   14.79
  -6   4   8   24.92   14.48
   6  -4  -8   28.04   15.78
   6  -4  -8   25.13   17.04
  -6   4   8   25.68   18.60
  -6   4   9    3.05   14.46
   6  -4  -9    0.12   15.26
   6  -4 -10    3.00   15.50
  -6   4  10    2.92   14.67
   6  -4 -11    1.28   15.66
  -6   4  11    5.24   15.49
  -6   4  12   23.20   15.83
   6  -4 -12   15.45   15.87
  -6   4  13    1.73   16.23
   6  -4 -13    4.61   16.42
   6  -4 -14    8.70   11.99
  -6   4  14   12.88   16.64
   6  -4 -15   14.32   17.66
  -6   4  15    7.93   16.72
   6  -4 -16    1.22   17.73
  -6   4  16    5.21   18.25
  -6   5   0   86.04   10.87
   6  -5   0  128.19   13.93
  -6   5   1   20.67   14.60
   6  -5  -1   14.64   12.93
  -6   5   2   50.75   14.75
   6  -5  -2   64.05   13.40
   6  -5  -3   24.88   13.55
  -6   5   3   22.02   14.48
   6  -5  -4    6.54   13.24
   6  -5  -4    9.44   20.29
  -6   5   4    8.89   14.73
  -6   5   4    6.46   21.14
   6  -5  -5    0.38   13.48
  -6   5   5   -1.21   14.91
  -6   5   5    0.84   16.18
   6  -5  -5    1.63   17.56
   6  -5  -6   -1.20   13.28
  -6   5   6    5.28   16.67
   6  -5  -6   -0.47   14.32
  -6   5   6    2.07   17.95
   6  -5  -7   21.79   15.15
  -6   5   7   11.12   18.29
   6  -5  -7   16.71   16.25
  -6   5   7   20.76   17.04
  -6   5   8    8.21   18.49
  -6   5   8    4.21   14.61
   6  -5  -8    5.15   16.65
   6  -5  -8    9.50   15.29
  -6   5   9    0.93   18.14
   6  -5  -9    5.77   15.92
  -6   5   9    5.31   22.24
  -6   5  10    2.02   15.22
   6  -5 -10   -5.53   15.85
   6  -5 -11   14.40   16.42
  -6   5  11   12.92   15.25
  -6   5  12    1.74   15.74
   6  -5 -12    2.96   17.03
  -6   5  13    5.40   15.91
   6  -5 -13   -3.54   12.27
  -6   5  14   20.14   17.00
   6  -5 -14   17.72   17.36
   6  -5 -15   -3.23   17.75
  -6   5  15   -1.91   17.61
   6  -6   0   35.00    9.17
  -6   6   0   42.99   15.16
   6  -6  -1   96.37    9.98
  -6   6   1   91.09   15.12
  -6   6   2    8.69   14.59
   6  -6  -2   -1.38   13.30
  -6   6   3    3.75   14.77
   6  -6  -3    5.14   13.10
  -6   6   4    0.86   19.16
  -6   6   4    2.46   10.22
   6  -6  -4    2.67   20.89
   6  -6  -4    2.51   13.32
   6  -6  -5   -2.01   13.37
   6  -6  -5    0.23   17.89
  -6   6   5    1.95   19.60
  -6   6   5    2.50   14.87
   6  -6  -6   19.65   18.23
   6  -6  -6   21.13   13.79
  -6   6   6   22.75   15.18
  -6   6   6   19.50   17.21
   6  -6  -7   11.50   14.77
  -6   6   7   18.30   14.67
  -6   6   7   16.56   15.12
   6  -6  -7   17.07   13.72
   6  -6  -8    0.06   13.60
  -6   6   8    1.03   17.96
  -6   6   8    1.19   15.56
   6  -6  -8    5.40   18.89
  -6   6   9   20.46   19.89
   6  -6  -9   21.62   16.72
  -6   6   9   18.26   18.63
   6  -6 -10   -1.24   16.28
  -6   6  10    4.50   23.57
  -6   6  10   -3.01   15.47
   6  -6 -11   20.14   16.82
  -6   6  11   22.70   15.59
   6  -6 -12   17.57   17.37
  -6   6  12   17.39   16.00
  -6   6  13   14.76   16.41
   6  -6 -13    8.25   12.27
  -6   6  14    9.94   17.20
   6  -6 -14    9.97   18.27
  -6   6  15   48.31   17.85
   6  -6 -15   40.19   18.79
  -6   7   0   11.38   14.92
   6  -7   0   14.13    9.15
   6  -7  -1   34.66    9.70
  -6   7   1   30.91   15.14
   6  -7  -2    5.08   13.22
  -6   7   2    9.29   15.12
   6  -7  -3    3.30   13.35
  -6   7   3    3.68   10.54
   6  -7  -4    0.35   21.28
  -6   7   4    5.27   14.81
   6  -7  -4    6.07   13.34
  -6   7   4    1.76   21.64
   6  -7  -5    1.72   21.55
   6  -7  -5    4.79   13.15
  -6   7   5    4.08   17.05
  -6   7   5    7.67   14.87
  -6   7   6    3.09   15.34
  -6   7   6   -1.70   17.20
   6  -7  -6   -2.63   13.44
   6  -7  -6   -3.99   18.26
   6  -7  -7   -1.56   15.80
   6  -7  -7    4.12   13.78
  -6   7   7   -0.16   14.57
  -6   7   7    0.73   15.76
   6  -7  -8   16.55   14.83
  -6   7   8   15.61   15.95
   6  -7  -8   18.61   16.07
  -6   7   8   21.77   15.34
  -6   7   9    6.86   19.91
   6  -7  -9   10.76   15.99
  -6   7   9   13.97   15.37
  -6   7  10   15.23   15.98
  -6   7  10    7.47   20.95
   6  -7 -10   11.43   16.42
   6  -7 -11    6.82   17.04
  -6   7  11    7.09   15.88
  -6   7  11    2.03   27.58
   6  -7 -12   39.46   17.76
  -6   7  12   35.92   16.59
  -6   7  13   49.44   17.08
   6  -7 -13   44.49   13.04
   6  -7 -14   52.92   13.67
  -6   7  14   55.05   17.47
   6  -7 -15    0.86   19.22
   6  -8   0   -2.26    9.63
  -6   8   0    0.23   14.94
  -6   8   1    0.15   15.20
   6  -8  -1    1.31    9.48
  -6   8   2    2.20   15.29
   6  -8  -2    1.85   13.55
   6  -8  -3   27.35    9.86
  -6   8   3   21.15   15.52
  -6   8   4   10.81   20.68
  -6   8   4   12.00   15.45
   6  -8  -4   11.91   13.66
   6  -8  -4   12.23   21.46
  -6   8   5   34.03   15.69
  -6   8   5   39.92   18.31
   6  -8  -5   41.29   22.13
   6  -8  -5   40.80   10.07
  -6   8   6    5.12   18.39
  -6   8   6    4.53   15.55
   6  -8  -6    5.95   19.73
   6  -8  -6    6.59   13.55
   6  -8  -7   10.58   19.10
  -6   8   7   11.76   18.78
  -6   8   7    7.14   15.88
   6  -8  -7   11.47   14.22
   6  -8  -8   38.05   14.75
  -6   8   8   43.04   15.53
   6  -8  -8   37.03   16.00
  -6   8   8   31.99   16.35
  -6   8   9    6.19   15.73
  -6   8   9    6.60   16.60
   6  -8  -9    8.51   16.26
   6  -8 -10   46.76   16.64
  -6   8  10   38.63   21.18
  -6   8  10   56.76   16.47
   6  -8 -11    6.43   16.90
  -6   8  11    2.89   25.05
  -6   8  11    9.76   16.04
  -6   8  12    8.18   34.25
  -6   8  12   18.92   16.88
   6  -8 -12   23.55   18.01
   6  -8 -13    7.74   18.51
  -6   8  13    5.02   17.22
  -6   8  14   26.54   17.81
   6  -8 -14   25.87   19.55
  -6   9   0    2.30   10.73
   6  -9   0    2.94   13.81
   6  -9  -1    8.29   13.44
  -6   9   1    1.74   15.38
   6  -9  -2    6.05    9.73
  -6   9   2    4.22   15.46
  -6   9   3    4.12   25.66
  -6   9   3    5.01   25.62
  -6   9   3    2.17   15.26
   6  -9  -3    3.10   13.87
   6  -9  -4    6.03   18.95
  -6   9   4    9.74   21.83
   6  -9  -4    4.96   13.59
  -6   9   4    7.88   11.19
  -6   9   5   13.76   15.57
   6  -9  -5   16.57   19.74
   6  -9  -5   15.74   14.30
  -6   9   5   19.28   19.19
   6  -9  -6    9.70   14.32
  -6   9   6    6.91   15.39
  -6   9   6    3.56   15.89
   6  -9  -6    7.60   19.81
   6  -9  -7    7.82   14.51
  -6   9   7    6.95   16.09
  -6   9   7    4.46   19.36
   6  -9  -7    6.05   20.45
   6  -9  -8    2.48   20.75
  -6   9   8    0.39   16.43
  -6   9   8    7.55   19.92
  -6   9   9   14.41   16.69
  -6   9   9   36.43   16.23
   6  -9  -9   33.27   16.65
   6  -9 -10    2.66   17.16
  -6   9  10   -0.22   21.21
  -6   9  10    3.75   16.43
  -6   9  11    5.11   22.29
  -6   9  11    9.13   20.67
   6  -9 -11    0.90   17.58
   6  -9 -12    7.22   18.00
  -6   9  12    6.40   17.14
  -6   9  12    5.70   29.89
  -6   9  13   -0.96   17.24
   6  -9 -13    8.81   18.76
   6 -10   0   11.31   10.13
  -6  10   0   11.59   11.22
   6 -10  -1   12.20    9.97
  -6  10   1    5.28   15.71
  -6  10   2    4.39   15.95
   6 -10  -2    0.67   14.37
   6 -10  -3    1.23   14.31
  -6  10   3    1.45   21.74
  -6  10   3    0.10   15.87
  -6  10   3    2.02   23.27
   6 -10  -4    3.30   18.55
  -6  10   4    0.65   19.11
  -6  10   4   -4.58   15.94
   6 -10  -4    7.51   14.33
  -6  10   5   14.59   19.55
   6 -10  -5   17.17   19.67
   6 -10  -5   13.59   10.38
  -6  10   5   18.76   16.04
  -6  10   6   54.02   16.21
  -6  10   6   87.99   20.45
   6 -10  -6   84.33   14.64
   6 -10  -6   85.97   20.94
  -6  10   7    9.07   19.64
  -6  10   7    0.83   16.35
   6 -10  -7    9.51   20.36
   6 -10  -7   10.91   15.13
  -6  10   8    7.25   17.17
   6 -10  -8    6.26   21.45
  -6  10   8    3.28   16.35
   6 -10  -9   -1.37   17.60
  -6  10   9    5.29   16.58
  -6  10   9    8.11   20.90
   6 -10 -10    8.76   17.34
  -6  10  10   16.37   16.72
  -6  10  10    5.62   17.67
   6 -10 -11    3.42   17.76
  -6  10  11    0.83   17.93
  -6  10  11    4.00   17.40
  -6  10  12    5.14   17.77
   6 -10 -12    1.63   18.49
  -6  10  12   -1.63   23.44
   6 -10 -13    4.32   19.13
   6 -11   0    0.10   14.74
  -6  11   0   15.14   15.98
  -6  11   1    2.15   11.17
   6 -11  -1    0.48   14.40
  -6  11   1    1.23   37.52
  -6  11   2   23.66   26.82
  -6  11   2   22.52   26.81
   6 -11  -2   20.78   14.72
  -6  11   2   26.44   16.32
   6 -11  -3    3.56   14.56
  -6  11   3    2.55   21.81
  -6  11   3    1.10   15.88
  -6  11   3    1.42   22.61
   6 -11  -4    3.68   14.84
  -6  11   4    2.62   16.58
  -6  11   4    2.02   20.19
   6 -11  -4    1.48   18.93
  -6  11   5   14.95   16.37
   6 -11  -5   18.02   14.95
   6 -11  -5   17.40   20.51
  -6  11   5   16.65   20.31
   6 -11  -6    4.65   15.31
   6 -11  -6    5.42   17.11
  -6  11   6    1.47   17.08
  -6  11   6   11.14   16.58
   6 -11  -7   12.48   18.04
  -6  11   7   15.85   17.13
  -6  11   7   10.56   16.90
   6 -11  -7   16.08   15.40
  -6  11   8    1.06   16.95
   6 -11  -8    3.52   18.48
  -6  11   8   -7.32   17.47
  -6  11   9    1.69   17.61
  -6  11   9   -0.92   17.54
   6 -11  -9    1.99   18.17
   6 -11 -10    2.26   17.98
  -6  11  10    1.78   18.05
  -6  11  10   -2.49   18.03
  -6  11  11   15.30   17.79
   6 -11 -11   10.55   18.69
  -6  11  11   16.01   18.83
   6 -11 -12    5.47   18.58
  -6  12   0    6.04   11.52
  -6  12   0    1.30   28.75
   6 -12   0    5.04   15.10
  -6  12   0    0.63   27.64
  -6  12   1   18.93   24.28
  -6  12   1   18.90   16.34
  -6  12   1   22.93   26.08
   6 -12  -1   19.73   10.86
  -6  12   2   58.81   24.39
   6 -12  -2   76.32   15.17
  -6  12   2   33.66   11.93
  -6  12   2   56.40   25.29
  -6  12   3   24.62   23.65
   6 -12  -3   25.24   15.25
  -6  12   3   24.13   16.74
  -6  12   3   21.54   22.57
   6 -12  -4    4.96   19.80
   6 -12  -4    2.88   14.97
  -6  12   4    3.45   20.26
  -6  12   4    5.28   16.65
   6 -12  -5    2.98   20.49
  -6  12   5    3.13   20.70
   6 -12  -5    8.30   15.44
  -6  12   5   10.71   17.02
  -6  12   6    4.48   17.18
   6 -12  -6    9.62   21.76
  -6  12   6    7.73   16.94
   6 -12  -6   13.66   15.86
  -6  12   7   15.91   21.76
   6 -12  -7   18.52   18.42
  -6  12   7    5.18   17.14
  -6  12   8   10.60   17.74
  -6  12   8    9.28   17.81
   6 -12  -8   13.91   18.55
   6 -12  -9    3.78   23.25
  -6  12   9    4.80   17.85
  -6  12   9    0.73   17.92
  -6  12  10   30.09   18.78
  -6  12  10   34.16   22.57
   6 -12 -10   27.79   19.05
  -6  13   0   15.27   22.99
  -6  13   0   13.50   12.52
  -6  13   0   26.69   26.93
   6 -13   0   28.22   16.32
   6 -13  -1    4.60   10.74
  -6  13   1   15.85   16.82
  -6  13   1   -0.64   24.08
  -6  13   1    1.21   22.67
  -6  13   2   15.01   23.10
  -6  13   2   11.01   21.76
   6 -13  -2   21.22   11.05
  -6  13   2   28.40   17.28
  -6  13   3   -0.71   21.52
   6 -13  -3    7.53   16.32
  -6  13   3    1.19   20.59
  -6  13   3   -0.36   17.08
  -6  13   4    2.89   21.69
   6 -13  -4   -7.27   16.17
  -6  13   4    8.07   17.33
  -6  13   5    8.36   17.47
   6 -13  -5    4.89   17.26
  -6  13   5    8.96   17.87
   6 -13  -5    7.39   15.87
   6 -13  -6    2.95   22.44
  -6  13   6    5.99   21.93
  -6  13   6    4.09   18.00
   6 -13  -6    7.51   16.44
   6 -13  -7   39.98   23.55
  -6  13   7   28.12   18.13
  -6  13   7   43.16   22.72
  -6  13   8    0.69   18.60
   6 -13  -8    2.94   19.32
  -6  13   8    0.50   17.79
   6 -14  -1   25.43   16.79
   6 -14  -2    1.90   16.45
  -6  14   3    5.19   21.13
   6 -14  -3   10.44   16.32
   6 -14  -4   33.35   16.87
   5  17  -1   47.42   12.84
   5  17  -1   83.41   17.53
   5  17  -1   68.28   12.57
   5  17  -2   14.41   17.61
   5  17  -2   11.00   12.46
   5  17  -2   -5.24   12.79
   5  16  -1   22.37   16.87
   5  16  -1   44.49   16.46
   5  16  -1   22.35   12.15
   5  16  -2   17.62   16.80
   5  16  -2    9.72   17.10
   5  16  -2    7.37   16.99
   5  16  -3   15.06   17.34
   5  16  -3    9.77   12.06
   5  16  -3    9.11   16.91
   5  16  -4    0.22   17.80
   5  16  -4    4.08   17.76
   5  16  -4    1.29   17.35
   5  16  -5   12.45   17.85
   5  16  -5   16.67   17.88
   5  16  -5   11.06   12.79
   5  15  -1    2.85   15.82
   5  15  -1    6.22   11.52
   5  15  -1    2.83   16.30
   5  15  -2   24.64   11.36
   5  15  -2   20.88   11.63
   5  15  -2   19.72   16.21
   5  15  -3   14.75   11.37
   5  15  -3   16.08   11.45
   5  15  -3    0.24   16.64
   5  15  -4    3.91   16.39
   5  15  -4   -0.20   12.11
   5  15  -4    5.56   12.25
   5  15  -5    1.32   12.00
   5  15  -5   -0.13   12.12
   5  15  -5    2.84   16.16
   5  15  -6    9.99   17.27
   5  15  -6   13.09   11.99
   5  15  -6    2.18   11.89
   5  15  -7    6.27   12.79
   5  15  -7   11.04   17.73
   5  15  -7    3.45   12.39
   5  14  -1   23.43   15.35
   5  14  -1   33.17   10.92
   5  14  -1   36.19   15.33
   5  14  -2   23.07   15.71
   5  14  -2   24.56   16.19
   5  14  -2   27.10   15.15
   5  14  -3    3.06   15.89
   5  14  -3    3.66   10.97
   5  14  -3    2.47   15.49
   5  14  -4   12.46   16.40
   5  14  -4   12.41   11.57
   5  14  -4   15.69   10.98
   5  14  -5   19.13   11.43
   5  14  -5   15.45   15.89
   5  14  -5   19.79   11.30
   5  14  -6    6.76   11.52
   5  14  -6    0.75   11.55
   5  14  -6    4.04   12.16
   5  14  -7    5.39   16.15
   5  14  -7   11.29   11.49
   5  14  -7    7.26   11.83
   5  14  -8    4.43   17.79
   5  14  -8   -5.30   12.32
   5  14  -8    0.69   17.20
   5  13  -1   34.33   15.03
   5  13  -1   32.85   10.90
   5  13  -2    2.29   15.23
   5  13  -2    9.44   14.86
   5  13  -2    4.05   10.33
   5  13  -3    4.46   11.00
   5  13  -3    4.61   14.95
   5  13  -3    3.46   10.13
   5  13  -4    7.35   15.31
   5  13  -4   -3.30   10.96
   5  13  -4    2.54   15.13
   5  13  -5   71.08   11.28
   5  13  -5   86.42   15.27
   5  13  -5   79.22   15.23
   5  13  -6   12.94   11.42
   5  13  -6    7.81   15.84
   5  13  -6   12.08   15.57
   5  13  -7    3.99   11.27
   5  13  -7    3.52   15.75
   5  13  -7    0.15   11.54
   5  13  -8   10.42   15.82
   5  13  -8   -1.18   16.30
   5  13  -8    5.70   17.03
   5  13  -9   20.86   17.07
   5  13  -9   10.39   16.69
   5  13  -9   13.24   17.46
   5  13 -10   15.18   12.25
   5  13 -10   16.66   12.54
   5  13 -10   19.42   17.83
   5  12  -1   -2.68   14.34
   5  12  -1   -0.48    9.88
   5  12  -2   10.91   14.59
   5  12  -2   10.15    9.69
   5  12  -2   14.45   14.16
   5  12  -3   17.85   15.01
   5  12  -3   13.97   10.12
   5  12  -3   15.66   14.44
   5  12  -4   -6.59   14.30
   5  12  -4   -1.79   14.95
   5  12  -4   12.13   14.63
   5  12  -5    0.97   10.45
   5  12  -5   -4.25   10.98
   5  12  -5   -3.61   14.86
   5  12  -6    2.04   10.29
   5  12  -6   -5.80   10.61
   5  12  -6    0.97   14.78
   5  12  -7   90.96   15.65
   5  12  -7   91.17   11.32
   5  12  -7  107.90   11.42
   5  12  -8    1.99   10.61
   5  12  -8    6.29   15.55
   5  12  -8   -2.58   11.03
   5  12  -9    3.33   16.18
   5  12  -9   -2.44   16.37
   5  12  -9    0.89   11.33
   5  12 -10   -3.07   16.49
   5  12 -10    1.60   16.95
   5  12 -10   -0.20   12.00
   5  12 -11    4.94   17.28
   5  12 -11    0.36   18.01
   5  12 -11    4.54   17.22
   5  11  -1    0.78    9.30
   5  11  -1    5.57   13.79
   5  11  -2    7.39   10.19
   5  11  -2   -2.07   13.89
   5  11  -3    8.94   13.58
   5  11  -3    3.37   13.77
   5  11  -3   -0.88   14.13
   5  11  -4   14.51    9.71
   5  11  -4   13.98   14.28
   5  11  -4   16.69   10.44
   5  11  -5    3.07   13.72
   5  11  -5    2.92   10.25
   5  11  -5    1.11   13.82
   5  11  -6   -6.56   14.39
   5  11  -6    5.69   14.68
   5  11  -6    0.11   14.07
   5  11  -7    2.00   14.71
   5  11  -7    1.03   14.33
   5  11  -7    9.05   14.79
   5  11  -8   -3.63   15.08
   5  11  -8   -5.75   15.60
   5  11  -8   -6.91   10.68
   5  11  -9    2.36   10.93
   5  11  -9    4.15   10.77
   5  11  -9   -1.20   15.85
   5  11 -10    8.64   16.58
   5  11 -10   12.02   15.96
   5  11 -10    4.82   15.67
   5  11 -11    3.98   17.56
   5  11 -11    1.05   16.09
   5  11 -11   -0.79   11.69
   5  11 -12    6.98   18.15
   5  11 -12    9.48   11.78
   5  11 -12   12.91   12.44
   5  10  -1   24.13   10.12
   5  10  -1   26.09   13.17
   5  10  -2    7.48   13.64
   5  10  -2   13.66    9.52
   5  10  -3   10.46    9.54
   5  10  -3   10.11    9.19
   5  10  -4   45.72   10.07
   5  10  -4   43.62   13.44
   5  10  -4   45.08   14.09
   5  10  -5   61.48   13.62
   5  10  -5   51.38    9.94
   5  10  -5   49.40    9.69
   5  10  -6   12.13   14.23
   5  10  -6   20.54    9.93
   5  10  -6   10.97   13.46
   5  10  -7    3.18   14.19
   5  10  -7    1.75   13.98
   5  10  -7    1.69   13.68
   5  10  -8    0.93   14.58
   5  10  -8    5.26   10.03
   5  10  -8    7.47   14.64
   5  10  -9   -0.81   14.93
   5  10  -9    5.43   10.33
   5  10  -9   -1.78   14.94
   5  10 -10   11.34   15.14
   5  10 -10   10.17   11.27
   5  10 -10   13.64   15.90
   5  10 -11    3.40   16.64
   5  10 -11    2.13   15.60
   5  10 -11    6.18   16.13
   5  10 -12   14.95   17.21
   5  10 -12   14.38   12.07
   5  10 -12   17.53   17.54
   5  10 -13   27.92   17.45
   5  10 -13   22.72   17.55
   5  10 -13   18.56   18.31
   5   9  -1   -2.24   13.50
   5   9  -1    1.16   13.63
   5   9  -1    6.82   12.88
   5   9  -2    5.76    9.53
   5   9  -2    6.96   12.62
   5   9  -3   -2.22   12.74
   5   9  -3   -2.92   13.16
   5   9  -4    5.33   12.48
   5   9  -4   12.51    9.37
   5   9  -5   14.34    9.66
   5   9  -5   16.73   13.11
   5   9  -5    7.67   13.23
   5   9  -6    7.75   13.09
   5   9  -6    3.50   14.06
   5   9  -6    7.50   13.07
   5   9  -7    6.02    9.35
   5   9  -7    8.80   13.44
   5   9  -7    4.36    9.86
   5   9  -8   -0.22   13.88
   5   9  -8    6.73   10.03
   5   9  -8    1.44   13.50
   5   9  -9    7.92   14.18
   5   9  -9    0.91   10.41
   5   9  -9    0.18   14.24
   5   9 -10    5.27   15.59
   5   9 -10    4.55    9.99
   5   9 -10    0.60   15.05
   5   9 -11    5.54   10.91
   5   9 -11   -0.66   10.86
   5   9 -11   -3.05   16.10
   5   9 -12    9.34   15.81
   5   9 -12    0.70   20.87
   5   9 -12   -3.29   11.25
   5   9 -13   14.70   12.03
   5   9 -13   13.44   12.13
   5   9 -13   11.73   18.17
   5   9 -14    1.49   18.18
   5   9 -14    8.41   17.66
   5   9 -14    6.57   12.64
   5   8  -1  204.02   14.15
   5   8  -1  189.11   14.34
   5   8  -1  244.58   13.86
   5   8  -2    1.82   12.36
   5   8  -2    1.56    9.17
   5   8  -2    6.18   13.15
   5   8  -3   18.42   13.36
   5   8  -3   24.05    9.19
   5   8  -3   27.87   13.39
   5   8  -4    3.56    8.98
   5   8  -4    8.14    9.42
   5   8  -5   -5.16   12.29
   5   8  -5    4.14   13.60
   5   8  -5    6.14   12.86
   5   8  -6    0.88   13.00
   5   8  -6    6.76   12.88
   5   8  -6    4.26    9.06
   5   8  -7   18.79   13.27
   5   8  -7   13.59   13.21
   5   8  -7   15.83   13.38
   5   8  -8   26.17   13.47
   5   8  -8   17.00   13.68
   5   8  -8   14.80    9.67
   5   8  -9    2.40   14.39
   5   8  -9    8.02   14.40
   5   8  -9    4.29   10.30
   5   8 -10   29.24   14.57
   5   8 -10   24.96   14.77
   5   8 -10   30.44   14.66
   5   8 -11    4.32   15.07
   5   8 -11   15.21   14.75
   5   8 -11    1.52   16.11
   5   8 -12   -1.45   11.28
   5   8 -12   12.80   11.44
   5   8 -12    5.20   16.48
   5   8 -13   -0.75   16.06
   5   8 -13   -2.67   21.17
   5   8 -14   -2.89   12.01
   5   8 -14    3.50   21.28
   5   7  -1    2.01   11.94
   5   7  -1   -2.19   12.97
   5   7  -1    2.81   12.66
   5   7  -2   -0.66    8.95
   5   7  -2    0.17    8.83
   5   7  -2    1.02   11.94
   5   7  -3    5.66   13.34
   5   7  -3    3.89   12.23
   5   7  -3    6.06   12.93
   5   7  -4   -1.22   12.20
   5   7  -4    1.37   13.37
   5   7  -4   -1.23   12.88
   5   7  -5    1.59    9.60
   5   7  -5    7.71   13.03
   5   7  -5    1.81   12.50
   5   7  -6   -0.12   12.76
   5   7  -6    1.72   12.90
   5   7  -6    1.94   12.70
   5   7  -6    0.90    9.47
   5   7  -7    8.23   12.95
   5   7  -7    4.44   15.98
   5   7  -7    9.24   13.01
   5   7  -7    8.51   13.82
   5   7  -8    3.42    9.38
   5   7  -8    2.59   16.09
   5   7  -8   -0.15   13.79
   5   7  -9    2.84    9.75
   5   7  -9    0.90   13.79
   5   7  -9   -1.73   14.08
   5   7 -10   33.07   10.46
   5   7 -10   33.38   14.40
   5   7 -10   27.36   18.01
   5   7 -11   17.40   14.86
   5   7 -11   12.65   18.90
   5   7 -12    9.86   11.36
   5   7 -12   12.08   19.97
   5   7 -13    0.01   20.04
   5   7 -13    3.54   16.21
   5   7 -13    7.15   16.16
  -5  -7  13    0.69   16.26
   5   7 -14   -1.21   11.81
   5   7 -14    5.75   17.18
   5   7 -14    3.88   20.54
  -5  -7  14    6.48   12.06
   5   7 -15    6.66   25.88
   5   7 -15    1.68   17.56
  -5  -7  15    1.44   17.50
   5   7 -15    5.35   25.88
   5   6  -1   27.79    9.76
   5   6  -1   32.63   11.74
   5   6  -1   28.05   12.54
   5   6  -2    9.16   11.64
   5   6  -2   10.25   13.25
   5   6  -2   13.09   12.69
   5   6  -3    9.28   13.30
   5   6  -3    6.35    8.31
   5   6  -3   12.66   12.36
   5   6  -4    8.92   12.83
   5   6  -4   10.67    9.53
   5   6  -4   11.60   12.00
   5   6  -5    3.70    8.96
   5   6  -5    2.22    8.48
   5   6  -5    3.37   13.41
   5   6  -6    8.13   12.28
   5   6  -6   11.15   13.00
   5   6  -6   13.70   12.23
   5   6  -6    6.72   13.59
   5   6  -7   66.51    9.25
   5   6  -7   57.10   13.26
   5   6  -7   59.94    9.31
   5   6  -7   41.51   13.86
   5   6  -8   16.32   13.53
   5   6  -8   16.92   13.14
   5   6  -8   12.52   14.48
   5   6  -8   22.25   13.33
   5   6  -9    6.00   14.10
   5   6  -9   14.09   13.70
   5   6  -9    9.04   16.40
   5   6 -10    4.03    9.96
   5   6 -10    4.30   14.42
   5   6 -10    6.08   17.38
   5   6 -11   30.07   18.43
   5   6 -11   34.82   14.70
   5   6 -11   20.93   18.18
  -5  -6  11   30.41   10.37
   5   6 -12   58.42   19.89
  -5  -6  12   72.66   15.71
   5   6 -12   62.83   19.76
   5   6 -12   69.38   15.75
   5   6 -13   14.67   19.58
   5   6 -13   20.67   22.78
   5   6 -13   21.59   15.97
  -5  -6  13   27.20   11.32
   5   6 -14    2.44   24.57
   5   6 -14    2.33   11.65
  -5  -6  14   13.65   16.39
   5   6 -14    1.83   26.62
   5   6 -15    0.50   11.83
  -5  -6  15   -3.56   16.85
   5   6 -16   18.35   18.16
  -5  -6  16    8.64   17.84
   5   5  -1   25.66   12.69
   5   5  -1   24.96   13.56
   5   5  -1   29.68   11.78
   5   5  -2   -1.19    9.08
   5   5  -2    3.37   12.47
   5   5  -2    0.80    8.47
   5   5  -3   48.43   13.77
   5   5  -3   63.44   12.15
   5   5  -3   53.91   12.58
   5   5  -4   27.71    8.49
   5   5  -4   24.82   13.44
   5   5  -4   29.74   12.57
   5   5  -5   14.39    8.65
   5   5  -5   19.11   12.41
   5   5  -5   19.59   13.75
   5   5  -6   30.19   13.87
   5   5  -6   31.64    8.80
   5   5  -6   35.58   12.51
   5   5  -7   18.14    9.13
   5   5  -7   19.64   15.31
   5   5  -7   13.01   13.89
   5   5  -7   18.06    9.02
   5   5  -8    5.08   15.50
   5   5  -8    3.22   13.91
   5   5  -8   -1.45    9.21
   5   5  -9    2.50   17.25
  -5  -5   9   -0.85    9.42
   5   5  -9    2.05   16.39
   5   5  -9    0.79    9.54
  -5  -5  10   61.99   13.89
   5   5 -10   44.95   18.79
   5   5 -10   59.95   14.35
   5   5 -10   49.17   17.91
   5   5 -11   36.98   18.31
  -5  -5  11   42.55   10.73
   5   5 -11   34.98   21.51
   5   5 -11   42.71   14.74
   5   5 -12    6.19   25.80
   5   5 -12    1.13   24.25
   5   5 -12   -4.14   14.84
  -5  -5  12    1.42   10.57
   5   5 -13  164.34   12.05
   5   5 -13  130.77   34.41
   5   5 -13  125.88   36.45
  -5  -5  13  193.12   12.07
   5   5 -14   10.24   16.05
  -5  -5  14    9.33   16.12
  -5  -5  15   45.13   12.06
   5   5 -15   39.53   16.90
  -5  -5  16    3.49   17.76
   5   5 -16    4.26   17.32
   5   4  -1   74.43   12.71
   5   4  -1   69.72   12.06
   5   4  -1   64.75   13.83
   5   4  -2  159.08   14.48
   5   4  -2  174.06   13.55
   5   4  -2  194.34   13.12
   5   4  -3    1.88   13.68
   5   4  -3    5.03   12.06
   5   4  -3    0.70   11.73
   5   4  -4   13.63   12.06
   5   4  -4   12.50   13.62
   5   4  -4   17.68   12.18
   5   4  -5   10.87   12.50
   5   4  -5   11.01   12.36
   5   4  -5    5.91   13.31
   5   4  -6   17.38   16.52
   5   4  -6   24.28   12.48
   5   4  -7   -1.59   14.15
   5   4  -7    4.54   12.69
  -5  -4   7    3.53    9.05
   5   4  -7    3.01   15.14
   5   4  -8    3.44   17.59
   5   4  -8    3.98   15.16
   5   4  -8    2.81   12.96
  -5  -4   8    4.88   12.77
   5   4  -9   26.84   18.18
  -5  -4   9   21.27   13.40
   5   4  -9   24.32   16.63
   5   4  -9   26.90    9.73
  -5  -4  10  315.88   11.55
   5   4 -10  312.94   15.12
   5   4 -10  296.07   23.39
   5   4 -10  255.33   24.83
   5   4 -11   25.98   10.19
  -5  -4  11   23.21    9.82
   5   4 -11   16.01   26.90
   5   4 -11   18.54   22.73
  -5  -4  12   -0.79   10.34
   5   4 -12   -1.75   14.44
   5   4 -13   48.98   15.34
  -5  -4  13   43.68   11.05
   5   4 -14    5.58   15.61
  -5  -4  14    5.91   15.52
   5   4 -15    1.42   15.99
  -5  -4  15   -2.01   11.92
   5   4 -16   -0.15   17.25
  -5  -4  16   -4.29   12.39
   5   4 -17   -9.21   18.11
  -5  -4  17   -1.89   18.15
   5   3  -1   58.25    9.97
   5   3  -1   70.12   12.44
   5   3  -1   62.85   12.44
   5   3  -2   60.46   12.32
   5   3  -2   48.68   13.61
   5   3  -2   50.86   12.71
   5   3  -3  101.10   12.88
   5   3  -3   86.90   13.95
   5   3  -3  104.98   12.62
   5   3  -4   31.30   12.21
   5   3  -4   23.27   13.38
   5   3  -4   32.85   11.94
   5   3  -5   19.05   12.38
   5   3  -5   14.40   11.87
   5   3  -5   16.95   16.20
  -5  -3   6  104.10   13.17
   5   3  -6   78.28   17.34
   5   3  -6  106.15   12.86
   5   3  -7    2.90   12.67
   5   3  -7    8.85   16.79
  -5  -3   7    9.21   12.58
   5   3  -8  433.52   15.20
   5   3  -8  349.81   21.40
  -5  -3   8  452.74   15.18
   5   3  -8  443.49   22.12
   5   3  -9  625.21   26.37
   5   3  -9  518.45   26.78
   5   3  -9  627.85   16.62
  -5  -3   9  661.51   16.67
   5   3 -10    4.16   30.13
   5   3 -10    4.55   29.96
   5   3 -10    6.59   13.29
  -5  -3  10    5.37    9.60
  -5  -3  11    4.96   13.90
   5   3 -11    3.41   13.72
   5   3 -12    2.46   13.85
  -5  -3  12    0.79   14.41
  -5  -3  13   12.63   10.48
   5   3 -13   10.25   14.61
   5   3 -14  107.82   15.61
  -5  -3  14  106.86   16.33
  -5  -3  15   16.71   16.25
   5   3 -15    2.30   15.81
  -5  -3  16   17.95   12.10
   5   3 -16   19.68   11.69
   5   3 -17    6.84   12.35
  -5  -3  17    1.28   11.88
   5   2  -1    2.91   12.98
   5   2  -1    0.53   11.55
   5   2  -1    0.78   12.14
   5   2  -2   98.86   13.73
   5   2  -2  106.26   15.60
   5   2  -2   77.90   12.34
   5   2  -3    3.54   12.71
   5   2  -3    0.69   11.83
   5   2  -3   -0.23   11.45
   5   2  -4   -0.53   11.82
   5   2  -4    3.34   11.99
   5   2  -4   -0.74   15.51
  -5  -2   5   74.45    9.57
   5   2  -5   69.57   12.21
   5   2  -5   62.07   16.28
   5   2  -6   68.73   16.44
   5   2  -6   86.59   12.22
  -5  -2   6   88.07   13.03
   5   2  -7   -0.79   12.41
   5   2  -7   -1.02   16.13
  -5  -2   7    4.56   12.19
   5   2  -8   19.14   15.43
  -5  -2   8   16.69   12.92
   5   2  -8   22.38   12.69
   5   2  -8   15.45   19.31
  -5  -2   9  109.03   10.09
   5   2  -9  103.75    9.83
  -5  -2  10  164.48   14.22
   5   2 -10  171.43   10.60
  -5  -2  11   40.60   13.73
   5   2 -11   36.41    9.85
   5   2 -12    5.95   10.00
  -5  -2  12    0.96   14.75
  -5  -2  13    6.24   10.46
   5   2 -13   11.66   14.25
   5   2 -14   84.69   15.07
  -5  -2  14   71.78   15.13
   5   2 -15   22.33   15.55
  -5  -2  15   13.93   15.89
  -5  -2  16    8.38   16.38
   5   2 -16    2.36   11.43
   5   2 -17    0.37   16.61
  -5  -2  17    7.75   16.71
   5   1  -1    0.98   15.23
   5   1  -1   -1.50   12.55
  -5  -1   1    3.69   11.83
   5   1  -1    1.62   11.42
  -5  -1   2    3.97   12.13
   5   1  -2    3.12   14.31
   5   1  -2    4.75   12.37
   5   1  -2    7.34   11.98
   5   1  -3    0.78   12.35
   5   1  -3   -0.18   12.12
   5   1  -3   -0.27   11.77
   5   1  -4   64.44   12.35
   5   1  -4   56.58   12.66
  -5  -1   5   33.59   12.46
   5   1  -5   29.40   14.92
   5   1  -5   38.10   12.16
   5   1  -6    2.07   14.77
   5   1  -6    1.71   12.06
  -5  -1   6   -1.53   12.39
   5   1  -7    3.98   12.14
   5   1  -7    1.22   15.45
  -5  -1   7    8.47   12.80
   5   1  -8   66.49   22.53
   5   1  -8   59.27   12.83
  -5  -1   8   73.73    9.67
   5   1  -8   55.46   21.55
   5   1  -9   37.01   12.75
  -5  -1   9   41.51   13.11
   5   1 -10   11.78   12.91
  -5  -1  10   10.53    9.42
  -5  -1  11    2.62    9.76
   5   1 -11   -2.69    9.44
  -5  -1  12   13.43   14.30
   5   1 -12    3.06   13.85
   5   1 -13    9.40   14.03
  -5  -1  13    8.94   14.62
  -5  -1  14   10.37   15.06
   5   1 -14   13.20   14.17
   5   1 -15    3.14   15.20
  -5  -1  15   10.01   15.65
  -5  -1  16    2.64   16.42
   5   1 -16   12.73   15.47
  -5  -1  17    6.56   17.05
   5   1 -17    3.68   16.82
   5   0  -1  100.23   12.11
   5   0  -1  100.59   16.20
   5   0  -1  109.47   15.90
  -5   0   1   99.13   12.83
   5   0  -2   79.19   12.93
   5   0  -2   61.04   11.68
   5   0  -2   88.24   15.46
  -5   0   2   65.12   13.13
   5   0  -3  290.22   17.28
  -5   0   3  238.93   14.34
   5   0  -3  277.82   17.09
   5   0  -3  237.37   13.77
  -5   0   4   -1.25   12.46
  -5   0   4    1.07   12.05
   5   0  -4    1.57   11.78
   5   0  -4    0.37   11.85
   5   0  -5   37.27   14.57
   5   0  -5   43.94   12.50
  -5   0   5   46.43   12.34
   5   0  -6   37.75   12.23
  -5   0   6   38.54   12.53
   5   0  -6   29.71   12.58
   5   0  -7   58.17   19.01
   5   0  -7   65.33    9.37
  -5   0   7   66.99   13.23
  -5   0   8  100.78    9.93
   5   0  -8  104.54   13.13
   5   0  -9   29.34   12.60
  -5   0   9   28.34   13.16
  -5   0  10   18.33   13.80
   5   0 -10   14.53   13.17
   5   0 -11   17.41   13.07
  -5   0  11   14.86   13.72
  -5   0  12    3.89   10.15
   5   0 -12    7.16   12.96
   5   0 -13   24.53    9.79
  -5   0  13   30.14   14.53
  -5   0  14   11.12   15.26
   5   0 -14    6.12   13.91
  -5   0  15    5.14   15.31
   5   0 -15   -1.58   14.36
   5   0 -16    3.80   10.52
  -5   0  16    8.00   16.07
  -5   0  17    1.74   11.40
   5   0 -17   -4.66   15.71
   5   0 -18   -0.61   16.69
  -5   0  18   10.44   17.77
   5  -1   0  149.21   12.92
  -5   1   0  129.07    9.89
   5  -1  -1    4.66   17.30
  -5   1   1    4.30    8.84
   5  -1  -1    7.37   17.72
   5  -1  -1    5.09    7.87
   5  -1  -2    1.22   14.73
   5  -1  -2    0.64   11.41
  -5   1   2   -0.91   12.17
   5  -1  -2    3.16   15.44
   5  -1  -3    4.09   11.48
   5  -1  -3    4.60   15.50
  -5   1   3    4.75   12.45
  -5   1   4    2.90   11.61
   5  -1  -4    0.55   12.67
   5  -1  -4    2.06   14.27
  -5   1   4    1.66   12.46
  -5   1   5    4.46   12.74
   5  -1  -5    6.81   11.93
  -5   1   5    7.82   11.83
   5  -1  -5    8.26   12.22
   5  -1  -6  109.71   16.23
   5  -1  -6  120.76   13.37
  -5   1   6  115.25   13.25
   5  -1  -7   83.07   13.30
   5  -1  -7   78.90   18.97
  -5   1   7   88.80   13.52
   5  -1  -8   24.68   12.68
  -5   1   8   18.52   13.19
   5  -1  -9   11.02   12.77
  -5   1   9   11.40   13.21
   5  -1 -10   -1.66   13.14
  -5   1  10    1.48   13.45
   5  -1 -11   -1.42   13.06
  -5   1  11    1.55   13.80
   5  -1 -12    5.49   13.46
  -5   1  12    9.47   14.38
   5  -1 -13    5.01   13.63
  -5   1  13    0.68   14.44
   5  -1 -14    7.80   14.40
  -5   1  14    8.66   15.34
   5  -1 -15   16.27   14.58
  -5   1  15    3.79   15.53
  -5   1  16    5.93   16.11
   5  -1 -16    8.82   15.21
   5  -1 -17    6.01   16.28
  -5   1  17    9.71   16.75
   5  -1 -18    3.44   16.53
  -5   1  18   16.97   17.27
  -5   2   0   64.31   13.13
   5  -2   0   64.65   12.53
  -5   2   1   13.05   12.43
   5  -2  -1   13.76    8.17
  -5   2   2    3.66    8.80
   5  -2  -2    2.77   17.01
   5  -2  -2    3.28   16.89
   5  -2  -2    4.83   11.74
   5  -2  -3   90.30   12.28
   5  -2  -3  104.16   16.58
  -5   2   3   72.30   12.96
  -5   2   3   99.60   15.32
   5  -2  -4   73.22   12.42
  -5   2   4   52.09   12.76
   5  -2  -4   86.12   13.68
  -5   2   4   79.37   15.14
   5  -2  -5   12.16   12.50
  -5   2   5    7.80   12.79
   5  -2  -5    8.99   12.12
  -5   2   5   13.16   14.72
  -5   2   6    3.18   13.16
  -5   2   6    5.12   12.21
   5  -2  -6    5.76   12.91
   5  -2  -6    5.41   14.74
   5  -2  -7   57.76   18.28
  -5   2   7   59.65   13.14
   5  -2  -7   58.23   12.96
  -5   2   8   -3.09   12.91
   5  -2  -8   -2.18   13.03
   5  -2  -8    0.58   21.41
  -5   2   9   10.66   13.37
   5  -2  -9   11.23   13.16
  -5   2  10    2.50   13.42
   5  -2 -10    5.25   13.36
  -5   2  11    4.13    9.72
   5  -2 -11    7.62   13.53
   5  -2 -12    1.43    9.69
  -5   2  12   -1.51   10.06
   5  -2 -13    6.85   13.86
  -5   2  13   15.58    9.98
  -5   2  14    2.67   14.77
   5  -2 -14    9.97   14.38
   5  -2 -15    5.23   10.50
  -5   2  15   -3.44   15.18
   5  -2 -16    4.08   10.80
  -5   2  16    0.12   11.16
   5  -2 -17    5.46   11.17
  -5   2  17   -3.31   16.65
  -5   2  18    1.89   11.98
   5  -2 -18    4.59   16.53
   5  -3   0   95.50   12.74
  -5   3   0   66.17    9.93
   5  -3  -1   33.45   12.03
  -5   3   1   25.19   12.50
  -5   3   2   81.14   12.81
   5  -3  -2  103.39   21.30
   5  -3  -2   96.59    9.16
   5  -3  -3    5.90   15.26
  -5   3   3    5.03   14.51
  -5   3   3    3.42   12.40
   5  -3  -3    9.25   11.75
   5  -3  -4   70.77   12.52
  -5   3   4   72.27   15.27
  -5   3   4   57.66   12.99
   5  -3  -4   70.31   16.08
   5  -3  -5    0.11   11.77
  -5   3   5   -1.42   15.34
  -5   3   5    0.74   14.82
   5  -3  -5   -0.89   12.73
  -5   3   6   28.55   16.22
   5  -3  -6   31.35   13.10
   5  -3  -6   37.44   13.30
  -5   3   6   35.87   12.59
   5  -3  -7   68.30   15.87
  -5   3   7   74.17   13.13
   5  -3  -7   68.60   13.61
  -5   3   7   55.79   17.16
   5  -3  -8   24.10   13.61
   5  -3  -8   26.92   18.43
  -5   3   8   26.34   13.36
  -5   3   8   20.50   19.89
  -5   3   9    3.10   13.18
   5  -3  -9    4.60   13.42
   5  -3 -10    3.02   13.88
  -5   3  10    0.93   13.57
  -5   3  11   17.92   13.91
   5  -3 -11   21.06   13.91
   5  -3 -12    8.05   14.21
  -5   3  12    7.29   14.30
   5  -3 -13    6.30   10.35
  -5   3  13    7.38   14.48
  -5   3  14    9.39   10.92
   5  -3 -14   13.46   14.70
   5  -3 -15    3.89   10.55
  -5   3  15   -2.83   15.08
   5  -3 -16    6.71   15.42
  -5   3  16   12.85   10.99
  -5   3  17    5.58   16.51
   5  -3 -17    1.32   16.08
   5  -3 -18   16.62   11.87
  -5   3  18    7.18   17.29
  -5   4   0   21.57   13.18
   5  -4   0   20.97   12.15
   5  -4  -1    1.71   11.95
  -5   4   1    7.36   12.72
   5  -4  -2   27.60   25.74
  -5   4   2   21.16    8.81
   5  -4  -2   26.93   11.94
   5  -4  -3  272.06   19.13
  -5   4   3  227.84   14.23
  -5   4   3  285.76   20.23
   5  -4  -3  257.73   13.44
  -5   4   4    2.51   15.15
   5  -4  -4    5.09   11.70
   5  -4  -4    6.26   15.39
  -5   4   4    5.31   12.77
  -5   4   5    1.30   14.90
   5  -4  -5    5.51   11.76
   5  -4  -5    3.90   12.82
  -5   4   5    3.01   12.65
   5  -4  -6   11.64   13.00
  -5   4   6   10.28   12.83
   5  -4  -6   12.53   12.03
  -5   4   6   16.47   15.21
  -5   4   7    6.52   16.72
   5  -4  -7    8.99   15.21
  -5   4   7   11.34   13.06
   5  -4  -7   12.98   13.50
  -5   4   8   42.39   20.26
   5  -4  -8   57.09   14.20
   5  -4  -8   53.95   16.17
  -5   4   8   53.35   13.82
  -5   4   9   14.12   19.70
  -5   4   9   19.79   13.48
   5  -4  -9   21.24   13.98
  -5   4  10    8.32   13.74
   5  -4 -10   17.14   14.28
  -5   4  11   -2.51   13.71
   5  -4 -11   -2.34   14.39
  -5   4  12   23.26   14.39
   5  -4 -12   16.45   10.66
  -5   4  13    6.31   14.69
   5  -4 -13    2.69   14.89
  -5   4  14    4.45   10.81
   5  -4 -14    5.91   10.67
  -5   4  15   13.14   15.70
   5  -4 -15    9.04   15.71
   5  -4 -16   -0.10   15.94
  -5   4  16    4.14   16.12
   5  -4 -17    4.67   12.02
  -5   4  17    2.52   11.36
   5  -4 -18    1.94   17.34
  -5   4  18    3.30   12.06
  -5   5   0    8.38   13.12
   5  -5   0   12.30    8.46
  -5   5   1    3.07   12.78
   5  -5  -1    1.55   11.86
   5  -5  -2    2.85   11.84
   5  -5  -2    6.28   21.84
  -5   5   2    5.26   13.18
  -5   5   2    6.84   22.96
  -5   5   3    4.14   13.19
   5  -5  -3   -2.68    8.57
   5  -5  -3    1.28   18.63
  -5   5   3    0.48   18.12
  -5   5   4   45.01   13.21
   5  -5  -4   54.65   12.94
   5  -5  -4   51.34    9.02
  -5   5   4   65.56   16.77
  -5   5   5   11.85   15.62
  -5   5   5   10.38   15.91
   5  -5  -5   10.34   14.39
   5  -5  -5   11.81   15.39
   5  -5  -6   57.10   12.54
  -5   5   6   55.29   16.28
   5  -5  -6   60.66   13.63
  -5   5   6   31.39   13.36
  -5   5   7    4.60   13.23
   5  -5  -7    0.41   13.52
   5  -5  -7    1.33   15.35
  -5   5   7    0.44   13.35
   5  -5  -8    2.03   15.46
  -5   5   8    1.84   16.89
  -5   5   8    1.99   16.65
   5  -5  -8   -2.43   14.20
  -5   5   9    4.77   13.74
   5  -5  -9   15.98   14.76
  -5   5   9    8.34   20.76
  -5   5  10    4.38   13.82
  -5   5  10    3.54   27.94
   5  -5 -10   -2.91   10.49
   5  -5 -11    3.57   15.15
  -5   5  11    1.78   14.44
  -5   5  12   -0.33   14.58
   5  -5 -12    2.99   15.30
  -5   5  13   27.02   10.75
   5  -5 -13   20.79   16.09
   5  -5 -14   -5.44   16.03
  -5   5  14    4.65   15.43
  -5   5  15   41.28   15.81
   5  -5 -15   38.26   16.38
  -5   5  16   14.77   16.64
   5  -5 -16   17.29   16.61
  -5   5  17    4.48   17.00
   5  -5 -17    3.35   17.48
   5  -6   0   37.67    9.20
  -5   6   0   33.94   13.54
  -5   6   1    3.66   13.20
   5  -6  -1    1.98    8.35
   5  -6  -2   16.14   12.20
   5  -6  -2   19.91   20.81
  -5   6   2   22.02   13.60
  -5   6   2   23.28   22.86
  -5   6   3   75.99   19.72
   5  -6  -3   72.52   12.54
  -5   6   3   59.30   13.77
   5  -6  -3   68.01   17.49
   5  -6  -4   18.11   12.30
   5  -6  -4   18.68   16.69
  -5   6   4   10.08   13.46
  -5   6   4   17.14   16.66
   5  -6  -5   13.58   16.10
   5  -6  -5   11.07   11.74
  -5   6   5   10.96   16.16
  -5   6   5   14.13   16.46
   5  -6  -6    5.71   12.36
   5  -6  -6    2.68   13.36
  -5   6   6    3.36   13.72
  -5   6   6    1.47   13.17
  -5   6   7    6.99   13.55
   5  -6  -7    5.62   15.30
  -5   6   7    5.65   13.70
   5  -6  -7    6.41   13.48
  -5   6   8    2.41   14.02
  -5   6   8    1.66   13.70
   5  -6  -8    4.75   14.10
   5  -6  -8    2.08   12.63
   5  -6  -9   -0.24   14.58
  -5   6   9   -0.06   17.66
  -5   6   9    3.31   13.75
  -5   6  10    3.11   14.06
   5  -6 -10    3.53   14.93
  -5   6  10    3.66   24.25
   5  -6 -11   21.87   15.86
  -5   6  11   19.39   14.79
  -5   6  12   12.96   10.44
   5  -6 -12   10.22   15.84
  -5   6  13   85.72   15.73
   5  -6 -13   86.30   16.86
  -5   6  14    4.91   15.39
   5  -6 -14    7.11   11.44
   5  -6 -15    5.57   16.94
  -5   6  15   -5.63   16.12
  -5   6  16   -1.67   16.51
   5  -6 -16    3.21   17.49
  -5   6  17   25.09   12.18
   5  -6 -17   23.93   18.26
   5  -7   0    0.84   12.27
  -5   7   0    2.49   13.13
  -5   7   1   15.71   13.72
  -5   7   1   16.58   25.59
   5  -7  -1   10.90   12.31
  -5   7   1   15.19   25.30
  -5   7   2   28.98   20.28
  -5   7   2   18.29   13.57
   5  -7  -2   25.52   18.77
   5  -7  -2   19.03    8.75
  -5   7   3    5.17   17.10
  -5   7   3    2.00   13.47
   5  -7  -3    5.14   11.98
   5  -7  -3    6.85   16.69
  -5   7   4   -0.45   13.52
  -5   7   4    1.41   16.55
   5  -7  -4    5.00   12.26
   5  -7  -4    3.77   16.57
   5  -7  -5   10.17   16.89
  -5   7   5    8.39   13.76
  -5   7   5    4.23   13.78
   5  -7  -5    2.75   12.65
   5  -7  -6    3.72   13.89
  -5   7   6    8.10   13.86
   5  -7  -6    5.10   12.89
  -5   7   6    4.78   17.36
  -5   7   7    6.62   14.16
  -5   7   7   13.38   14.06
   5  -7  -7   12.01   13.13
   5  -7  -7    9.44   13.56
   5  -7  -8   22.13   17.67
  -5   7   8   16.71   17.25
  -5   7   8   19.20   14.42
   5  -7  -9   -0.55   14.60
  -5   7   9    4.97   14.32
  -5   7   9    1.24   17.69
  -5   7  10   14.85   14.88
   5  -7 -10   13.25   15.38
  -5   7  10   12.22   18.12
   5  -7 -11   10.97   15.76
  -5   7  11    6.52   14.88
  -5   7  11    7.41   22.34
   5  -7 -12   49.96   16.74
  -5   7  12   50.60   15.41
   5  -7 -13   -4.06   16.95
  -5   7  13    0.15   15.44
   5  -7 -14   25.14   17.55
  -5   7  14   31.23   11.59
   5  -7 -15   26.32   12.60
  -5   7  15   30.39   11.97
  -5   7  16    5.51   16.91
   5  -7 -16    9.17   18.35
   5  -7 -17    4.14   18.86
  -5   7  17   -1.63   17.12
  -5   8   0   13.38   13.38
  -5   8   0   13.25   21.26
  -5   8   0   14.54   22.23
   5  -8   0   11.86   12.32
  -5   8   1   16.47   18.75
  -5   8   1   22.30   13.45
   5  -8  -1    7.86   12.33
  -5   8   1   17.92   19.40
  -5   8   2   12.21   16.95
   5  -8  -2   10.09   16.22
   5  -8  -2    8.79    9.02
  -5   8   2    5.80   14.09
   5  -8  -3   14.03   16.56
  -5   8   3   13.94   16.52
   5  -8  -3   12.68    8.97
  -5   8   3    9.90    9.85
  -5   8   4    7.18   13.91
   5  -8  -4    7.25   14.24
   5  -8  -4   11.39   12.80
  -5   8   4    5.14    9.85
   5  -8  -5   28.16   14.31
  -5   8   5   14.92   14.00
   5  -8  -5   27.17   12.86
  -5   8   5   24.11   17.09
   5  -8  -6    5.58   13.75
  -5   8   6    6.99   14.38
   5  -8  -6    4.37   12.89
  -5   8   6    6.36   14.15
  -5   8   7    6.20   17.35
   5  -8  -7    6.26   14.22
   5  -8  -7   10.12   13.46
  -5   8   7   11.37   14.28
  -5   8   8   37.28   14.44
  -5   8   8   50.74   14.50
   5  -8  -8   49.74   14.46
  -5   8   9    1.85   14.46
   5  -8  -9    4.00   14.83
  -5   8   9   -1.77   14.57
  -5   8  10    5.71   18.36
   5  -8 -10    6.86   15.16
  -5   8  10    4.57   14.93
   5  -8 -11   64.20   16.20
  -5   8  11   64.31   15.57
  -5   8  11   59.58   19.23
   5  -8 -12    2.92   16.41
  -5   8  12    3.46   22.76
  -5   8  12    6.02   15.40
   5  -8 -13   52.25   17.74
  -5   8  13   57.46   15.98
  -5   8  14   14.63   16.46
   5  -8 -14    9.71   17.79
   5  -8 -15    7.27   18.14
  -5   8  15    4.84   16.30
   5  -8 -16   11.25   18.61
  -5   8  16   11.85   17.37
  -5   9   0    4.38   19.17
   5  -9   0    2.56    9.18
  -5   9   0    6.47   18.82
  -5   9   0   -1.58    9.52
  -5   9   1    1.40   19.06
  -5   9   1    3.63   13.83
   5  -9  -1    1.17   12.50
  -5   9   1   -0.94   16.53
   5  -9  -2    7.21   12.88
   5  -9  -2    4.25   17.00
  -5   9   2    3.47   14.23
  -5   9   2    5.50   19.06
   5  -9  -3   17.89   12.79
  -5   9   3   20.75   16.94
   5  -9  -3   18.45   17.04
  -5   9   3   15.51   14.18
   5  -9  -4    1.08   12.83
  -5   9   4    4.57    9.92
   5  -9  -4    2.55   14.23
  -5   9   4    0.55   16.66
  -5   9   5    9.95   10.25
   5  -9  -5   34.93   13.31
  -5   9   5   39.82   14.03
   5  -9  -5   34.75   17.95
  -5   9   6    1.32   14.41
  -5   9   6   -2.87   14.26
   5  -9  -6   -0.15    9.27
   5  -9  -6   -3.06   14.62
   5  -9  -7    0.02   14.63
   5  -9  -7    4.02   13.69
  -5   9   7    2.70   14.29
  -5   9   7    1.85   14.32
  -5   9   8    2.80   15.10
  -5   9   8    5.81   14.96
   5  -9  -8    2.26   14.74
   5  -9  -9   18.88   14.92
  -5   9   9   21.57   15.04
  -5   9   9   13.77   15.08
  -5   9  10   49.88   15.30
   5  -9 -10   34.47   15.23
  -5   9  10   40.74   19.35
  -5   9  11    7.76   18.93
  -5   9  11    7.48   15.72
   5  -9 -11   14.99   16.00
  -5   9  12    0.12   19.63
  -5   9  12    5.95   16.19
   5  -9 -12   -0.44   11.47
  -5   9  13   13.53   24.00
   5  -9 -13   10.56   17.24
  -5   9  13   17.89   11.82
   5  -9 -14   11.10   18.09
  -5   9  14   10.66   16.92
  -5   9  15   23.53   12.13
   5  -9 -15   31.54   18.61
  -5   9  16   22.55   18.12
   5  -9 -16   23.07   19.63
  -5  10   0    4.63   16.87
  -5  10   0    3.52   17.32
  -5  10   0   -0.80   13.94
   5 -10   0    3.85   12.62
  -5  10   1   -0.35   16.68
  -5  10   1    2.78   14.12
   5 -10  -1    1.01   12.94
  -5  10   1    2.64   16.92
  -5  10   2    0.92   14.15
   5 -10  -2    0.91    9.32
   5 -10  -2    4.76   17.19
  -5  10   2    0.36   16.49
   5 -10  -3   19.26   13.00
   5 -10  -3   24.02   17.87
  -5  10   3   13.00   14.29
  -5  10   3   21.98   17.36
  -5  10   4    8.21   17.21
   5 -10  -4    6.58   13.41
   5 -10  -4    5.77   17.88
  -5  10   4   14.04   14.61
   5 -10  -5    9.01   13.51
  -5  10   5    6.47   14.33
   5 -10  -5    4.24   14.97
  -5  10   5    5.58   14.72
  -5  10   6    8.86   14.93
  -5  10   6    6.55   14.89
   5 -10  -6   10.05   15.78
   5 -10  -6    4.08   13.70
   5 -10  -7    9.09   13.90
   5 -10  -7   10.62   15.50
  -5  10   7   10.76   14.36
  -5  10   7    3.67   14.95
  -5  10   8    1.93   18.07
   5 -10  -8   -1.55   15.03
  -5  10   8    1.27   14.64
  -5  10   9   12.04   15.21
   5 -10  -9   11.26   15.74
  -5  10   9    6.97   15.46
   5 -10 -10   11.41   15.71
  -5  10  10    7.69   15.61
  -5  10  10   17.19   19.01
  -5  10  11    1.79   16.01
  -5  10  11    2.31   19.13
   5 -10 -11   -0.93   16.53
  -5  10  12   43.96   16.47
  -5  10  12   36.19   20.49
   5 -10 -12   38.40   12.19
   5 -10 -13   14.24   12.66
  -5  10  13   11.47   24.27
  -5  10  13   13.39   16.83
  -5  10  14   39.71   17.72
  -5  10  14   18.59   29.13
   5 -10 -14   36.38   18.82
  -5  10  14   20.28   28.40
  -5  10  15   13.25   17.88
   5 -10 -15   12.58   13.15
  -5  11   0    6.12   14.26
  -5  11   0    1.86   17.75
  -5  11   0    1.44   16.83
   5 -11   0    6.38    9.56
   5 -11  -1    8.71   13.35
  -5  11   1    7.31   18.07
  -5  11   1    3.40   14.43
  -5  11   1    5.26   17.11
  -5  11   2   18.30   10.40
  -5  11   2   36.07   17.37
   5 -11  -2   33.87    9.51
  -5  11   3   30.91   14.79
   5 -11  -3   29.66   13.67
   5 -11  -3   29.76   17.87
  -5  11   3   29.29   17.48
   5 -11  -4   37.00   13.77
   5 -11  -4   32.60   14.72
  -5  11   4   24.32   13.86
  -5  11   4   11.03   10.46
  -5  11   5    8.23   15.00
   5 -11  -5   -0.26   19.19
  -5  11   5    6.69   14.00
   5 -11  -5    1.75    9.73
   5 -11  -6   48.57   14.16
  -5  11   6   29.14   15.44
  -5  11   6   44.64   14.94
   5 -11  -6   35.06   16.15
  -5  11   7   17.73   15.53
   5 -11  -7   24.04   19.71
  -5  11   7   26.00   18.91
   5 -11  -8   10.69   15.94
  -5  11   8   15.74   15.38
  -5  11   8   16.19   15.53
  -5  11   9    9.70   15.49
  -5  11   9    8.76   19.49
   5 -11  -9   12.82   16.12
  -5  11  10    6.97   16.37
   5 -11 -10    3.68   16.04
  -5  11  10    0.22   16.11
  -5  11  11    8.15   20.59
  -5  11  11   -0.63   16.29
   5 -11 -11   -0.28   16.96
   5 -11 -12   -3.13   17.69
  -5  11  12   -3.76   17.07
  -5  11  12    4.53   20.71
   5 -11 -13   -2.34   18.07
  -5  11  13    5.68   17.35
  -5  11  13    0.79   17.47
   5 -11 -14   11.25   18.49
  -5  11  14    5.96   25.54
  -5  11  14    4.25   17.76
  -5  12   0    2.49   15.63
  -5  12   0   14.12   15.15
   5 -12   0    2.24    9.74
  -5  12   0    4.14   18.08
  -5  12   1   48.27   15.29
  -5  12   1   47.00   15.64
  -5  12   1   48.73   15.14
   5 -12  -1   55.99   14.23
  -5  12   2   -2.98   18.69
  -5  12   2    1.93   14.80
   5 -12  -2   -2.74    9.65
   5 -12  -3   25.76   15.30
  -5  12   3   30.76   15.14
   5 -12  -3   34.53   14.34
  -5  12   3   15.20   10.82
   5 -12  -4   13.10   14.10
   5 -12  -4   15.18   15.53
  -5  12   4   16.03   15.46
  -5  12   4   12.18   15.01
   5 -12  -5   42.43   16.17
  -5  12   5   50.43   15.35
   5 -12  -5   50.88   14.60
  -5  12   5   18.19   11.03
  -5  12   6   13.65   15.19
  -5  12   6    3.95   15.76
   5 -12  -6   12.25   16.73
   5 -12  -6    7.30   14.80
  -5  12   7   10.82   19.69
   5 -12  -7    8.08   16.78
  -5  12   7    4.52   15.83
   5 -12  -8   18.78   16.58
  -5  12   8   26.24   15.87
  -5  12   8   11.67   16.06
  -5  12   9   17.93   16.05
  -5  12   9   18.88   16.95
   5 -12  -9   19.71   17.08
  -5  12  10   13.77   16.51
  -5  12  10   11.41   16.77
   5 -12 -10   10.34   17.44
  -5  12  11    3.45   11.87
  -5  12  11    5.10   17.21
   5 -12 -11   -0.36   17.11
  -5  12  12   -0.05   12.23
   5 -12 -12   13.02   17.77
  -5  12  12   -2.36   17.11
   5 -12 -13    3.41   18.37
  -5  12  13    2.80   17.80
  -5  12  13    7.63   18.31
  -5  13   0    5.14   15.87
   5 -13   0    0.04   14.72
  -5  13   0    2.80   17.26
  -5  13   0    6.96   15.69
  -5  13   1    1.66   20.10
  -5  13   1    3.35   15.25
  -5  13   1   10.04   15.58
   5 -13  -1    1.96   14.20
  -5  13   2    5.76   19.28
  -5  13   2    1.27   15.42
   5 -13  -2    3.10   14.52
  -5  13   2   -4.95   16.05
  -5  13   3   30.62   19.55
   5 -13  -3   26.08   16.10
   5 -13  -3   28.48   10.26
  -5  13   3   14.91   11.40
  -5  13   4  109.88   16.68
   5 -13  -4  140.46   20.65
   5 -13  -4  123.98   15.28
  -5  13   4  116.98   16.79
  -5  13   5   25.58   15.42
   5 -13  -5   24.82   14.92
   5 -13  -5   26.33   20.12
  -5  13   5    3.75   11.67
   5 -13  -6   -3.39   17.42
  -5  13   6    6.09   15.00
  -5  13   6   -4.33   16.57
  -5  13   7   14.82   16.07
  -5  13   7    7.86   16.98
   5 -13  -7   19.23   17.49
  -5  13   8    0.37   16.45
   5 -13  -8    6.53   17.07
  -5  13   8    6.18   17.19
   5 -13  -9   56.39   17.92
  -5  13   9   48.01   17.74
  -5  13   9   51.88   16.81
  -5  13  10   11.82   16.87
   5 -13 -10    8.17   17.71
  -5  13  10    6.80   17.68
  -5  13  11   11.47   18.13
  -5  13  11   14.34   17.37
   5 -13 -11    0.58   18.25
  -5  13  12    0.48   18.04
  -5  13  12    3.86   18.19
   5 -13 -12    2.09   13.15
  -5  14   0    8.25   11.93
   5 -14   0   17.45   15.47
  -5  14   0   14.76   19.77
  -5  14   0    7.36   18.39
  -5  14   1    0.62   16.21
   5 -14  -1   -1.11   14.97
  -5  14   1   -0.35   17.56
  -5  14   1    4.03   11.45
   5 -14  -2   25.26   15.21
  -5  14   2   12.17   11.88
  -5  14   2   14.13   16.46
  -5  14   2   16.03   17.09
  -5  14   3    6.72   20.59
   5 -14  -3   10.12   15.37
   5 -14  -3    6.53   16.77
  -5  14   3    7.86   16.92
   5 -14  -4   -1.31   16.55
   5 -14  -4    1.85   10.70
  -5  14   4    4.62   16.40
  -5  14   4    6.04   16.83
  -5  14   5    1.22   12.14
   5 -14  -5    6.50   17.41
  -5  14   5   -4.85   16.72
   5 -14  -6    5.07   17.51
  -5  14   6   10.52   16.39
  -5  14   6   13.99   16.95
  -5  14   7   -7.58   17.71
   5 -14  -7    3.93   17.98
  -5  14   7    6.42   16.66
  -5  14   8   16.96   17.69
  -5  14   8   26.15   21.17
   5 -14  -8   32.68   18.78
  -5  14   9   -1.52   17.43
  -5  14   9    8.51   18.07
   5 -14  -9    9.93   18.92
  -5  14  10    3.15   18.44
   5 -14 -10    1.40   18.80
  -5  14  10   12.64   18.05
   5 -14 -11    6.11   19.62
   5 -15   0   14.30   11.75
  -5  15   0    5.52   17.16
  -5  15   0   11.47   16.70
  -5  15   0   11.08   19.40
  -5  15   1   10.72   20.54
   5 -15  -1    8.55   16.30
  -5  15   1   -1.02   18.64
  -5  15   1    7.17   17.92
   5 -15  -2    5.03   16.19
  -5  15   2    2.29   22.43
  -5  15   2   10.97   17.65
  -5  15   2    2.44   16.89
  -5  15   3   13.77   17.65
  -5  15   3   12.82   17.93
   5 -15  -3   13.95   15.60
  -5  15   4   12.97   18.10
   5 -15  -4    7.73   17.41
   5 -15  -4    0.34   11.33
  -5  15   4    7.01   17.50
   5 -15  -5    4.44   17.51
  -5  15   5   11.57   18.35
  -5  15   5   14.47   21.25
  -5  15   6    6.49   17.89
  -5  15   6    4.04   18.14
   5 -15  -6    2.72   18.55
  -5  15   7   39.44   18.08
   5 -15  -7   36.06   19.00
  -5  15   7   40.90   18.89
   5 -15  -8   12.93   19.68
  -5  15   8   17.14   18.25
  -5  15   8   22.34   18.50
   4  18  -1    3.93   12.48
   4  18  -1    6.72   17.63
   4  18  -1   10.88   16.55
   4  18  -2   -1.12   17.45
   4  18  -2   -0.90   16.87
   4  18  -2    5.59   12.79
   4  17  -1   12.34   11.82
   4  17  -1   14.57   16.37
   4  17  -1    8.38   11.96
   4  17  -2    2.46   11.39
   4  17  -2    1.23   16.43
   4  17  -2   -2.09   12.15
   4  17  -3   -0.64   16.58
   4  17  -3    2.22   11.54
   4  17  -3    8.79   16.91
   4  17  -4    3.11   11.94
   4  17  -4    7.77   16.75
   4  17  -4    7.78   17.43
   4  17  -5   -0.21   17.76
   4  17  -5    9.73   17.42
   4  17  -5    6.08   17.53
   4  16  -1    1.65   15.54
   4  16  -1    8.26   11.12
   4  16  -1    1.88   10.93
   4  16  -2   -3.44   10.83
   4  16  -2   -5.63   15.38
   4  16  -2    5.06   15.82
   4  16  -3   16.26   16.07
   4  16  -3   23.00   15.97
   4  16  -3   15.98   16.22
   4  16  -4    6.66   16.58
   4  16  -4    3.41   16.49
   4  16  -4    6.98   16.54
   4  16  -5    6.08   16.14
   4  16  -5    6.65   16.27
   4  16  -5    5.42   16.66
   4  16  -6   25.94   17.40
   4  16  -6   27.91   17.25
   4  16  -6   16.36   17.64
   4  16  -7    5.43   12.46
   4  16  -7    4.04   17.63
   4  16  -7   -4.04   16.78
   4  15  -1   43.28   10.66
   4  15  -1   41.70   14.83
   4  15  -1   52.75   14.96
   4  15  -2   24.16   15.16
   4  15  -2   21.27   15.10
   4  15  -2   31.05   15.42
   4  15  -3   -3.18   10.82
   4  15  -3    3.79   11.02
   4  15  -3   -1.90   16.01
   4  15  -4    9.10   15.64
   4  15  -4    2.75   15.13
   4  15  -4    8.28   11.29
   4  15  -5   35.35   16.17
   4  15  -5   43.52   15.81
   4  15  -5   43.11   11.19
   4  15  -6   17.87   15.98
   4  15  -6   12.41   11.48
   4  15  -6   17.48   11.68
   4  15  -7   -2.31   16.07
   4  15  -7    2.36   16.51
   4  15  -7   -1.12   16.40
   4  15  -8   -2.69   11.68
   4  15  -8    4.21   11.65
   4  15  -8   -6.17   16.44
   4  15  -9   10.85   11.82
   4  15  -9    4.08   17.89
   4  15  -9    1.31   16.80
   4  14  -1   11.37   14.58
   4  14  -1   15.95   14.01
   4  14  -1    1.77   14.21
   4  14  -2    0.92   10.11
   4  14  -2   -0.16    9.77
   4  14  -2    6.14   10.66
   4  14  -3   36.06   14.62
   4  14  -3   26.76   14.36
   4  14  -3   31.70   14.61
   4  14  -4   17.30   14.81
   4  14  -4    9.64   10.35
   4  14  -4   14.25   14.53
   4  14  -5    3.76   10.78
   4  14  -5    3.24   10.77
   4  14  -5   -9.89   14.66
   4  14  -6    4.17   15.43
   4  14  -6    7.67   14.97
   4  14  -6    6.16   15.37
   4  14  -7   11.79   15.56
   4  14  -7   -1.35   11.08
   4  14  -7   -6.28   15.28
   4  14  -8    5.91   16.27
   4  14  -8    2.24   15.98
   4  14  -8    3.34   16.48
   4  14  -9    3.64   16.55
   4  14  -9    3.27   15.97
   4  14  -9    7.62   12.08
   4  14 -10   -3.27   16.62
   4  14 -10    0.06   17.83
   4  14 -10   -2.64   11.79
   4  13  -1    0.46   13.63
   4  13  -1    0.90   13.83
   4  13  -1   -0.63    9.63
   4  13  -2   39.51   14.13
   4  13  -2   25.84   13.96
   4  13  -2   41.24   13.69
   4  13  -3    3.09   14.04
   4  13  -3    2.84   10.03
   4  13  -3   -3.63   13.98
   4  13  -4    6.37   14.42
   4  13  -4    5.61   14.07
   4  13  -4    7.61   14.28
   4  13  -5   40.80   10.30
   4  13  -5   48.60   14.51
   4  13  -5   42.08   10.64
   4  13  -6   16.54   10.35
   4  13  -6   17.39   14.55
   4  13  -6   13.16   14.34
   4  13  -7    4.92   14.50
   4  13  -7   13.83   14.97
   4  13  -7    8.07   10.76
   4  13  -8   13.08   15.11
   4  13  -8    9.18   15.81
   4  13  -8   14.87   15.21
   4  13  -9   -1.98   16.07
   4  13  -9    7.77   15.54
   4  13  -9    7.68   15.66
   4  13 -10   -2.40   15.58
   4  13 -10   -0.93   17.13
   4  13 -10    3.62   16.21
   4  13 -11   -3.64   16.14
   4  13 -11   -0.99   11.45
   4  13 -11    3.34   17.89
   4  12  -1   12.14   13.37
   4  12  -1   22.22   13.24
   4  12  -1   19.45   13.63
   4  12  -2   35.39   13.39
   4  12  -2   34.31    9.60
   4  12  -2   35.80   13.26
   4  12  -3   -2.66   13.36
   4  12  -3    1.22   13.36
   4  12  -3   -1.58   13.44
   4  12  -4    2.70   13.54
   4  12  -4    5.00    9.35
   4  12  -4    3.10   13.49
   4  12  -5   65.93   10.07
   4  12  -5   60.63   10.11
   4  12  -5   62.10   13.91
   4  12  -6   75.38   10.64
   4  12  -6   79.45   14.58
   4  12  -6   84.47   10.68
   4  12  -7    2.03   14.13
   4  12  -7    7.80   14.63
   4  12  -7   -5.40    9.66
   4  12  -8   24.22   10.27
   4  12  -8   24.21   15.18
   4  12  -8   19.60   14.55
   4  12  -9   -5.86   15.50
   4  12  -9    5.33   10.21
   4  12  -9   11.59   15.34
   4  12 -10    7.73   15.22
   4  12 -10   -4.72   15.15
   4  12 -10    3.43   11.33
   4  12 -11    9.28   16.97
   4  12 -11   19.21   16.15
   4  12 -11    4.36   10.99
   4  12 -12    3.67   11.45
   4  12 -12    2.73   16.37
   4  12 -12   -2.08   17.99
   4  11  -1    0.55   12.79
   4  11  -1   10.40   12.85
   4  11  -2   36.87    9.55
   4  11  -2   45.49   13.21
   4  11  -2   43.84   12.74
   4  11  -3    3.72   13.04
   4  11  -3    9.38   12.92
   4  11  -3   13.42    9.11
   4  11  -4   95.37   13.81
   4  11  -4  104.29   10.13
   4  11  -4  106.75   10.04
   4  11  -5   18.69    9.60
   4  11  -5   13.39    9.10
   4  11  -5   17.18    9.39
   4  11  -6   16.51   13.39
   4  11  -6   10.30   13.62
   4  11  -6   14.28   13.35
   4  11  -7    5.26   14.02
   4  11  -7    7.35   13.79
   4  11  -7    6.95   14.04
   4  11  -8   49.14   10.53
   4  11  -8   57.66   14.62
   4  11  -8   50.17   14.40
   4  11  -9    7.38    9.83
   4  11  -9    1.90   15.24
   4  11  -9    0.70   14.12
   4  11 -10   -1.01   10.28
   4  11 -10   -0.85   10.11
   4  11 -10   -1.47   15.87
   4  11 -11  -10.45   16.50
   4  11 -11    2.85   10.84
   4  11 -11    4.86   15.05
   4  11 -12    1.05   17.01
   4  11 -12    3.42   16.15
   4  11 -12    6.79   16.18
   4  11 -13    8.47   16.79
   4  11 -13    4.99   17.82
   4  11 -13   13.18   16.74
   4  10  -1    3.53   12.27
   4  10  -1    0.98    8.61
   4  10  -2   12.39    9.05
   4  10  -2   11.94   12.50
   4  10  -3  119.01   13.18
   4  10  -3  125.89   12.96
   4  10  -3  143.45   13.42
   4  10  -4    2.14   12.46
   4  10  -4   -2.30   12.51
   4  10  -4   -0.80   12.81
   4  10  -5   32.09    9.15
   4  10  -5   25.11   12.83
   4  10  -5   27.63   12.64
   4  10  -6   32.53   13.32
   4  10  -6   31.20    9.61
   4  10  -6   36.06    9.57
   4  10  -7   -1.16   13.20
   4  10  -7    3.60   13.16
   4  10  -7    5.64   12.91
   4  10  -8   13.86   13.37
   4  10  -8   17.01    9.51
   4  10  -8   18.48   14.08
   4  10  -9   17.00    9.61
   4  10  -9   22.14    9.57
   4  10  -9   22.65   14.24
   4  10 -10   12.46   14.62
   4  10 -10   10.84   15.46
   4  10 -10    9.47   10.33
   4  10 -11   14.35   10.72
   4  10 -11   12.51   15.64
   4  10 -11   15.62   10.78
   4  10 -12   -1.12   10.70
   4  10 -12   -0.66   10.60
   4  10 -12   10.05   16.64
   4  10 -13    6.75   11.15
   4  10 -13   10.76   16.38
   4  10 -13    9.09   20.71
   4  10 -14    0.72   17.96
   4  10 -14    0.42   16.83
   4  10 -14    5.56   11.98
   4   9  -1   24.57   12.79
   4   9  -1   30.08   12.53
   4   9  -2   25.18    8.84
   4   9  -2   26.79   12.27
   4   9  -3    7.29   11.92
   4   9  -3    2.40   12.28
   4   9  -4    1.17   12.17
   4   9  -4   -0.77    8.70
   4   9  -4   -6.09   12.07
   4   9  -5   10.87   12.64
   4   9  -5    8.55   11.83
   4   9  -5    9.07    8.52
   4   9  -6   44.12   12.64
   4   9  -6   42.72   13.01
   4   9  -6   46.03   12.39
   4   9  -7    5.33    9.20
   4   9  -7    4.26    9.38
   4   9  -7   -0.97    9.03
   4   9  -8    6.40    8.94
   4   9  -8    7.51   13.59
   4   9  -8    7.96   12.93
   4   9  -9    2.06   14.26
   4   9  -9    4.81    9.47
   4   9  -9    8.38   13.07
   4   9 -10    3.52   14.45
   4   9 -10    4.29   14.05
   4   9 -10    2.11   13.61
   4   9 -11    7.51   10.57
   4   9 -11   -3.32   18.61
   4   9 -11    0.23   14.30
   4   9 -12    6.41   15.76
   4   9 -12    9.23   10.98
   4   9 -12    7.43   10.10
   4   9 -13   -4.53   10.99
   4   9 -13    3.29   16.28
   4   9 -14    1.23   17.17
   4   9 -14    0.62   16.41
   4   9 -15    7.14   12.13
   4   9 -15    6.96   21.77
   4   8  -1  145.49    9.71
   4   8  -1  133.60    9.94
   4   8  -2   73.19    8.86
   4   8  -2   93.76   12.61
   4   8  -3    7.19   12.01
   4   8  -3   12.36   12.30
   4   8  -4    3.58   11.96
   4   8  -4    3.06   12.27
   4   8  -4    2.34   11.61
   4   8  -5    0.45   12.51
   4   8  -5    6.53   12.64
   4   8  -5    1.45    8.68
   4   8  -6   13.64   12.31
   4   8  -6   13.21   12.69
   4   8  -6   16.22   12.30
   4   8  -7   16.25    8.64
   4   8  -7   13.62   12.82
   4   8  -7   10.61   12.26
   4   8  -8   43.45    9.52
   4   8  -8   51.32    9.18
   4   8  -8   66.39   13.66
   4   8  -9    7.84    9.45
   4   8  -9    4.01   13.79
   4   8  -9    1.42    9.02
   4   8 -10    2.46   14.19
   4   8 -10    5.67    9.48
   4   8 -11   24.21   18.64
   4   8 -11   27.25   10.28
   4   8 -12   21.59   14.93
   4   8 -12   20.84   16.15
   4   8 -13   -0.16   15.06
  -4  -8  13    6.45   15.28
   4   8 -13    2.57   15.74
   4   8 -14    8.24   16.23
   4   8 -14    4.58   11.38
  -4  -8  14    5.48   16.04
   4   8 -15    3.55   20.80
   4   8 -15    2.07   16.74
  -4  -8  15    1.30   12.12
   4   8 -16   10.23   12.46
  -4  -8  16   21.64   17.65
   4   8 -16   12.80   18.07
   4   7  -1    1.75   12.09
   4   7  -1    3.05    8.31
   4   7  -2   34.90    8.69
   4   7  -2   27.89   11.89
   4   7  -3   13.23    8.38
   4   7  -3    4.07    8.05
   4   7  -4   11.50   11.65
   4   7  -4   11.84   12.28
   4   7  -5    4.08   11.68
   4   7  -5   -2.27   12.13
   4   7  -5    5.50   11.63
   4   7  -6    6.51   11.89
   4   7  -6    7.90   11.89
   4   7  -6    6.67   12.56
   4   7  -7   16.10   12.86
   4   7  -7   22.65    9.05
   4   7  -7   24.61   12.22
   4   7  -8   46.34   12.32
   4   7  -8   39.47   12.98
   4   7  -8   32.70    9.20
   4   7  -9   78.29    9.84
   4   7  -9   74.14   13.39
  -4  -7  10   95.25   13.44
   4   7 -10   81.52   10.12
   4   7 -10   78.93   14.84
   4   7 -11    6.35    9.87
   4   7 -11   12.02   14.83
  -4  -7  11   12.36   13.96
  -4  -7  12   37.65   14.39
   4   7 -12   30.18   14.05
   4   7 -12   33.08   15.54
   4   7 -13   11.55   15.49
   4   7 -13   24.62   14.92
  -4  -7  13   22.47   14.93
   4   7 -14   18.68   15.61
   4   7 -14   12.91   14.96
  -4  -7  14   20.20   15.80
   4   7 -15    8.36   16.34
   4   7 -15    2.77   11.62
  -4  -7  15   -0.06   16.56
   4   7 -16   10.19   16.91
   4   7 -16    7.22   21.39
  -4  -7  16    9.02   11.69
   4   6  -1    2.67    8.41
   4   6  -1    2.46    8.56
   4   6  -1    3.56   11.13
   4   6  -2   12.70   11.37
   4   6  -2   13.92   11.84
   4   6  -3   96.27   12.16
   4   6  -3   98.64   11.80
   4   6  -4   10.12   11.53
   4   6  -4    6.24   11.56
   4   6  -5   19.56    8.63
   4   6  -5   27.72   11.75
   4   6  -5   23.52   11.94
   4   6  -6    3.94    8.56
   4   6  -6    6.07   11.74
   4   6  -6    4.57   11.55
   4   6  -7   96.92   12.60
   4   6  -7   77.70   12.36
  -4  -6   8   80.91   12.83
   4   6  -8   79.53    8.74
   4   6  -8   75.01   12.86
   4   6  -9   58.45   13.12
  -4  -6   9   66.89    9.45
   4   6  -9   55.52   13.56
  -4  -6  10   42.38   13.20
   4   6 -10   39.95   13.35
   4   6 -10   40.18   14.19
   4   6 -11   26.79    9.52
  -4  -6  11   19.38    9.26
   4   6 -11   17.68   14.41
  -4  -6  12   62.20   10.37
   4   6 -12   57.10   18.75
   4   6 -12   68.97   14.30
   4   6 -13    2.19   18.13
   4   6 -13   14.34   14.61
  -4  -6  13    4.08   15.24
   4   6 -14    6.63   15.36
  -4  -6  14   12.00   14.94
   4   6 -14    5.38   18.59
   4   6 -15   26.13   11.34
   4   6 -15   15.79   20.64
  -4  -6  15   26.14   15.63
   4   6 -16    5.15   25.61
   4   6 -16    9.56   16.69
  -4  -6  16   -2.69   11.82
   4   6 -17    2.98   17.47
   4   6 -17    3.22   31.27
  -4  -6  17   -3.99   12.59
   4   5  -1    1.97   12.00
   4   5  -1    0.55    7.65
   4   5  -1   -2.52   11.88
   4   5  -2    0.85   11.75
   4   5  -2    0.95   12.26
   4   5  -2    2.09    7.79
   4   5  -3   40.54    8.77
   4   5  -3   50.13   11.14
   4   5  -3   47.68    8.50
   4   5  -4   67.28   11.70
   4   5  -4   62.69   11.70
   4   5  -5   23.99   11.49
   4   5  -5   25.33   10.94
   4   5  -6    8.62   11.48
   4   5  -6    3.47    8.60
   4   5  -7   21.57   14.30
  -4  -5   7   27.86   12.05
   4   5  -7   25.57   11.85
   4   5  -8  157.25    9.72
   4   5  -8  185.12   16.41
  -4  -5   8  190.13   13.24
   4   5  -9   27.98    8.67
  -4  -5   9   34.25   12.66
   4   5  -9   28.64   13.63
   4   5 -10  333.18   11.16
   4   5 -10  324.29   19.53
  -4  -5  10  347.12   11.01
  -4  -5  11   -2.14    9.88
   4   5 -11   -0.80   14.23
   4   5 -11   -0.25   13.49
   4   5 -12    2.30   16.97
   4   5 -12    3.89   13.57
  -4  -5  12    4.76    9.68
  -4  -5  13   46.89   10.77
   4   5 -13   35.89   14.07
   4   5 -13   34.06   20.95
  -4  -5  14    9.65   14.93
   4   5 -14    8.64   19.40
   4   5 -14    6.89   10.45
   4   5 -15   29.23   15.43
   4   5 -15   26.01   27.81
  -4  -5  15   30.67   15.47
  -4  -5  16   50.12   11.41
   4   5 -16   47.51   32.96
   4   5 -16   60.53   16.91
  -4  -5  17   10.28   11.76
   4   5 -17   12.42   17.25
   4   4  -1  339.19   11.00
   4   4  -1  437.01   12.31
   4   4  -1  393.19   12.81
   4   4  -2   78.01    8.73
   4   4  -2   74.44    9.45
   4   4  -2   89.18   11.67
   4   4  -3   59.84   12.51
   4   4  -3   59.29   12.03
   4   4  -3   49.01    8.49
   4   4  -4   53.37    8.29
   4   4  -4   57.38   12.82
   4   4  -4   62.86   11.90
   4   4  -5   67.14   13.12
   4   4  -5   79.49   11.85
   4   4  -6   91.35   12.34
  -4  -4   6   91.63   12.06
   4   4  -6   90.93   14.91
   4   4  -6   71.62   13.55
  -4  -4   7    9.61    8.67
   4   4  -7   11.38    8.30
   4   4  -7    6.99   15.80
   4   4  -7   13.35   11.66
   4   4  -8   45.18    8.48
   4   4  -8   40.29   12.75
   4   4  -8   34.01   13.52
  -4  -4   8   40.27   12.37
   4   4  -9    8.56   16.03
  -4  -4   9   10.04    8.69
   4   4  -9   12.30    9.15
   4   4 -10  278.42   19.42
   4   4 -10  295.25   10.90
  -4  -4  10  297.19   14.16
  -4  -4  11  631.12   16.15
   4   4 -11  632.90   15.91
   4   4 -11  503.51   22.19
  -4  -4  12  109.24   13.98
   4   4 -12   78.14   20.57
   4   4 -12   96.20   10.13
   4   4 -13    3.86   20.45
   4   4 -13    6.52   23.47
   4   4 -13    6.66   14.09
  -4  -4  13   11.05   10.21
   4   4 -14    6.04   38.19
   4   4 -14    5.79   14.79
  -4  -4  14    4.44   14.57
   4   4 -14    4.44   31.99
   4   4 -15   -1.61   15.35
  -4  -4  15    8.36   14.94
   4   4 -16    1.47   15.71
  -4  -4  16    3.18   15.54
  -4  -4  17    3.60   16.05
   4   4 -17    1.39   16.31
   4   4 -18   10.48   17.33
  -4  -4  18    9.92   16.39
   4   3  -1  200.10   14.25
   4   3  -1  213.28   12.85
   4   3  -1  232.52   13.38
   4   3  -2    2.47    8.98
   4   3  -2    1.82   11.29
   4   3  -2    5.03   11.10
   4   3  -3  178.78   12.32
   4   3  -3  185.96   12.04
   4   3  -3  155.29   13.90
   4   3  -4    3.05   15.76
   4   3  -4    3.16   10.86
   4   3  -5   23.36   13.00
  -4  -3   5   30.98   11.73
   4   3  -5   30.45   11.54
   4   3  -6    0.85   11.68
   4   3  -6    0.21   13.12
  -4  -3   6   -4.24   11.63
   4   3  -7   11.43   16.33
   4   3  -7   12.51   14.20
  -4  -3   7   11.81    8.73
   4   3  -7   14.62    8.54
   4   3  -8   62.18   15.54
   4   3  -8   48.89   16.86
  -4  -3   8   62.67   12.60
   4   3  -8   52.29    8.94
   4   3  -9  103.13   20.31
  -4  -3   9  113.95    9.57
   4   3  -9   90.40   17.56
   4   3  -9  109.21   12.78
   4   3 -10  124.37   24.29
   4   3 -10  128.29   20.42
  -4  -3  10  159.93   13.55
   4   3 -10  150.85   13.43
   4   3 -11   21.88   28.69
   4   3 -11   19.80   26.22
   4   3 -11   15.13    9.34
  -4  -3  11   26.00   13.13
  -4  -3  12    8.63    9.42
   4   3 -12   14.55    9.30
   4   3 -13   10.01   13.90
  -4  -3  13   10.23   13.56
  -4  -3  14   16.27   14.69
   4   3 -14   20.85   14.22
   4   3 -15    7.46   14.27
  -4  -3  15    4.14   14.67
  -4  -3  16   24.84   15.19
   4   3 -16   16.46   10.94
   4   3 -17    9.84   11.34
  -4  -3  17   11.93   15.90
   4   3 -18    0.70   16.72
  -4  -3  18    5.54   16.12
   4   2  -1    6.21   11.39
   4   2  -1    4.03   10.99
   4   2  -1    3.82   12.60
   4   2  -2   90.26   12.03
   4   2  -2   81.18   13.46
   4   2  -2   79.23   11.68
   4   2  -3  524.37   14.85
   4   2  -3  450.67   16.90
  -4  -2   4   15.56   10.76
   4   2  -4    9.72   13.01
   4   2  -4   12.78   10.86
   4   2  -5   13.93   16.60
  -4  -2   5   21.48   11.70
   4   2  -5   17.51   10.80
   4   2  -6   40.04   11.57
   4   2  -6   31.45   16.49
  -4  -2   6   40.30   11.71
   4   2  -7  203.80   12.79
   4   2  -7  165.55   20.57
   4   2  -7  205.50   18.72
  -4  -2   7  192.74   12.90
   4   2  -8    2.55   20.44
   4   2  -8    7.35   11.97
  -4  -2   8    3.99   11.99
   4   2  -8    2.15   18.89
  -4  -2   9  119.04    9.45
   4   2  -9  104.87    9.31
   4   2 -10   77.44   12.96
  -4  -2  10   85.45    9.54
   4   2 -11  383.36   14.58
  -4  -2  11  376.74   11.44
   4   2 -12   85.75   13.32
  -4  -2  12   82.20   13.31
  -4  -2  13    0.65    9.81
   4   2 -13    2.52   13.34
  -4  -2  14   -4.26    9.88
   4   2 -14    6.24   13.57
   4   2 -15   41.51   10.37
  -4  -2  15   40.00   10.29
   4   2 -16   -6.13   10.53
  -4  -2  16    4.75   10.73
  -4  -2  17    1.99   15.35
   4   2 -17    2.55   15.25
   4   2 -18    3.48   11.26
  -4  -2  18    1.01   16.15
   4   1  -1   32.85   10.99
   4   1  -1   33.46   11.63
  -4  -1   1   31.82   12.27
   4   1  -1   29.92   12.52
  -4  -1   2   13.25   12.17
   4   1  -2   13.30   11.40
   4   1  -2   13.53   12.40
   4   1  -2   13.33   10.95
   4   1  -3  162.17   13.75
  -4  -1   3  195.53   12.95
   4   1  -3  185.00   12.49
   4   1  -4   11.42   10.91
   4   1  -4   10.53   11.98
  -4  -1   4   15.07   11.10
   4   1  -5   87.23   15.99
   4   1  -5  107.31    8.76
  -4  -1   5  110.15   11.71
   4   1  -6  567.93   14.73
   4   1  -6  472.55   20.78
  -4  -1   6  584.48   14.93
   4   1  -7  219.89   21.51
   4   1  -7  272.13   13.31
   4   1  -7  293.12   20.79
  -4  -1   7  280.54   10.61
  -4  -1   8   29.78    8.68
   4   1  -8   26.42   11.93
  -4  -1   9   40.09   12.70
   4   1  -9   36.91   11.83
   4   1 -10  147.51   13.06
  -4  -1  10  151.95   13.45
  -4  -1  11   22.27   12.89
   4   1 -11   19.36   12.55
   4   1 -12    2.93   12.40
  -4  -1  12   10.05    8.98
   4   1 -13   11.40    9.37
  -4  -1  13   13.43   13.41
   4   1 -14    2.80   13.19
  -4  -1  14   10.92   13.68
   4   1 -15    1.05   10.26
  -4  -1  15    5.27   10.39
   4   1 -16   -3.33   14.15
  -4  -1  16    2.27   10.54
   4   1 -17   -7.92   14.85
  -4  -1  17   -0.32   15.17
   4   1 -18    5.97   10.92
  -4  -1  18    4.21   11.13
   4   1 -19    7.21   16.69
  -4  -1  19   -3.47   16.36
  -4   0   1    6.18    8.61
   4   0  -1   10.58   13.19
   4   0  -1    8.74   11.49
   4   0  -1   11.86   13.83
  -4   0   2   23.64   12.24
   4   0  -2   30.79   13.64
   4   0  -2   24.20   11.71
   4   0  -3    0.04   11.68
   4   0  -3   -1.28   11.28
  -4   0   3    0.22   12.46
  -4   0   3    2.15   13.54
  -4   0   4  179.13   12.58
   4   0  -4  147.60   12.81
   4   0  -4  183.31   12.78
  -4   0   4  151.12   13.66
   4   0  -5   32.94   14.31
  -4   0   5   38.60   11.21
   4   0  -5   40.08    8.31
   4   0  -6    3.16    7.66
  -4   0   6    1.64   11.12
   4   0  -6    1.93   13.51
   4   0  -7  105.18   24.08
   4   0  -7  109.29   12.44
  -4   0   7  120.75    9.42
  -4   0   8    0.41   12.00
   4   0  -8    4.23   11.59
  -4   0   9    4.62   12.15
   4   0  -9    2.09    8.27
  -4   0  10    1.98   12.77
   4   0 -10    5.08   12.11
  -4   0  11   -1.92   12.80
   4   0 -11   -0.93    8.75
   4   0 -12   32.79   12.38
  -4   0  12   34.36    9.34
   4   0 -13   14.15   12.90
  -4   0  13    5.74    9.22
   4   0 -14  172.25    9.83
  -4   0  14  185.57   14.45
  -4   0  15   -0.13   14.12
   4   0 -15    4.45   14.20
   4   0 -16   -4.17    9.59
  -4   0  16    2.12    9.75
   4   0 -17    8.88   14.75
  -4   0  17    3.25   14.86
   4   0 -18    3.01   15.14
  -4   0  18   -3.37   11.09
   4   0 -19   -4.51   11.09
  -4   0  19    3.32   16.09
  -4   1   0    4.68   11.76
   4  -1   0    1.46   19.55
   4  -1   0    0.36   18.67
   4  -1   0    3.14   10.71
   4  -1  -1   59.23   17.16
  -4   1   1   39.53   12.15
   4  -1  -1   52.14   14.45
   4  -1  -1   42.99    8.40
   4  -1  -2   16.19   14.72
  -4   1   2   16.45   13.47
   4  -1  -2   12.43   11.24
  -4   1   2    9.75   12.05
  -4   1   3  251.47   14.76
  -4   1   3  322.21   16.72
   4  -1  -3  349.71   15.72
   4  -1  -3  268.56   13.63
   4  -1  -4    8.63   11.67
  -4   1   4   10.24   14.23
  -4   1   4    7.70   12.09
   4  -1  -4    9.91   11.61
  -4   1   5  540.14   21.13
   4  -1  -5  566.27   20.01
   4  -1  -5  696.54   16.92
  -4   1   5  681.62   16.41
   4  -1  -6  137.15    9.44
   4  -1  -6  139.89   18.50
  -4   1   6  150.25   12.30
   4  -1  -7    7.45   22.33
  -4   1   7    7.81   12.06
   4  -1  -7    6.53   11.88
   4  -1  -8   65.13   12.12
  -4   1   8   65.22   12.37
  -4   1   9    8.58   11.95
   4  -1  -9    6.64   11.64
   4  -1 -10   67.99   12.21
  -4   1  10   70.05   12.59
   4  -1 -11   74.50   12.42
  -4   1  11   70.36    9.47
   4  -1 -12   23.03   12.06
  -4   1  12   23.66   12.51
   4  -1 -13   14.61    8.76
  -4   1  13   12.40   13.12
   4  -1 -14    5.32    9.13
  -4   1  14    9.77    9.56
  -4   1  15    4.87   13.61
   4  -1 -15    4.36    9.66
   4  -1 -16   18.60   14.17
  -4   1  16    4.86   10.38
   4  -1 -17    1.65   14.39
  -4   1  17    7.86   14.74
  -4   1  18    3.85   15.15
   4  -1 -18   -0.92   15.17
   4  -1 -19   13.60   11.25
  -4   1  19   11.80   11.74
   4  -2   0  371.92   11.35
  -4   2   0  334.53   11.28
   4  -2  -1    2.34   19.47
   4  -2  -1    5.18   11.17
  -4   2   1    3.79   11.56
   4  -2  -1    2.16   17.44
  -4   2   2   -0.46   11.19
   4  -2  -2    1.08   10.95
  -4   2   2    0.55   13.03
   4  -2  -2    3.11   13.52
  -4   2   3  347.04   15.37
   4  -2  -3  293.25   13.81
  -4   2   3  264.44   14.04
   4  -2  -3  369.54   18.43
   4  -2  -4   93.98   13.05
  -4   2   4  100.41   15.24
   4  -2  -4   89.56   12.45
  -4   2   4   83.88   13.20
   4  -2  -5   74.68   12.49
  -4   2   5   60.43   16.25
  -4   2   5   78.69   12.20
   4  -2  -5   69.94   15.37
  -4   2   6  145.63    9.57
   4  -2  -6  137.26   16.11
  -4   2   6  111.09   16.92
   4  -2  -6  140.58   12.73
  -4   2   7  109.60   12.68
   4  -2  -7  112.70   12.71
   4  -2  -7  106.42   20.00
  -4   2   8   54.68   12.08
   4  -2  -8   53.94   12.39
   4  -2  -9   -0.46   11.87
  -4   2   9   -2.74   12.04
   4  -2 -10   -0.99   11.98
  -4   2  10    4.17   12.44
   4  -2 -11    2.44   12.54
  -4   2  11    0.22    8.94
   4  -2 -12    4.87   12.48
  -4   2  12    4.31   12.75
   4  -2 -13   -1.64   12.68
  -4   2  13   -2.62   12.85
   4  -2 -14    0.95    9.71
  -4   2  14    8.09   13.30
   4  -2 -15   -2.95    9.40
  -4   2  15    3.04    9.62
  -4   2  16   22.29   14.17
   4  -2 -16   17.10   10.15
   4  -2 -17   39.48   14.56
  -4   2  17   37.78   14.58
   4  -2 -18    1.50   10.77
  -4   2  18    1.70   15.55
   4  -2 -19   -0.95   10.92
  -4   2  19   10.19   16.31
  -4   3   0    2.28   12.10
   4  -3   0    3.20   11.36
   4  -3  -1   69.15   11.73
   4  -3  -1   77.85   26.50
  -4   3   1   62.15   11.94
   4  -3  -2  222.32   12.70
   4  -3  -2  237.06   17.69
  -4   3   2  248.16   19.20
  -4   3   2  197.13   12.89
   4  -3  -3  228.68   13.25
  -4   3   3  181.61   12.91
  -4   3   3  252.35   17.26
   4  -3  -3  255.76   15.36
  -4   3   4    3.32   12.11
   4  -3  -4    5.38   11.35
  -4   3   4    1.32   12.38
   4  -3  -4    1.06   12.14
  -4   3   5   38.23   12.94
  -4   3   5   29.35   15.49
   4  -3  -5   40.69   12.03
   4  -3  -5   37.98   12.52
  -4   3   6  258.88   17.60
   4  -3  -6  329.24   14.73
   4  -3  -6  321.84   17.71
  -4   3   6  338.29   14.63
   4  -3  -7  160.72   18.31
   4  -3  -7  152.24   13.56
  -4   3   7  167.71   13.14
  -4   3   7  124.25   17.53
  -4   3   8   10.16   19.96
   4  -3  -8   13.46   12.59
  -4   3   8   10.82   12.16
   4  -3  -9    9.85   12.30
  -4   3   9   15.32    8.57
   4  -3 -10   27.05   12.77
  -4   3  10   30.91   12.38
   4  -3 -11   10.88   12.94
  -4   3  11    8.57    8.92
  -4   3  12   22.10   13.28
   4  -3 -12   19.17   13.21
   4  -3 -13    4.91   13.38
  -4   3  13    9.35   13.12
   4  -3 -14   -0.20   13.23
  -4   3  14    3.37    9.79
   4  -3 -15    5.24   10.02
  -4   3  15    9.58    9.48
   4  -3 -16    6.06   14.08
  -4   3  16    4.77   14.61
  -4   3  17    3.38   15.09
   4  -3 -17    0.81   14.86
   4  -3 -18   27.59   10.78
  -4   3  18   35.66   15.66
   4  -3 -19   -0.36   11.62
  -4   3  19    8.69   16.21
  -4   4   0  910.83   17.53
   4  -4   0  988.05   14.77
   4  -4  -1   72.47   21.42
  -4   4   1   79.25   22.29
   4  -4  -1   62.94   12.24
  -4   4   1   58.85   12.31
   4  -4  -2   33.10   11.25
  -4   4   2   29.60   11.64
  -4   4   2   36.08   17.03
   4  -4  -2   30.50   14.57
  -4   4   3   44.85   15.90
  -4   4   3   35.75   11.71
   4  -4  -3   37.40   11.20
   4  -4  -3   43.28   15.56
  -4   4   4   50.42   12.24
  -4   4   4   64.18   15.62
   4  -4  -4   49.05   12.88
   4  -4  -4   54.76   12.28
   4  -4  -5  169.86   13.54
   4  -4  -5  153.64   13.04
  -4   4   5  174.06   13.94
  -4   4   5  121.34   13.02
   4  -4  -6    0.80   11.80
  -4   4   6    2.71   14.55
  -4   4   6    1.42   12.34
   4  -4  -6    1.25   14.33
  -4   4   7   66.49   12.66
  -4   4   7   51.04   15.27
   4  -4  -7   68.66   14.96
   4  -4  -7   64.20    9.47
   4  -4  -8    3.43   12.75
  -4   4   8    3.08   12.30
  -4   4   8    5.24   17.93
  -4   4   9   18.46   12.78
  -4   4   9   14.70   27.22
   4  -4  -9   12.34    9.55
  -4   4  10   15.57   12.67
   4  -4 -10    4.24   12.94
  -4   4  11   13.00   12.73
   4  -4 -11   14.11   13.43
   4  -4 -12    9.63   13.80
  -4   4  12    3.18   12.89
  -4   4  13    5.52   13.14
   4  -4 -13    0.16   13.78
   4  -4 -14    5.91   14.13
  -4   4  14    2.29   13.79
  -4   4  15  120.71   14.44
   4  -4 -15  100.18   10.82
  -4   4  16   73.67   14.61
   4  -4 -16   63.74   15.16
  -4   4  17   39.99   15.51
   4  -4 -17   19.67   11.08
  -4   4  18   -1.38   11.24
   4  -4 -18   -3.18   16.03
   4  -4 -19   16.74   11.78
  -4   4  19   23.10   11.59
  -4   5   0   98.54   27.84
   4  -5   0   82.46    8.59
  -4   5   0   87.69   23.49
  -4   5   0   74.62   12.89
   4  -5  -1    4.09   11.36
   4  -5  -1    2.14   16.20
  -4   5   1    1.40    8.78
  -4   5   1    1.87   18.95
  -4   5   2   75.41   16.27
   4  -5  -2   67.66   17.93
  -4   5   2   62.38   12.36
   4  -5  -2   77.27   11.83
   4  -5  -3   14.17   11.22
   4  -5  -3   13.40   14.98
  -4   5   3   17.87   15.26
  -4   5   3   17.38   12.19
   4  -5  -4   24.61   12.15
  -4   5   4   23.96   11.85
   4  -5  -4   23.07   11.34
  -4   5   4   30.90   12.38
   4  -5  -5    8.14   12.47
  -4   5   5    3.96   12.40
   4  -5  -5    5.02   11.52
  -4   5   5    2.89   12.51
  -4   5   6   42.14   12.99
  -4   5   6   70.57   12.95
   4  -5  -6   60.31   12.97
   4  -5  -6   69.13   14.72
   4  -5  -7  178.49   13.61
  -4   5   7  152.04   16.38
  -4   5   7  182.10   13.88
   4  -5  -7  179.83   13.89
   4  -5  -8   37.09   13.38
  -4   5   8   39.68   12.51
  -4   5   8   24.47   15.65
  -4   5   9    2.60   17.89
  -4   5   9    5.16   12.56
   4  -5  -9    4.76   13.65
   4  -5 -10    7.03   13.82
  -4   5  10    6.51   27.74
  -4   5  10   11.22   12.95
   4  -5 -11    7.52   13.63
  -4   5  11   -0.40   13.21
  -4   5  12    4.45    9.56
   4  -5 -12    5.21   14.24
  -4   5  13   25.71    9.66
   4  -5 -13   32.90   14.54
  -4   5  14   11.65   14.31
   4  -5 -14   10.07   10.11
  -4   5  15   34.13   14.22
   4  -5 -15   29.18   10.99
  -4   5  16   -1.69   15.25
   4  -5 -16   -4.03   15.71
  -4   5  17    5.67   10.85
   4  -5 -17   -2.14   15.88
  -4   5  18   20.29   15.85
   4  -5 -18   36.04   11.63
   4  -5 -19   11.21   17.30
  -4   5  19   11.82   16.92
  -4   6   0    9.24   12.73
  -4   6   0    7.71   16.77
  -4   6   0    7.04   14.15
   4  -6   0    8.08   11.87
  -4   6   1  564.58   23.12
  -4   6   1  547.15   15.72
   4  -6  -1  563.37   23.58
   4  -6  -1  547.75   14.94
  -4   6   2    6.44   12.54
   4  -6  -2    6.15   14.85
  -4   6   2    9.82   14.63
   4  -6  -2    8.65   11.62
  -4   6   3   43.99   12.35
  -4   6   3   39.27   12.63
   4  -6  -3   38.84   11.60
   4  -6  -3   40.07   15.50
  -4   6   4   39.36   15.29
   4  -6  -4   42.35   11.94
  -4   6   4   21.53    9.14
   4  -6  -4   41.33   15.28
   4  -6  -5   16.47   12.27
  -4   6   5   17.69   12.20
  -4   6   5   15.56   12.68
   4  -6  -5   16.64   11.52
  -4   6   6   17.22   12.18
  -4   6   6   18.14   12.42
   4  -6  -6   21.39   11.64
   4  -6  -6   22.02   12.52
  -4   6   7    1.56   15.49
   4  -6  -7    1.07    8.91
   4  -6  -7    0.98   11.78
  -4   6   7    2.63   12.50
  -4   6   8    5.19   13.19
  -4   6   8    2.06   13.06
   4  -6  -8    3.13   13.31
  -4   6   9   22.25   16.23
   4  -6  -9   31.26   13.58
  -4   6   9   24.07   12.97
  -4   6  10    8.18   13.02
  -4   6  10    2.74   18.83
   4  -6 -10    4.39   13.73
   4  -6 -11   10.62   10.46
  -4   6  11    7.22   21.93
  -4   6  11    6.98   13.42
  -4   6  12   34.87   13.72
   4  -6 -12   24.41   10.24
  -4   6  13   74.38   14.36
   4  -6 -13   85.29   15.48
  -4   6  14   -4.31   10.26
   4  -6 -14   -0.38   15.23
  -4   6  15   33.18   15.33
   4  -6 -15   23.75   15.59
  -4   6  16    7.48   10.55
   4  -6 -16    4.29   16.26
   4  -6 -17    6.03   16.66
  -4   6  17   -4.90   16.07
   4  -6 -18    6.56   17.46
  -4   6  18    1.48   16.79
  -4   6  19    6.33   12.32
   4  -6 -19    3.99   12.71
  -4   7   0    9.55   14.58
  -4   7   0   11.43   12.90
   4  -7   0    7.75    8.39
  -4   7   0   11.29   14.96
  -4   7   1   35.80   12.08
  -4   7   1   30.30    9.00
   4  -7  -1   38.80   15.21
   4  -7  -1   38.77   11.83
  -4   7   2   28.79   12.50
   4  -7  -2   29.77   11.63
   4  -7  -2   30.37   15.35
  -4   7   2   31.32   14.60
  -4   7   3   66.23   15.05
  -4   7   3   55.57   12.86
   4  -7  -3   67.15   15.89
   4  -7  -3   66.60    8.62
  -4   7   4   18.38   13.00
   4  -7  -4   19.93   12.69
  -4   7   4   18.96   12.00
   4  -7  -4   22.04   11.86
   4  -7  -5    4.82   11.67
  -4   7   5    9.01   14.67
   4  -7  -5   10.10   12.42
  -4   7   5    7.18   13.15
   4  -7  -6   12.06   12.67
   4  -7  -6   15.85   12.00
  -4   7   6   14.99   12.72
  -4   7   6   11.05   13.61
  -4   7   7    2.28   13.04
   4  -7  -7    3.68   12.79
  -4   7   7    6.85   12.50
   4  -7  -7    1.77   11.90
   4  -7  -8   29.96   13.70
  -4   7   8   33.30   13.28
  -4   7   8   28.16   13.65
  -4   7   9   25.93   17.35
  -4   7   9   28.88   13.26
   4  -7  -9   27.47   13.83
  -4   7  10   24.83   17.12
  -4   7  10   37.08   13.62
   4  -7 -10   34.59   14.48
  -4   7  11  103.04   18.47
   4  -7 -11  139.79   15.35
  -4   7  11  146.60   14.30
  -4   7  12    1.02   13.80
   4  -7 -12    1.92   10.80
  -4   7  12   -0.61   22.81
  -4   7  13   24.50   14.61
   4  -7 -13   25.26   11.34
   4  -7 -14   23.07   16.03
  -4   7  14   17.38   10.60
   4  -7 -15   10.17   16.42
  -4   7  15   -0.02   15.25
  -4   7  16   -1.28   15.65
   4  -7 -16   -3.44   17.27
  -4   7  17    2.78   16.29
   4  -7 -17    2.89   17.69
   4  -7 -18   22.28   12.95
  -4   7  18   14.84   17.22
  -4   8   0   33.18   15.57
  -4   8   0   39.41   13.17
  -4   8   0   25.62   15.82
   4  -8   0   35.59    8.50
  -4   8   1   45.42   15.10
  -4   8   1   39.01   12.94
   4  -8  -1   39.28   15.50
   4  -8  -1   42.45   11.79
  -4   8   2   81.28   12.92
   4  -8  -2   89.94   13.50
   4  -8  -2   98.14   12.02
  -4   8   2   86.54   12.75
   4  -8  -3    6.80   11.62
  -4   8   3    2.53   14.41
   4  -8  -3    2.94   12.55
  -4   8   3    4.01   12.77
   4  -8  -4    6.83   12.26
  -4   8   4    6.55   13.02
  -4   8   4    4.34   11.72
   4  -8  -4    1.77   12.65
  -4   8   5   34.43   13.35
  -4   8   5   34.36   12.23
   4  -8  -5   38.22   12.33
   4  -8  -5   34.86   12.96
   4  -8  -6   16.02   12.48
  -4   8   6   17.05   13.30
   4  -8  -6   16.21   12.40
  -4   8   6   19.44   12.40
   4  -8  -7    3.65   13.05
  -4   8   7    1.11   13.37
  -4   8   7    3.05   12.59
  -4   8   8    0.85   16.41
  -4   8   8   -3.94   13.06
   4  -8  -8   -1.23   13.26
   4  -8  -9   29.79   14.18
  -4   8   9   36.97   13.26
  -4   8   9   27.85   14.09
  -4   8  10    5.56   13.64
   4  -8 -10    2.00   10.18
  -4   8  10    3.37   14.38
  -4   8  11   80.42   14.25
   4  -8 -11   78.94   15.37
  -4   8  11   69.42   18.22
   4  -8 -12    0.25   15.71
  -4   8  12   15.41   14.35
  -4   8  12    8.47   18.23
  -4   8  13   59.17   22.48
   4  -8 -13   94.70   16.19
  -4   8  13   62.41   23.14
  -4   8  13   89.00   14.99
   4  -8 -14   19.61   16.44
  -4   8  14   21.49   15.07
  -4   8  14   11.41   36.97
   4  -8 -15   -2.93   11.79
  -4   8  15    5.11   10.94
   4  -8 -16   15.11   17.60
  -4   8  16    6.02   16.47
  -4   8  17   37.39   16.34
   4  -8 -17   34.79   12.73
   4  -8 -18   12.12   18.56
  -4   8  18    5.34   17.43
   4  -9   0   12.17   12.00
  -4   9   0   10.07   16.01
  -4   9   0   14.23   15.62
  -4   9   0    8.35   13.20
  -4   9   1    3.62   15.29
  -4   9   1   12.87   13.22
   4  -9  -1    5.13   12.44
   4  -9  -1    3.85    8.60
  -4   9   2  105.22   13.31
   4  -9  -2  101.91   12.59
   4  -9  -2   99.30   16.41
  -4   9   2   68.78    9.91
   4  -9  -3   41.80    8.93
  -4   9   3   22.73    9.63
   4  -9  -3   40.42   16.10
  -4   9   3   41.30   12.34
   4  -9  -4   -3.28   12.10
   4  -9  -4    0.15   12.90
  -4   9   4   -1.40   11.97
  -4   9   4    4.40    9.18
   4  -9  -5   11.00   13.21
  -4   9   5    7.44   13.46
  -4   9   5    6.87   12.34
   4  -9  -5    8.84   12.37
  -4   9   6    0.22   12.52
   4  -9  -6   -1.18   13.40
   4  -9  -6    3.91   12.45
  -4   9   6    3.55   13.43
   4  -9  -7    6.82   13.39
  -4   9   7    6.78   13.53
  -4   9   7    8.61   13.18
   4  -9  -8    9.85   13.57
  -4   9   8    6.63   13.72
  -4   9   8    6.25   13.71
  -4   9   9   47.79   13.91
  -4   9   9   48.73   14.50
   4  -9  -9   52.87   14.04
   4  -9 -10   25.65   14.34
  -4   9  10   21.67   14.79
  -4   9  10   26.55   13.78
   4  -9 -11   65.57   15.35
  -4   9  11   61.83   14.68
  -4   9  11   56.49   18.99
   4  -9 -12   55.50   11.60
  -4   9  12   47.46   15.06
  -4   9  12   32.15   15.72
  -4   9  13  190.68   15.97
  -4   9  13  135.81   20.71
   4  -9 -13  178.73   16.85
  -4   9  14   14.53   23.63
   4  -9 -14   22.35   17.19
  -4   9  14   18.73   22.60
  -4   9  14   19.20   15.61
  -4   9  15    2.60   33.89
  -4   9  15    5.95   16.13
   4  -9 -15    9.18   17.22
  -4   9  15    3.39   31.15
  -4   9  16    4.56   11.94
   4  -9 -16    6.54   17.87
   4  -9 -17    4.78   12.93
  -4   9  17    4.23   12.58
   4  -9 -18   14.96   19.58
  -4   9  18   12.92   17.77
  -4  10   0    4.10   13.19
   4 -10   0    3.75   12.40
  -4  10   0   -2.39   13.42
  -4  10   0   -0.34   12.70
  -4  10   1    2.29   12.73
   4 -10  -1    4.35   12.34
  -4  10   1   -2.46   13.29
   4 -10  -1    1.18   13.13
   4 -10  -2   -0.73   15.87
   4 -10  -2    5.74    8.66
  -4  10   2    2.18   13.18
  -4  10   2    1.32   12.89
   4 -10  -3   13.01   13.32
  -4  10   3    9.99   13.21
  -4  10   3   15.04   13.21
   4 -10  -3   17.86    8.61
  -4  10   4   22.56   13.75
  -4  10   4   24.65   12.71
   4 -10  -4   25.40   13.73
   4 -10  -4   23.74   12.34
  -4  10   5   60.58   13.22
   4 -10  -5   65.97   14.38
   4 -10  -5   74.25    9.59
  -4  10   5   63.83   14.10
  -4  10   6   11.80   13.82
  -4  10   6   11.27   13.15
   4 -10  -6    7.76   12.95
   4 -10  -6   -0.35   14.21
   4 -10  -7    2.70   13.48
  -4  10   7    0.36   13.22
  -4  10   7    5.98   14.17
   4 -10  -8    8.05   13.94
  -4  10   8    5.71   13.25
  -4  10   8    4.40   14.64
  -4  10   9    5.08   13.78
   4 -10  -9    3.88    9.93
  -4  10   9    1.54   14.54
   4 -10 -10    9.96   14.56
  -4  10  10    8.37   14.16
  -4  10  10    7.62   15.08
   4 -10 -11   46.93   15.48
  -4  10  11   39.26   14.69
  -4  10  11   35.23   19.02
  -4  10  12   36.76   15.41
   4 -10 -12   30.14   11.27
  -4  10  12   27.62   16.11
  -4  10  13   45.53   19.97
   4 -10 -13   41.34   16.54
  -4  10  13   45.08   11.20
  -4  10  14    6.61   11.40
   4 -10 -14   -2.09   17.39
  -4  10  14    2.07   20.18
  -4  10  15    3.63   24.95
  -4  10  15    0.65   11.58
  -4  10  15   -0.18   23.82
   4 -10 -15    7.07   17.68
  -4  10  16   34.92   17.21
   4 -10 -16   40.85   18.60
  -4  10  16   17.38   28.06
  -4  10  16   20.51   33.15
   4 -10 -17   11.23   19.11
  -4  10  17   19.20   17.54
  -4  11   0   15.20   16.99
  -4  11   0   16.22   16.12
  -4  11   0   11.79   13.48
   4 -11   0   11.40   12.80
   4 -11  -1   48.71   13.82
  -4  11   1   48.21   14.35
   4 -11  -1   63.90   13.26
  -4  11   1   48.42   13.82
   4 -11  -2   20.03    8.74
  -4  11   2   20.19   16.98
  -4  11   2   12.07    9.62
   4 -11  -2   13.12   13.55
   4 -11  -3  157.14   13.51
  -4  11   3   52.26   10.20
  -4  11   3  137.47   14.23
   4 -11  -3  134.46   14.45
  -4  11   4   15.59   14.32
   4 -11  -4   16.55    9.34
   4 -11  -4    9.09   18.08
  -4  11   4   15.74   13.00
   4 -11  -5   23.94   14.90
  -4  11   5   34.73   14.38
   4 -11  -5   22.18   13.29
  -4  11   5   24.81   13.41
  -4  11   6   89.76   14.10
  -4  11   6   76.20   14.68
   4 -11  -6   96.08   15.29
  -4  11   7   11.13   14.58
  -4  11   7   10.13   13.46
   4 -11  -7   11.21   14.60
  -4  11   8    0.64   15.02
  -4  11   8    0.47   13.83
   4 -11  -8    1.04   14.78
   4 -11  -9   93.85   15.36
  -4  11   9   87.05   15.75
  -4  11   9   81.63   14.68
   4 -11 -10  100.69   15.33
  -4  11  10   90.44   14.68
  -4  11  10   86.00   15.99
   4 -11 -11   90.60   11.50
  -4  11  11   95.75   15.39
  -4  11  11   99.69   16.49
  -4  11  12   59.63   16.98
   4 -11 -12  111.56   16.33
  -4  11  12  106.19   15.45
   4 -11 -13   12.28   16.60
  -4  11  13    2.48   20.37
  -4  11  13   14.21   15.73
   4 -11 -14   38.82   12.33
  -4  11  14   43.57   16.26
  -4  11  14   34.63   21.23
  -4  11  15   33.41   25.62
  -4  11  15   58.69   17.07
  -4  11  15   42.18   22.10
   4 -11 -15   43.87   18.46
  -4  11  16   20.33   17.70
  -4  11  16    8.85   26.14
  -4  11  16    4.73   26.71
   4 -11 -16    9.09   18.90
  -4  12   0   34.47   18.50
  -4  12   0   27.92   14.18
  -4  12   0   38.87   14.30
   4 -12   0   34.43   13.26
  -4  12   1   58.33   15.06
  -4  12   1   64.77   14.30
   4 -12  -1   67.73   13.31
   4 -12  -2   11.69   17.39
  -4  12   2   10.77   17.64
  -4  12   2    1.41   10.10
   4 -12  -2    8.78   13.10
  -4  12   3   11.41   14.36
   4 -12  -3   13.13   14.66
   4 -12  -3   18.62   12.88
  -4  12   3   14.80   10.00
   4 -12  -4   11.20   13.21
   4 -12  -4    0.55   14.61
  -4  12   4   -2.37   14.78
  -4  12   4   -4.67   13.88
  -4  12   5   -0.66   10.51
   4 -12  -5    1.69   14.74
   4 -12  -5    1.49   13.59
  -4  12   5    0.69   13.75
  -4  12   6   30.56   13.98
  -4  12   6   25.50   15.33
   4 -12  -6   27.89   15.08
  -4  12   7   42.85   15.40
   4 -12  -7   50.81   15.26
  -4  12   7   38.20   10.10
  -4  12   8   88.60   14.70
   4 -12  -8   93.00   15.83
  -4  12   8  108.93   15.87
  -4  12   9   37.60   15.72
  -4  12   9   38.74   14.67
   4 -12  -9   36.06   15.32
  -4  12  10   30.22   14.89
  -4  12  10   24.51   16.12
   4 -12 -10   28.42   15.82
   4 -12 -11   29.15   16.14
  -4  12  11   16.31   16.54
  -4  12  11   23.89   15.50
  -4  12  12   26.65   17.21
  -4  12  12   30.67   11.42
   4 -12 -12   30.17   16.68
   4 -12 -13   17.08   12.05
  -4  12  13   10.30   17.28
  -4  12  13   18.17   16.44
  -4  12  14    1.79   17.93
  -4  12  14    4.60   16.90
   4 -12 -14    2.02   17.79
   4 -12 -15   10.90   19.02
  -4  12  15   13.71   17.57
  -4  12  15    4.46   22.77
   4 -12 -16   19.03   19.49
  -4  12  16   26.41   17.84
  -4  12  16   15.45   23.15
  -4  13   0   68.65   14.88
  -4  13   0   25.02   10.58
   4 -13   0   67.20    9.86
  -4  13   0   63.90   15.83
  -4  13   1    7.53   15.42
   4 -13  -1    2.43    9.47
  -4  13   1    1.45   14.75
  -4  13   2   36.87   14.97
   4 -13  -2   21.34   14.77
   4 -13  -2   35.03   13.93
  -4  13   2   31.67   15.52
  -4  13   3    4.72   18.30
   4 -13  -3    1.38   13.52
  -4  13   3    6.12   14.82
   4 -13  -3    3.23   14.88
   4 -13  -4  172.97   14.59
  -4  13   4  161.56   16.00
   4 -13  -4  164.02   16.10
  -4  13   4  158.94   16.06
  -4  13   5  187.37   15.83
   4 -13  -5  192.63   16.53
  -4  13   5  188.87   16.31
  -4  13   6   14.13   14.43
   4 -13  -6   21.92   15.54
  -4  13   6   16.77   16.07
   4 -13  -7  107.24   16.59
  -4  13   7  107.33   15.12
  -4  13   7   99.19   16.48
   4 -13  -8    3.85   11.09
  -4  13   8    8.20   16.24
  -4  13   8    4.73   14.54
  -4  13   9   21.02   10.81
  -4  13   9   24.16   16.56
   4 -13  -9   26.31   16.16
  -4  13  10    5.97   16.23
   4 -13 -10   -1.14   11.44
  -4  13  10    5.49   15.05
  -4  13  11   -1.75   15.50
   4 -13 -11   -1.26   11.48
  -4  13  11   -2.04   16.92
   4 -13 -12   14.75   17.31
  -4  13  12   10.22   11.43
  -4  13  12    5.86   17.34
  -4  13  13   54.94   22.55
  -4  13  13   43.69   16.62
   4 -13 -13   62.28   17.69
  -4  13  14   13.85   17.21
   4 -13 -14    5.26   18.39
  -4  13  14   19.60   23.38
   4 -13 -15    9.89   19.20
  -4  13  15   11.05   17.76
   4 -14   0    3.87   14.18
  -4  14   0    6.55   16.65
  -4  14   0    0.62   15.07
  -4  14   0    1.08   15.46
   4 -14  -1   12.63   14.56
  -4  14   1   10.31   16.21
  -4  14   1   18.74   15.41
  -4  14   1   19.41   15.26
   4 -14  -2    5.80   14.02
   4 -14  -2    6.93   15.31
  -4  14   2    3.16   10.55
  -4  14   2    6.55   16.41
   4 -14  -3   -0.03   10.14
  -4  14   3    5.97   15.96
  -4  14   3   -1.81   11.14
   4 -14  -3    1.20   15.26
  -4  14   4   63.68   15.77
  -4  14   4   21.23   11.30
   4 -14  -4   57.33   15.89
   4 -14  -5   23.64   11.24
  -4  14   5   14.15   11.38
  -4  14   5   32.02   15.32
  -4  14   6    8.04   15.33
   4 -14  -6    6.74   16.45
  -4  14   6   14.97   16.23
  -4  14   7   33.35   15.05
   4 -14  -7   37.89   16.77
  -4  14   7   33.45   16.70
  -4  14   8    3.86   17.06
  -4  14   8    3.91   15.42
   4 -14  -8    5.29   12.01
  -4  14   9   23.46   15.47
  -4  14   9   25.95   17.23
   4 -14  -9   15.54   17.23
   4 -14 -10   -0.14   17.24
  -4  14  10    4.23   10.93
  -4  14  10   -1.62   17.77
  -4  14  11   -1.57   12.90
  -4  14  11   -2.25   16.10
   4 -14 -11   -2.55   17.33
  -4  14  12    3.56   16.75
  -4  14  12    7.03   18.44
   4 -14 -12    0.32   17.88
  -4  14  13    7.88   17.64
  -4  14  13   12.86   19.34
   4 -14 -13   12.62   18.29
  -4  15   0    7.43   16.18
   4 -15   0    2.50   15.05
  -4  15   0    4.44   17.44
  -4  15   0    0.51   15.94
  -4  15   1   -5.31   11.36
   4 -15  -1    4.47   10.43
  -4  15   1    0.89   16.99
  -4  15   1   -2.18   15.70
  -4  15   2    5.19   11.83
  -4  15   2    7.79   17.15
   4 -15  -2   14.65   10.70
  -4  15   3    0.86   16.31
  -4  15   3    2.88   16.64
   4 -15  -3    1.74   10.27
   4 -15  -3    3.80   16.15
  -4  15   4    3.44   17.01
   4 -15  -4    7.52   16.56
  -4  15   4   -1.22   16.00
   4 -15  -5   21.65   16.79
  -4  15   5   22.43   16.61
  -4  15   5   19.16   17.32
   4 -15  -6   45.40   17.49
  -4  15   6   33.04   12.25
  -4  15   6   44.12   16.41
  -4  15   7    0.88   17.90
   4 -15  -7    2.20   17.38
  -4  15   7   -3.00   16.05
  -4  15   8    8.63   17.76
  -4  15   8    4.82   16.16
   4 -15  -8    4.75   17.51
  -4  15   9   24.80   16.77
   4 -15  -9   32.26   18.34
  -4  15   9   42.96   18.23
  -4  15  10    5.11   16.69
  -4  15  10    2.82   13.37
   4 -15 -10   10.28   12.86
  -4  15  11    0.98   17.11
   4 -15 -11    4.88   18.37
  -4  15  11   -3.45   19.08
  -4  15  12    3.03   19.51
   4 -15 -12    9.88   18.90
  -4  15  12    7.10   17.52
  -4  16   0    7.19   16.76
   4 -16   0    1.48   15.66
  -4  16   0   24.71   16.97
  -4  16   0    7.81   18.57
  -4  16   1   11.40   12.14
  -4  16   1   18.07   18.48
  -4  16   1   18.73   17.20
   4 -16  -1   20.61   15.58
  -4  16   2   19.34   18.19
  -4  16   2   17.39   17.11
   4 -16  -2   16.59   11.44
  -4  16   2   -0.76   12.36
   4 -16  -3    8.56   16.69
  -4  16   3    6.16   18.00
  -4  16   3    5.13   17.54
   4 -16  -4   29.72   17.48
  -4  16   4   30.78   17.64
  -4  16   4   37.31   17.54
  -4  16   5   10.63   17.35
  -4  16   5    6.41   12.77
   4 -16  -5   16.58   17.57
  -4  16   6   10.72   13.36
   4 -16  -6   10.87   12.57
  -4  16   6   16.90   17.22
  -4  16   7    8.63   19.06
   4 -16  -7    0.23   12.81
  -4  16   7    4.41   17.35
  -4  16   8    4.19   17.28
  -4  16   8    5.23   19.03
   4 -16  -8    8.39   18.26
  -4  16   9   15.88   17.49
   4 -16  -9   20.00   13.18
  -4  16   9   14.32   19.20
   4 -16 -10   10.85   19.19
  -4  16  10   13.35   13.25
  -4  16  10    9.66   17.68
  -4  17   0    3.27   20.04
   4 -17   0   -6.55   11.55
  -4  17   1    0.64   19.33
  -4  17   1    0.94   12.98
  -4  17   1    1.62   17.86
  -4  17   2    3.95   17.85
  -4  17   2   -2.35   13.20
  -4  17   2   -5.29   19.78
  -4  17   3    8.25   18.96
  -4  17   3    9.10   13.32
  -4  17   4   13.65   13.49
   4 -17  -4    7.65   17.98
  -4  17   4    4.84   18.82
   4 -17  -5   13.24   18.70
  -4  17   5   -0.63   13.65
  -4  17   5    7.59   18.63
  -4  17   6    4.70   19.38
   4 -17  -6    2.17   13.59
  -4  17   6   -1.29   18.40
   3  19  -1    6.20   17.69
   3  19  -1    9.32   17.69
   3  19  -1    4.75   13.05
   3  18  -1   -0.12   16.89
   3  18  -1    5.85   16.25
   3  18  -1    6.13   16.36
   3  18  -2    3.89   16.39
   3  18  -2    1.68   17.31
   3  18  -2    1.91   11.47
   3  18  -3   -0.47   11.90
   3  18  -3    5.78   11.95
   3  18  -3    3.61   17.30
   3  18  -4   34.38   12.64
   3  18  -4   37.89   18.29
   3  18  -4   31.77   12.97
   3  17  -1   32.08   15.97
   3  17  -1   19.78   10.80
   3  17  -1   18.20   15.58
   3  17  -2   36.91   15.88
   3  17  -2   45.21   15.81
   3  17  -2   41.49   16.25
   3  17  -3    1.76   16.31
   3  17  -3    0.65   16.23
   3  17  -3    6.29   11.32
   3  17  -4    3.83   11.68
   3  17  -4    9.71   11.44
   3  17  -4    7.88   16.35
   3  17  -5    2.12   12.39
   3  17  -5    0.87   16.23
   3  17  -5    3.89   16.92
   3  17  -6   23.44   16.93
   3  17  -6   24.72   12.51
   3  17  -6   20.10   17.61
   3  16  -1    0.87   14.77
   3  16  -1    1.18   14.99
   3  16  -1    2.44   10.85
   3  16  -2   12.00   15.62
   3  16  -2   -0.01   14.98
   3  16  -2    3.07   14.97
   3  16  -3   17.11   15.18
   3  16  -3   13.05   15.45
   3  16  -3    9.62   15.20
   3  16  -4   14.34   10.69
   3  16  -4    7.36   10.70
   3  16  -4   22.30   15.82
   3  16  -5   37.57   16.33
   3  16  -5   13.69   11.11
   3  16  -5   22.17   11.15
   3  16  -6   16.63   11.30
   3  16  -6   17.06   11.65
   3  16  -6    8.32   16.71
   3  16  -7   -0.82   17.02
   3  16  -7   -0.64   11.49
   3  16  -7   -1.87   16.57
   3  16  -8    6.90   16.64
   3  16  -8   10.44   17.00
   3  16  -8    6.39   17.36
   3  15  -1   27.51   14.18
   3  15  -1   44.91   14.45
   3  15  -1   28.35   10.60
   3  15  -2   14.47   14.26
   3  15  -2    8.07   15.18
   3  15  -2   10.63   10.17
   3  15  -3  147.16   15.09
   3  15  -3  150.46   10.90
   3  15  -3  130.22   14.78
   3  15  -4   11.52   14.88
   3  15  -4    9.77   10.50
   3  15  -4   13.94   14.77
   3  15  -5   12.27   14.90
   3  15  -5   12.35   14.58
   3  15  -5   13.81   14.93
   3  15  -6   40.08   10.93
   3  15  -6   43.18   15.30
   3  15  -6   42.01   15.46
   3  15  -7    8.16   15.47
   3  15  -7    8.43   11.23
   3  15  -7   13.50   10.93
   3  15  -8   79.19   17.04
   3  15  -8   59.50   11.68
   3  15  -8   69.11   16.29
   3  15  -9   -0.55   11.48
   3  15  -9   -5.08   17.21
   3  15  -9    9.66   16.48
   3  15 -10   -1.88   11.64
   3  15 -10   -1.03   12.85
   3  15 -10   -0.28   11.76
   3  14  -1    6.18   13.86
   3  14  -1    6.79   13.33
   3  14  -1    0.73    9.51
   3  14  -2   17.66   13.67
   3  14  -2   20.64    9.94
   3  14  -2   13.17    9.86
   3  14  -3   36.41   14.28
   3  14  -3   25.32   14.20
   3  14  -3   47.73   14.03
   3  14  -4   44.46   10.08
   3  14  -4   52.94   10.32
   3  14  -4   74.69   10.30
   3  14  -5   40.39   14.28
   3  14  -5   51.14   14.26
   3  14  -5   54.97   10.41
   3  14  -6    8.87   14.50
   3  14  -6    6.26   15.02
   3  14  -6    9.36   10.18
   3  14  -7    1.16   14.59
   3  14  -7   -3.90   10.45
   3  14  -7    0.34   15.08
   3  14  -8   11.36   14.77
   3  14  -8    9.39   15.86
   3  14  -8    6.67   14.94
   3  14  -9   54.94   16.32
   3  14  -9   47.95   11.15
   3  14  -9   55.02   15.51
   3  14 -10    0.89   16.05
   3  14 -10    7.54   15.87
   3  14 -10    2.91   17.24
   3  14 -11    1.17   16.24
   3  14 -11   -0.93   12.79
   3  14 -11   -1.69   11.47
   3  13  -1   61.69   13.50
   3  13  -1   47.77   13.46
   3  13  -1   32.52    9.73
   3  13  -2   34.70   13.46
   3  13  -2   47.06   13.37
   3  13  -2   39.12   13.47
   3  13  -3    3.25   13.15
   3  13  -3   12.55   13.53
   3  13  -3    5.86   13.15
   3  13  -4   19.19   13.59
   3  13  -4   26.49    9.77
   3  13  -4   18.54    9.58
   3  13  -5    2.30    9.82
   3  13  -5    7.64   13.83
   3  13  -5    4.10   13.70
   3  13  -6   -0.12    9.97
   3  13  -6    4.50    9.66
   3  13  -6    8.22    9.77
   3  13  -7    7.20   14.51
   3  13  -7   11.61   13.86
   3  13  -7    9.91    9.76
   3  13  -8    6.09   14.23
   3  13  -8    2.56   10.19
   3  13  -8    9.07   15.12
   3  13  -9   12.22   14.53
   3  13  -9    9.55   15.92
   3  13  -9   11.25   14.47
   3  13 -10   30.26   10.65
   3  13 -10   24.97   15.13
   3  13 -10   27.81   11.59
   3  13 -11   -3.63   17.40
   3  13 -11    4.62   15.93
   3  13 -11    4.05   15.69
   3  13 -12    9.45   17.79
   3  13 -12    3.59   16.16
   3  13 -12    8.45   16.12
   3  12  -1   14.19    9.10
   3  12  -1   22.12    9.14
   3  12  -1   22.46   12.52
   3  12  -2   64.92   12.94
   3  12  -2   70.75    9.51
   3  12  -2   75.73   13.24
   3  12  -3    1.28   12.98
   3  12  -3    2.75   12.77
   3  12  -3    2.03    9.09
   3  12  -4   58.71   13.07
   3  12  -4   68.53    9.66
   3  12  -4   62.09   13.44
   3  12  -5   32.38   13.20
   3  12  -5   37.77    9.55
   3  12  -5   29.54    9.32
   3  12  -6   26.95   13.58
   3  12  -6   33.50   13.34
   3  12  -6   28.51   13.39
   3  12  -7    2.02   13.46
   3  12  -7    4.95   13.97
   3  12  -7   -0.34   13.41
   3  12  -8    5.53    9.60
   3  12  -8    8.69   14.49
   3  12  -8    6.25   13.56
   3  12  -9   -0.10   13.92
   3  12  -9    1.85   15.38
   3  12  -9    3.19   13.92
   3  12 -10    4.48   10.02
   3  12 -10    4.16   15.40
   3  12 -10    7.00   14.47
   3  12 -11    8.15   14.66
   3  12 -11    9.87   16.88
   3  12 -11    6.74   10.39
   3  12 -12    1.86   10.83
   3  12 -12   -2.63   17.45
   3  12 -12   -2.37   15.41
   3  12 -13   10.80   11.62
   3  12 -13   19.16   17.65
   3  12 -13   11.44   11.48
   3  11  -1   17.86   12.31
   3  11  -1   17.55    9.10
   3  11  -2   19.09   12.59
   3  11  -2   32.43   12.58
   3  11  -2   27.15    8.77
   3  11  -3  148.25   13.13
   3  11  -3  147.12   13.06
   3  11  -3  161.60    9.69
   3  11  -4    3.64    8.84
   3  11  -4    6.30    9.18
   3  11  -4   15.22   12.51
   3  11  -5   24.43   12.74
   3  11  -5   15.98   12.73
   3  11  -5   15.73    8.95
   3  11  -6   83.42    9.46
   3  11  -6   92.59   13.54
   3  11  -6   87.90   13.28
   3  11  -7   10.93   12.71
   3  11  -7    8.52   12.70
   3  11  -7    9.72   13.35
   3  11  -8   -0.17    9.29
   3  11  -8    2.48   13.17
   3  11  -8   -2.11   13.94
   3  11  -9   32.73    9.64
   3  11  -9   25.50    9.74
   3  11  -9   26.29   14.72
   3  11 -10    7.10   13.50
   3  11 -10    0.69    9.57
   3  11 -10    7.75   15.27
   3  11 -11   20.96   10.15
   3  11 -11   18.79   16.06
   3  11 -11   19.35   10.07
   3  11 -12   19.86   10.54
   3  11 -12   17.30   16.34
   3  11 -12   22.26   10.44
   3  11 -13   -1.07   11.07
   3  11 -13    2.10   17.02
   3  11 -13    1.30   10.87
   3  11 -14    1.13   17.77
   3  11 -14    3.60   16.05
   3  11 -14   -2.00   11.36
   3  10  -1    7.22    8.17
   3  10  -1    6.94   12.08
   3  10  -2   36.42   12.27
   3  10  -2   38.80    8.83
   3  10  -2   34.22    8.74
   3  10  -3    0.92    8.52
   3  10  -3    4.41   12.28
   3  10  -3    4.08    8.65
   3  10  -4    3.35   12.14
   3  10  -4    3.78   12.23
   3  10  -4    4.88   12.37
   3  10  -5    3.15   11.95
   3  10  -5   -4.97   11.95
   3  10  -5    1.24   12.17
   3  10  -6   46.38    8.88
   3  10  -6   54.25   12.27
   3  10  -6   44.42    9.14
   3  10  -7   29.24   12.40
   3  10  -7   19.86   12.40
   3  10  -7   28.30   13.03
   3  10  -8   19.68   12.61
   3  10  -8   20.96   13.18
   3  10  -8   16.52   12.82
   3  10  -9   37.85    9.26
   3  10  -9   42.15   13.90
   3  10  -9   45.12    9.20
   3  10 -10   13.72   13.53
   3  10 -10   13.33   13.67
   3  10 -10   14.08   14.90
   3  10 -11    3.76   15.43
   3  10 -11   -4.83    9.74
   3  10 -11   -1.76   13.68
   3  10 -12   -4.72   10.22
   3  10 -12    5.43    9.90
   3  10 -12   -1.25   16.07
   3  10 -13    5.04   10.51
   3  10 -13    2.93   16.81
   3  10 -13    3.00   10.45
   3  10 -14   11.34   16.74
   3  10 -14    7.18   15.70
   3  10 -15   -3.54   16.94
   3  10 -15    7.17   11.53
   3   9  -1   39.58    8.64
   3   9  -2   34.51    8.78
   3   9  -2   34.40    8.61
   3   9  -2   29.05   12.31
   3   9  -3   96.94   12.51
   3   9  -3  101.25   12.48
   3   9  -3  100.42   12.27
   3   9  -4    7.61    8.28
   3   9  -4   12.14   11.87
   3   9  -4    7.64    8.39
   3   9  -5   50.90    8.69
   3   9  -5   55.24   12.03
   3   9  -5   51.26   11.88
   3   9  -6   37.37    8.61
   3   9  -6   46.60   12.08
   3   9  -6   40.78   12.03
   3   9  -7    9.02   12.07
   3   9  -7    9.32   12.58
   3   9  -7    8.62   11.85
   3   9  -8   52.77   12.20
   3   9  -8   45.98    8.75
   3   9  -8   52.08   13.03
   3   9  -9   39.82   12.71
   3   9  -9   37.05   13.74
   3   9  -9   42.82   12.97
   3   9 -10    2.33   14.48
   3   9 -10   -1.71   12.95
   3   9 -10    8.52   13.00
   3   9 -11    5.82   13.40
   3   9 -11    3.49   15.27
   3   9 -12    4.45   15.13
   3   9 -12   10.61   13.59
   3   9 -13   30.84   15.76
   3   9 -13   32.15   14.60
  -3  -9  13   32.10   10.42
   3   9 -14    5.95   16.01
  -3  -9  14  -12.39   15.00
   3   9 -14   -2.25   10.65
   3   9 -15   18.59   16.02
   3   9 -15   15.12   16.48
  -3  -9  15   17.93   11.13
   3   9 -16    3.19   17.53
   3   9 -16    9.44   11.75
  -3  -9  16    4.83   16.93
   3   8  -1    4.47    8.05
   3   8  -2   11.26   11.53
   3   8  -2   13.36   11.49
   3   8  -3   25.85    8.25
   3   8  -3   36.62   11.58
   3   8  -3   35.83   11.62
   3   8  -4   10.42   11.79
   3   8  -4   12.40   11.77
   3   8  -4   10.69   11.64
   3   8  -5   -1.10    8.09
   3   8  -5    4.63   11.67
   3   8  -5    2.39    8.17
   3   8  -6   22.01   11.98
   3   8  -6   18.88    8.44
   3   8  -6   19.04    8.19
   3   8  -7   21.58    8.27
   3   8  -7   26.64   11.96
   3   8  -7   27.96    9.12
   3   8  -8   11.64   12.76
   3   8  -8   14.93   11.85
   3   8  -8    9.89   11.81
   3   8  -9    4.36   13.50
   3   8  -9    5.38    8.86
   3   8 -10   38.34    9.05
   3   8 -10   35.70   14.09
  -3  -8  10   32.67    9.18
   3   8 -11   14.59   14.60
   3   8 -11   15.85    9.33
  -3  -8  11    7.69   13.08
  -3  -8  12    5.18   13.65
   3   8 -12    5.20    9.55
   3   8 -12    7.53   15.12
   3   8 -13   16.97   13.95
   3   8 -13   11.53   15.39
  -3  -8  13   14.72    9.77
  -3  -8  14   69.97   14.97
   3   8 -14   79.55   14.93
   3   8 -14   66.62   16.08
   3   8 -15   -1.58   16.17
   3   8 -15    2.61   10.84
  -3  -8  15  -11.17   10.85
   3   8 -16    4.99   16.14
  -3  -8  16    8.99   16.40
   3   8 -16    9.56   17.09
   3   8 -17   11.24   18.19
  -3  -8  17   22.41   17.72
   3   8 -17   27.10   17.24
   3   7  -1   27.59   11.37
   3   7  -2   32.54    8.12
   3   7  -2   36.61   11.32
   3   7  -3    3.40   11.11
   3   7  -3    2.69   11.06
   3   7  -4   10.46    8.02
   3   7  -4    9.80   11.20
   3   7  -4    5.48   10.91
   3   7  -5   84.82    8.93
   3   7  -5   84.43    8.41
   3   7  -5   83.10   11.49
   3   7  -6   69.34   11.36
   3   7  -6   70.63   11.59
   3   7  -6   70.85   11.98
   3   7  -7    9.50   12.00
   3   7  -7    9.00   11.47
  -3  -7   8  292.98    9.90
   3   7  -8  282.14   14.47
   3   7  -8  295.51   12.89
   3   7  -9   18.60   13.28
  -3  -7   9   20.92    8.59
   3   7  -9   12.10    8.49
   3   7 -10  123.24   17.39
  -3  -7  10  130.72   12.79
   3   7 -10  129.04    9.43
   3   7 -11  152.58    9.81
   3   7 -11  145.27   18.33
  -3  -7  11  168.56   13.32
  -3  -7  12   -0.46   13.15
   3   7 -12    2.00   17.32
   3   7 -12    1.53    9.52
   3   7 -13  130.74   14.21
   3   7 -13  102.26   15.76
  -3  -7  13  121.52   14.08
   3   7 -14   30.34   14.63
   3   7 -14   16.95   15.16
  -3  -7  14   16.58   10.32
   3   7 -15   51.09   14.98
   3   7 -15   38.42   19.42
  -3  -7  15   65.09   14.91
   3   7 -16   14.96   11.02
   3   7 -16   10.61   16.16
  -3  -7  16   17.26   15.46
   3   7 -17   12.60   16.62
  -3  -7  17   22.20   16.65
   3   7 -17    9.40   18.08
   3   6  -1  251.24   12.67
   3   6  -1  248.69   12.55
   3   6  -2   66.38   11.27
   3   6  -2   76.28   11.26
   3   6  -3  111.37   11.42
   3   6  -3  118.26   11.50
   3   6  -4   13.02   10.93
   3   6  -4   16.84    7.82
   3   6  -4   18.45   11.00
   3   6  -5   55.38   11.13
   3   6  -5   47.04   11.09
   3   6  -5   50.70   11.23
   3   6  -6    5.38    8.27
   3   6  -6    6.81   10.88
   3   6  -7  279.95   13.88
   3   6  -7  272.72    9.56
  -3  -6   7  285.19   12.67
  -3  -6   8  156.64   12.21
   3   6  -8  148.38   13.14
   3   6  -8  146.32   12.13
   3   6  -9   -1.52    8.26
   3   6  -9   -0.17   12.42
  -3  -6   9    2.53   11.70
   3   6 -10    7.08   12.22
   3   6 -10    3.81   16.10
  -3  -6  10    5.90    8.58
  -3  -6  11  131.00    9.53
   3   6 -11  116.29   14.55
   3   6 -11  122.78   12.92
   3   6 -12   15.99    9.14
   3   6 -12   12.90   14.05
  -3  -6  12   19.67    9.18
   3   6 -13   16.53   13.65
  -3  -6  13   21.86   13.49
   3   6 -13   25.32   13.55
   3   6 -14    8.79   14.28
  -3  -6  14    8.92    9.84
   3   6 -14    8.51   13.96
   3   6 -15    9.10   15.55
   3   6 -15   10.92   14.64
  -3  -6  15   11.42   14.55
   3   6 -16    4.78   16.03
  -3  -6  16   10.27   15.10
   3   6 -16    6.25   11.01
   3   6 -17    5.27   11.12
  -3  -6  17    1.71   15.92
   3   6 -17    2.25   21.62
   3   6 -18    0.70   24.10
   3   6 -18    1.54   16.42
  -3  -6  18   -2.11   16.48
   3   5  -1  801.04   14.35
   3   5  -1  749.69   16.01
   3   5  -2    8.56    7.68
   3   5  -2   12.55   10.19
   3   5  -3  391.75   10.80
   3   5  -3  384.36   13.25
   3   5  -4    7.20   10.64
   3   5  -4   11.51   10.67
   3   5  -5  456.98   14.85
   3   5  -5  444.22   13.39
   3   5  -6   40.48   11.42
   3   5  -6   30.48    7.99
  -3  -5   6   39.70   11.13
   3   5  -7  541.30   16.24
   3   5  -7  474.95   11.08
  -3  -5   7  574.49   13.99
   3   5  -8   26.53   11.49
   3   5  -8   24.30   12.41
  -3  -5   8   23.16   11.30
   3   5  -9   20.43    8.30
   3   5  -9   26.40   12.88
  -3  -5   9   33.33   11.63
   3   5 -10  291.22   15.62
   3   5 -10  320.70   10.35
  -3  -5  10  332.94   13.47
  -3  -5  11  444.73   14.07
   3   5 -11  332.54   10.90
   3   5 -11  369.46   19.09
   3   5 -12    9.73   16.09
   3   5 -12   10.72   12.62
  -3  -5  12    8.70   12.60
   3   5 -13   -2.20    9.17
  -3  -5  13    8.92    9.28
   3   5 -13    4.65   16.59
   3   5 -14   15.35   13.87
   3   5 -14   11.11   14.33
  -3  -5  14   11.34   13.77
  -3  -5  15   15.12   14.05
   3   5 -15    2.80   18.84
   3   5 -15   14.69   14.33
   3   5 -16   11.94   10.97
   3   5 -16   -3.28   20.08
  -3  -5  16    9.44   15.01
   3   5 -17   36.06   11.38
  -3  -5  17   34.61   15.70
   3   5 -17   31.95   22.21
   3   5 -18    8.69   23.61
   3   5 -18   -0.66   11.35
  -3  -5  18    8.46   15.98
   3   4  -1  505.29   14.55
   3   4  -1  489.13   12.63
   3   4  -2   18.29   10.70
   3   4  -2   21.98   10.49
   3   4  -3   98.55   11.06
   3   4  -3  111.80   11.10
   3   4  -4  196.42    9.12
   3   4  -5  173.47   12.93
   3   4  -5  152.76    8.88
  -3  -4   5  160.34   11.69
   3   4  -6    2.86   10.81
   3   4  -6    2.67   11.17
  -3  -4   6   -0.47    7.59
  -3  -4   7  127.18   11.85
   3   4  -7  132.72   11.79
   3   4  -7  134.98   13.34
   3   4  -8    0.22    7.81
   3   4  -8    0.05   12.21
  -3  -4   8    2.89   10.94
   3   4  -9   34.50    8.22
   3   4  -9   30.54   15.30
  -3  -4   9   32.78   11.56
  -3  -4  10   19.88   11.78
   3   4 -10   12.39    8.13
   3   4 -10   18.85   12.94
   3   4 -11    9.10   12.00
   3   4 -11    5.69   15.66
  -3  -4  11    7.58   12.07
   3   4 -12  153.20   17.18
   3   4 -12  192.78   13.22
  -3  -4  12  202.68   10.06
   3   4 -13  183.50   13.66
   3   4 -13  144.97   18.10
  -3  -4  13  192.26   13.59
   3   4 -14    4.14   17.94
   3   4 -14   -0.45    9.45
  -3  -4  14   -0.73    9.38
   3   4 -15    5.16    9.58
  -3  -4  15    7.48    9.58
   3   4 -15    2.09   19.17
   3   4 -16    0.53   14.44
   3   4 -16    3.61   20.81
  -3  -4  16    2.97   10.37
   3   4 -17   25.16   26.01
   3   4 -17   25.04   15.20
  -3  -4  17   28.57   14.83
   3   4 -18    3.39   26.30
   3   4 -18    8.02   15.76
  -3  -4  18   -4.18   15.84
   3   4 -19   10.79   27.28
  -3  -4  19   13.91   11.68
   3   4 -19   11.65   11.70
   3   3  -1  101.06   12.98
   3   3  -1  113.95   11.97
   3   3  -1  101.51    8.74
   3   3  -2 1556.23   21.14
   3   3  -2 1405.72   25.74
   3   3  -2 1549.54   20.84
   3   3  -3   93.58    8.30
   3   3  -3  126.92   13.90
  -3  -3   4  203.06   11.82
   3   3  -4  205.51   11.49
   3   3  -5  212.47   11.92
  -3  -3   5  217.27   11.69
   3   3  -6   51.83   13.77
  -3  -3   6   45.19   10.95
   3   3  -6   45.98   10.85
   3   3  -7   86.58   11.33
  -3  -3   7   86.60   11.39
   3   3  -7   91.57   15.49
   3   3  -8  990.59   24.91
  -3  -3   8 1014.70   16.10
   3   3  -8  956.96   15.88
   3   3  -9   12.60   14.82
   3   3  -9   17.44   11.17
  -3  -3   9   14.77   11.39
   3   3 -10    5.56   14.87
  -3  -3  10    4.45   11.82
   3   3 -10    7.37   11.65
   3   3 -11   10.83    8.34
  -3  -3  11    9.11   11.98
   3   3 -11    4.63   15.40
   3   3 -12  397.89   22.95
   3   3 -12  510.96   14.32
  -3  -3  12  484.71   11.24
   3   3 -13   21.24   12.52
   3   3 -13   16.06   20.28
  -3  -3  13   25.66   12.83
   3   3 -14   14.77   22.15
   3   3 -14   14.08    9.24
  -3  -3  14   21.84   13.02
   3   3 -15    1.07   22.93
   3   3 -15    7.33   10.02
  -3  -3  15    4.33   13.42
   3   3 -16   -1.88   23.99
   3   3 -16    7.39   14.04
  -3  -3  16   -0.14    9.65
   3   3 -17   11.63   14.92
   3   3 -17    8.23   26.83
  -3  -3  17    6.12    9.95
   3   3 -18    7.99   15.61
  -3  -3  18   14.55   15.60
   3   3 -19   20.55   16.04
  -3  -3  19   11.69   11.37
   3   2  -1    7.72   10.82
   3   2  -1    9.98   12.37
   3   2  -1   10.51   11.24
   3   2  -2  156.45   14.29
   3   2  -2  163.04   12.50
   3   2  -2  168.76   12.39
   3   2  -3   -0.86   12.92
   3   2  -3   -1.54   10.60
  -3  -2   3   -2.19   10.46
   3   2  -4   50.33   12.99
   3   2  -4   57.15   10.42
  -3  -2   4   57.50   10.76
   3   2  -5   12.25   12.38
   3   2  -5   13.58    9.91
  -3  -2   5   12.94    7.17
   3   2  -6  948.17   14.62
   3   2  -6 1031.09   24.55
  -3  -2   6  974.63   14.56
   3   2  -6  860.16   26.26
  -3  -2   7   21.89   11.01
   3   2  -7   17.48   10.67
   3   2  -7   19.79   14.30
   3   2  -7   20.77   15.01
   3   2  -8  384.17   22.28
  -3  -2   8  400.32   10.72
   3   2  -8  405.99   13.34
  -3  -2   9    4.42   11.20
   3   2  -9    2.60    7.72
   3   2  -9    0.59   16.22
   3   2 -10   70.73   12.03
   3   2 -10   57.85   19.82
  -3  -2  10   70.05    8.78
   3   2 -11    2.34   21.03
   3   2 -11    9.83   11.52
  -3  -2  11    2.37   11.68
   3   2 -12  166.40   27.59
  -3  -2  12  212.16    9.93
   3   2 -12  173.02    9.39
   3   2 -13   16.36   26.74
   3   2 -13   19.58    8.85
  -3  -2  13   24.24    8.80
   3   2 -14    8.01    8.95
  -3  -2  14   11.10    8.77
   3   2 -15   12.24   13.46
  -3  -2  15   14.38   13.29
  -3  -2  16   25.76   13.96
   3   2 -16   35.25   13.91
   3   2 -17   16.54   14.36
  -3  -2  17    3.76   10.66
   3   2 -18   -0.13   10.61
  -3  -2  18    3.37   14.94
   3   2 -19    5.73   15.63
  -3  -2  19    6.59   10.87
  -3  -1   1  174.27   11.09
   3   1  -1  203.32   13.59
   3   1  -1  188.62   14.51
   3   1  -1  213.19   13.38
   3   1  -2   84.47   13.99
   3   1  -2   93.51   11.85
  -3  -1   2   90.89   11.92
  -3  -1   2   78.78   13.06
   3   1  -3   70.28   11.15
   3   1  -3   63.40   16.38
  -3  -1   3   69.14   11.26
   3   1  -4 1127.58   18.98
   3   1  -4  984.36   25.74
  -3  -1   4 1175.54   19.46
   3   1  -5   55.10   10.48
   3   1  -5   49.43   16.09
  -3  -1   5   54.99   10.83
   3   1  -6   52.41   17.25
   3   1  -6   43.49   10.60
   3   1  -6   37.80   17.56
  -3  -1   6   44.11    7.75
   3   1  -7   85.35   23.98
   3   1  -7   68.82   24.63
  -3  -1   7   84.73    8.69
   3   1  -7   84.39   11.34
   3   1  -8   90.47   11.42
  -3  -1   8   99.26   11.56
  -3  -1   9  174.69    9.28
   3   1  -9  145.66    8.85
   3   1 -10    7.17    7.92
  -3  -1  10    9.00   11.45
  -3  -1  11    3.97    8.41
   3   1 -11    1.40    8.24
   3   1 -12   24.71   11.88
  -3  -1  12   28.16    8.55
   3   1 -13   20.94   12.14
  -3  -1  13   26.30    8.56
   3   1 -14   22.39    8.92
  -3  -1  14   25.01   12.37
   3   1 -15   22.42    9.19
  -3  -1  15   25.72   12.97
   3   1 -16   33.37   13.72
  -3  -1  16   36.55   13.50
  -3  -1  17   39.02   13.86
   3   1 -17   22.52   10.55
   3   1 -18   -4.30   14.71
  -3  -1  18    0.79   14.59
  -3  -1  19    5.16   10.65
   3   1 -19   -1.26   10.99
   3   1 -20   -0.13   16.39
  -3  -1  20    7.02   11.21
  -3   0   1  188.53   14.24
   3   0  -1  184.78   13.65
   3   0  -1  214.33   15.44
   3   0  -2   69.41   12.78
  -3   0   2   71.09   13.04
  -3   0   2   89.58   11.75
   3   0  -2   84.04   11.37
  -3   0   3  919.18   22.98
   3   0  -3  920.36   23.45
   3   0  -3 1075.78   20.75
  -3   0   3 1079.25   20.90
   3   0  -4    0.76   10.55
   3   0  -4    0.38   13.15
  -3   0   4    1.37   10.89
  -3   0   5   86.36   11.04
   3   0  -5   70.62   16.11
   3   0  -5   76.71   11.31
   3   0  -6  197.24   12.06
  -3   0   6  208.46   12.10
  -3   0   7    8.66   11.09
   3   0  -7    3.86   11.07
   3   0  -8   68.06   11.54
  -3   0   8   67.80   11.26
  -3   0   9   61.83    8.54
   3   0  -9   56.64   11.30
   3   0 -10  149.81   12.16
  -3   0  10  153.33   12.32
   3   0 -11   15.25   12.11
  -3   0  11   15.79   11.87
  -3   0  12    2.48    8.23
   3   0 -12    4.19    8.64
  -3   0  13   43.91   12.44
   3   0 -13   38.12   11.94
   3   0 -14    8.83   12.74
  -3   0  14    7.79   12.63
   3   0 -15    3.22    8.78
  -3   0  15    1.85   12.80
  -3   0  16   18.28    8.96
   3   0 -16   14.97   13.77
   3   0 -17   21.43    9.67
  -3   0  17    9.77   13.90
   3   0 -18    1.56   14.19
  -3   0  18   -2.96   14.60
  -3   0  19    9.74   10.62
   3   0 -19    6.53   15.44
   3   0 -20    1.26   15.93
  -3   0  20   -1.46   11.50
   3  -1   0   26.57   20.24
   3  -1   0   32.37   20.85
  -3   1   0   25.98   11.33
   3  -1   0   22.78    8.22
  -3   1   1  101.78   12.86
   3  -1  -1  140.97   18.37
  -3   1   1  132.63   15.64
   3  -1  -1  104.82   12.05
   3  -1  -2  135.65   12.72
   3  -1  -2  172.09   14.16
  -3   1   2  162.40   13.08
  -3   1   2  140.31   15.93
   3  -1  -3  134.85   14.92
  -3   1   3  130.16   13.96
   3  -1  -3  157.35   13.71
  -3   1   3  157.04   12.89
  -3   1   4    0.57   11.82
   3  -1  -4    1.47   10.52
   3  -1  -4    1.58   11.66
  -3   1   4    1.46   11.29
   3  -1  -5  212.37   19.25
  -3   1   5  227.06   10.41
   3  -1  -5  225.91   13.43
  -3   1   5  186.39   18.13
   3  -1  -6   42.72    7.82
  -3   1   6   49.19   11.39
   3  -1  -7  547.12   12.48
  -3   1   7  564.11   12.61
   3  -1  -8  117.74    9.14
  -3   1   8  120.99   11.92
  -3   1   9   15.69   11.30
   3  -1  -9    8.70    8.07
   3  -1 -10   10.29    8.47
  -3   1  10   10.96   11.67
   3  -1 -11    9.01   11.81
  -3   1  11   10.22   12.04
   3  -1 -12   66.77   12.20
  -3   1  12   72.27   12.08
   3  -1 -13   52.85   12.10
  -3   1  13   54.91   12.32
   3  -1 -14   43.36   12.67
  -3   1  14   55.57    9.02
  -3   1  15   13.72   12.59
   3  -1 -15   14.71   12.47
   3  -1 -16    3.63    9.00
  -3   1  16   -2.25   13.41
   3  -1 -17   12.95   13.51
  -3   1  17    9.19   13.59
  -3   1  18   20.20   14.60
   3  -1 -18   17.15   14.75
   3  -1 -19   -8.92   15.70
  -3   1  19    2.76   15.27
   3  -1 -20   12.29   11.47
  -3   1  20   11.92   15.73
   3  -2   0   50.69   10.95
  -3   2   0   51.73   11.26
   3  -2  -1   23.53   11.03
  -3   2   1   19.20    8.12
   3  -2  -1   26.45   15.92
  -3   2   1   26.86   15.47
  -3   2   2   43.11   11.75
  -3   2   2   25.48    8.28
   3  -2  -2   42.38   13.89
   3  -2  -2   41.79   11.62
   3  -2  -3  182.16   13.93
  -3   2   3  154.35   13.14
   3  -2  -3  182.34   13.52
  -3   2   3  207.52   13.89
   3  -2  -4   21.56   11.67
  -3   2   4   25.16   11.84
   3  -2  -4   24.58   11.38
  -3   2   4   21.01   14.05
   3  -2  -5  696.35   17.15
  -3   2   5  568.61   22.09
   3  -2  -5  689.60   23.22
  -3   2   5  718.00   17.29
  -3   2   6   37.34   19.25
   3  -2  -6   47.25   17.42
   3  -2  -6   50.44   11.85
  -3   2   6   46.47   11.49
   3  -2  -7    0.94   11.47
  -3   2   7    4.43   11.29
   3  -2  -8  202.27    9.49
  -3   2   8  204.20   12.53
   3  -2  -9   33.25   11.78
  -3   2   9   42.23   11.60
   3  -2 -10   50.01   11.78
  -3   2  10   48.66    8.10
  -3   2  11   -2.06   12.23
   3  -2 -11    4.66   11.98
   3  -2 -12   -3.94    8.49
  -3   2  12    3.00   12.08
   3  -2 -13   14.11    8.83
  -3   2  13   22.44   12.38
  -3   2  14   84.09   12.69
   3  -2 -14   78.74   12.43
   3  -2 -15    0.05   12.95
  -3   2  15   12.87   12.69
  -3   2  16   26.52   13.52
   3  -2 -16   19.71   13.42
   3  -2 -17    7.34   13.77
  -3   2  17    6.99   13.75
   3  -2 -18    1.35   14.49
  -3   2  18   -0.65   14.45
  -3   2  19   -2.77   15.33
   3  -2 -19    2.96   14.90
   3  -2 -20    7.76   15.63
  -3   2  20   21.20   15.61
   3  -3   0   72.12   11.20
  -3   3   0   58.85   11.67
   3  -3  -1  295.62   21.02
  -3   3   1  325.60   21.82
  -3   3   1  163.48    9.82
   3  -3  -1  283.55   13.26
   3  -3  -2   38.06   11.80
   3  -3  -2   42.80   14.12
  -3   3   2   37.58   11.22
  -3   3   2   44.12   14.55
  -3   3   3    7.29   11.30
  -3   3   3    7.00   11.58
   3  -3  -3    5.93   11.19
   3  -3  -3    5.24   11.09
   3  -3  -4    1.16   10.96
  -3   3   4    3.13   13.64
  -3   3   4    0.23   11.36
   3  -3  -4    2.25   11.08
  -3   3   5    3.80   13.46
   3  -3  -5    6.24   13.31
  -3   3   5    5.40   11.28
   3  -3  -5    4.76   11.44
   3  -3  -6   51.88   13.66
   3  -3  -6   48.42   12.06
  -3   3   6   36.51   13.59
  -3   3   6   46.00   11.50
   3  -3  -7    2.40   11.71
  -3   3   7    2.52   15.77
  -3   3   7    3.66   10.94
   3  -3  -8   49.85   12.10
  -3   3   8   50.61   11.73
   3  -3  -9    1.69   12.15
  -3   3   9    2.74    8.35
  -3   3  10   25.97    8.33
   3  -3 -10   23.99   12.33
   3  -3 -11    5.30   11.91
  -3   3  11   -0.20    8.69
   3  -3 -12    1.25    8.82
  -3   3  12   -2.36   12.48
  -3   3  13   42.68   12.63
   3  -3 -13   50.18   12.91
   3  -3 -14    3.26    9.27
  -3   3  14    7.58   12.50
   3  -3 -15   29.49   13.22
  -3   3  15   29.26   13.44
  -3   3  16    2.44    9.82
   3  -3 -16   -1.08   13.56
  -3   3  17   29.34   13.94
   3  -3 -17   25.05    9.81
   3  -3 -18   -2.51   14.64
  -3   3  18    3.04   14.49
   3  -3 -19    2.36   15.27
  -3   3  19    6.29   14.72
   3  -3 -20   17.07   16.17
  -3   3  20   13.15   11.44
  -3   4   0    0.85    7.90
   3  -4   0    3.49   10.59
   3  -4   0    3.26   15.10
  -3   4   0    3.56   12.71
   3  -4  -1  229.82    9.96
  -3   4   1  225.41   16.36
   3  -4  -1  237.78   19.10
  -3   4   1  230.42   13.09
  -3   4   2    3.89   10.78
   3  -4  -2    6.39   13.84
  -3   4   2    7.98   11.53
   3  -4  -2    3.19   11.05
  -3   4   3  924.78   20.57
  -3   4   3  835.45   18.99
   3  -4  -3  905.21   18.58
   3  -4  -3  913.18   20.97
   3  -4  -4  259.48   13.58
  -3   4   4  245.39   16.58
  -3   4   4  266.24   13.64
   3  -4  -4  246.34   13.82
   3  -4  -5  265.20   13.88
  -3   4   5  273.67   13.66
  -3   4   5  249.56   14.64
   3  -4  -5  277.96   14.09
   3  -4  -6   -0.19   10.86
   3  -4  -6   -0.44    7.91
  -3   4   6    3.90   11.15
  -3   4   6    1.54   14.66
  -3   4   7   61.98   11.35
  -3   4   7   48.34   15.92
   3  -4  -7   57.75   11.94
  -3   4   8   31.22   17.04
  -3   4   8   30.86    8.52
   3  -4  -8   33.38   12.27
  -3   4   9    0.56   21.53
   3  -4  -9   -2.14   12.40
  -3   4   9   -3.43   11.66
   3  -4 -10   23.35   12.72
  -3   4  10   33.78   11.88
  -3   4  11    2.43   12.02
   3  -4 -11    2.18   12.76
   3  -4 -12    3.09    8.98
  -3   4  12    3.61   12.37
   3  -4 -13    6.46    9.26
  -3   4  13    8.54   12.56
  -3   4  14   30.20    9.52
   3  -4 -14   19.71   13.33
  -3   4  15   11.62   13.09
   3  -4 -15    6.66   13.59
   3  -4 -16   91.68   10.22
  -3   4  16  102.18   14.31
   3  -4 -17   20.97   14.53
  -3   4  17   34.61   10.15
   3  -4 -18    3.93   10.43
  -3   4  18    5.21   15.10
  -3   4  19    6.33   11.16
   3  -4 -19    6.81   11.21
  -3   4  20   -0.53   15.95
   3  -4 -20   13.13   16.18
  -3   5   0 1017.27   26.20
  -3   5   0  589.62   13.06
   3  -5   0 1006.93   15.30
   3  -5   0 1027.55   26.39
   3  -5  -1   30.92   14.31
  -3   5   1   30.28   11.74
   3  -5  -1   27.74   10.64
  -3   5   1   29.39   11.39
   3  -5  -2   75.60   14.50
  -3   5   2   74.04   12.09
  -3   5   2   76.49   11.46
   3  -5  -2   77.27   10.92
  -3   5   3  275.42   14.39
  -3   5   3  281.50   13.85
   3  -5  -3  294.09   13.35
   3  -5  -3  287.03   14.40
   3  -5  -4   87.60   11.82
  -3   5   4   77.57   11.45
   3  -5  -4   83.08   12.30
  -3   5   4   82.35   12.94
  -3   5   5   10.75   12.03
  -3   5   5   11.11   10.99
   3  -5  -5   13.16   11.13
   3  -5  -5   11.85   11.48
  -3   5   6   22.96   15.62
  -3   5   6   21.69   10.97
   3  -5  -6   20.33    8.24
   3  -5  -6   24.14   14.08
  -3   5   7  111.68   16.90
  -3   5   7  112.34   11.68
   3  -5  -7  111.47   12.49
  -3   5   8   55.52   11.87
  -3   5   8   54.17   15.99
   3  -5  -8   59.55    9.18
  -3   5   9  118.45   12.45
  -3   5   9  110.53   19.61
   3  -5  -9  119.33   13.28
  -3   5  10   47.56   12.49
  -3   5  10   40.34   19.30
   3  -5 -10   47.02   12.93
  -3   5  11    0.41   24.91
  -3   5  11    2.02   12.20
  -3   5  11    0.53   23.68
   3  -5 -11    1.43    9.10
   3  -5 -12   16.70   13.38
  -3   5  12    7.15   12.58
  -3   5  13   91.70    9.36
   3  -5 -13   72.56   10.30
  -3   5  14   38.74   13.54
   3  -5 -14   35.52   13.58
  -3   5  15   22.42    9.68
   3  -5 -15   25.28   13.91
   3  -5 -16    6.11   10.91
  -3   5  16    0.28   13.71
  -3   5  17    0.44   14.28
   3  -5 -17    4.57   14.92
   3  -5 -18   -4.51   15.56
  -3   5  18   -3.23   15.64
   3  -5 -19    6.05   11.75
  -3   5  19    9.09   11.39
   3  -5 -20    6.77   17.06
  -3   5  20    4.40   16.71
   3  -6   0    3.32   11.24
  -3   6   0    5.94   13.69
  -3   6   0    2.12    8.32
   3  -6   0   -1.31   11.08
  -3   6   1   40.22    8.60
   3  -6  -1   44.15   11.26
   3  -6  -1   40.17   14.34
  -3   6   1   40.57   14.25
  -3   6   2    9.98   12.00
  -3   6   2   12.98   13.69
   3  -6  -2    9.95   11.02
   3  -6  -2    9.89   11.88
   3  -6  -3   94.07   12.65
   3  -6  -3  109.35    8.54
  -3   6   3   95.75   12.22
  -3   6   3   94.56   12.78
  -3   6   4   -0.93   10.95
  -3   6   4    2.31   11.59
   3  -6  -4   -1.41   10.52
   3  -6  -4   -2.09   11.50
  -3   6   5   63.83   11.42
   3  -6  -5   62.88   11.58
  -3   6   5   59.01   12.59
   3  -6  -5   71.55   11.31
  -3   6   6    1.81   12.42
  -3   6   6    1.84   10.70
   3  -6  -6    1.46   11.40
   3  -6  -6   -0.50   11.24
  -3   6   7   15.99   15.16
  -3   6   7   13.62   11.66
   3  -6  -7   17.31   12.01
  -3   6   8   23.46   11.81
   3  -6  -8   27.77    8.96
  -3   6   8   25.64   15.54
  -3   6   9   38.45    8.51
   3  -6  -9   41.63   12.72
  -3   6   9   32.57   12.98
  -3   6  10   29.81   16.62
   3  -6 -10   28.95   12.99
  -3   6  10   34.67   12.45
  -3   6  11   79.07   20.36
   3  -6 -11   78.17   13.65
  -3   6  11   70.42   12.87
  -3   6  11   59.67   19.94
  -3   6  12    5.29   12.84
  -3   6  12    0.91   20.08
   3  -6 -12   -0.75   13.74
  -3   6  12   -0.27   22.18
  -3   6  13   -0.46   13.01
  -3   6  13    1.80   24.66
  -3   6  13    3.38   27.10
   3  -6 -13   -4.41   13.63
  -3   6  14    8.54   13.65
   3  -6 -14   15.66   14.56
  -3   6  15   -0.53    9.82
   3  -6 -15    4.31   10.57
  -3   6  16   21.47   14.76
   3  -6 -16   11.99   10.86
   3  -6 -17    3.31   11.38
  -3   6  17   -1.54   14.94
  -3   6  18    2.94   11.03
   3  -6 -18    1.56   11.53
  -3   6  19    0.94   16.34
   3  -6 -19   -2.20   16.79
   3  -6 -20   13.67   12.15
  -3   6  20   15.78   12.33
  -3   7   0    2.67    8.16
  -3   7   0    4.82   12.04
   3  -7   0    4.57    7.79
   3  -7   0    3.84   14.71
   3  -7  -1   28.96    8.36
  -3   7   1   24.94    8.16
   3  -7  -1   30.81   12.63
  -3   7   1   30.62   11.70
   3  -7  -2    5.51   11.11
  -3   7   2   11.54   11.62
  -3   7   2    7.57   11.86
   3  -7  -2   11.92   11.72
  -3   7   3   82.48   12.14
   3  -7  -3   91.80   11.67
  -3   7   3   77.88   12.06
   3  -7  -3   73.83   12.28
   3  -7  -4    9.85   11.48
  -3   7   4    8.06   10.80
   3  -7  -4    9.95   11.14
  -3   7   4   11.82   11.59
  -3   7   5   12.17   11.03
   3  -7  -5   12.04   10.74
   3  -7  -5   11.06   11.35
  -3   7   5    8.34   11.87
   3  -7  -6   12.56   11.45
  -3   7   6   17.03   11.91
  -3   7   6   16.98   10.96
   3  -7  -7    3.14   12.14
  -3   7   7    3.51   11.52
  -3   7   7   -1.15   12.31
  -3   7   8    3.26   11.57
   3  -7  -8    8.34   12.25
  -3   7   8    2.42   15.16
  -3   7   9   75.98   12.36
  -3   7   9   76.48   16.01
   3  -7  -9   70.46   12.78
  -3   7  10   -1.66   12.06
  -3   7  10    1.57   12.99
   3  -7 -10    2.13   13.50
   3  -7 -11   24.68   13.58
  -3   7  11   29.76   12.85
  -3   7  11   22.10   16.66
  -3   7  12   68.32   23.09
  -3   7  12   79.49    9.63
   3  -7 -12   87.79   14.26
  -3   7  12   81.42   17.40
  -3   7  13    3.25    9.10
  -3   7  13    2.07   21.22
   3  -7 -13    0.78   14.33
  -3   7  13    4.18   17.59
  -3   7  14    8.39   22.27
  -3   7  14    7.35    9.59
   3  -7 -14   15.93   14.83
  -3   7  14    8.95   21.11
  -3   7  15    2.71    9.96
  -3   7  15    1.74   28.17
   3  -7 -15   -2.36   15.41
  -3   7  15    4.09   27.49
  -3   7  16   -0.07   10.57
   3  -7 -16    1.17   11.18
  -3   7  17   28.46   15.28
   3  -7 -17   35.87   16.49
  -3   7  18    9.86   15.94
   3  -7 -18    1.78   16.71
   3  -7 -19   -5.21   12.11
  -3   7  19   -0.14   11.76
  -3   7  20    5.71   17.67
   3  -7 -20   14.73   12.80
  -3   8   0    1.60   11.79
   3  -8   0    0.62   11.05
  -3   8   0    1.94   11.64
   3  -8   0    1.65   11.67
   3  -8  -1   46.29    8.41
   3  -8  -1   46.20   12.08
  -3   8   1   39.36   12.12
  -3   8   1   39.52   12.02
  -3   8   2   50.14    9.04
   3  -8  -2   64.86   12.12
   3  -8  -2   62.39   12.31
  -3   8   2   64.97   14.61
   3  -8  -3   12.76   12.10
  -3   8   3   10.62   12.30
  -3   8   3   10.16   11.15
   3  -8  -3   12.38    8.30
  -3   8   4   23.37   11.77
  -3   8   4   29.60   12.40
   3  -8  -4   21.74   12.26
   3  -8  -4   28.63   11.55
  -3   8   5   10.94   11.19
   3  -8  -5   10.25   11.32
  -3   8   5   11.84   12.35
   3  -8  -5    8.72   11.86
  -3   8   6    2.40    8.09
   3  -8  -6    1.12   12.04
  -3   8   6   -2.96   12.49
  -3   8   7    4.84   11.59
   3  -8  -7    1.11   11.94
  -3   8   7   -0.20   12.47
  -3   8   8   51.89   12.50
  -3   8   8   55.60   12.88
   3  -8  -8   52.21    9.44
  -3   8   9    1.16   12.41
  -3   8   9    1.94   12.92
   3  -8  -9   -0.27   12.83
  -3   8  10    3.28   12.64
   3  -8 -10    3.20   13.24
  -3   8  10    2.89   12.94
  -3   8  11   -1.49    8.86
  -3   8  11   -0.53   16.43
   3  -8 -11    2.61    9.53
  -3   8  12   15.64   13.06
  -3   8  12   15.35   16.69
   3  -8 -12    4.09   14.05
  -3   8  13    5.91    9.63
  -3   8  13    5.44   17.76
   3  -8 -13    6.43   10.33
  -3   8  13    6.12   17.66
  -3   8  14   40.89   22.14
  -3   8  14   45.38   18.70
  -3   8  14   49.64   10.26
   3  -8 -14   60.17   11.17
  -3   8  15    2.95   23.36
  -3   8  15   -1.47   14.46
  -3   8  15    1.93   22.12
   3  -8 -15    7.56   15.78
  -3   8  16    2.51   15.21
   3  -8 -16    3.81   11.09
  -3   8  16    1.75   25.21
  -3   8  16    2.20   25.26
  -3   8  17    2.46   11.50
   3  -8 -17    1.52   16.70
  -3   8  18   -3.97   11.89
   3  -8 -18   10.78   17.34
   3  -8 -19   13.14   17.85
  -3   8  19   14.93   16.99
   3  -9   0   -1.43    8.09
  -3   9   0    2.02    8.24
  -3   9   0   -0.71   11.67
   3  -9   0    1.62   11.50
   3  -9  -1   77.38   12.47
  -3   9   1   83.42    9.38
  -3   9   1   82.80   12.56
   3  -9  -1   85.04   11.80
  -3   9   2    5.06   12.62
  -3   9   2    4.60   11.94
   3  -9  -2    1.66   12.24
   3  -9  -2    4.58   11.74
  -3   9   3   19.62   11.94
   3  -9  -3   18.13   12.33
   3  -9  -3   23.75    8.38
  -3   9   3   16.08   12.46
   3  -9  -4   17.11    8.13
   3  -9  -4   16.47   12.31
  -3   9   4    9.61    9.04
  -3   9   4    9.55   11.64
   3  -9  -5   29.16   11.75
  -3   9   5   18.18   12.50
   3  -9  -5   20.66   12.62
  -3   9   5   27.21   11.88
   3  -9  -6    7.32   12.38
  -3   9   6   10.00   12.66
  -3   9   6   10.63   11.87
   3  -9  -7    4.41   12.07
  -3   9   7    5.31   13.33
  -3   9   7    6.29   12.21
  -3   9   8  151.00   13.18
   3  -9  -8  141.34   13.58
  -3   9   8  142.94   13.94
   3  -9  -9   49.09   13.23
  -3   9   9   43.19   13.57
  -3   9   9   46.28    9.09
  -3   9  10   41.31    9.41
  -3   9  10   38.11   13.97
   3  -9 -10   43.67   13.70
   3  -9 -11   57.07   14.44
  -3   9  11   50.52    9.42
  -3   9  11   54.91   14.53
  -3   9  12   15.35   13.51
  -3   9  12   12.74   17.28
   3  -9 -12   15.25   14.35
  -3   9  13    3.90   10.04
  -3   9  13   -1.75   18.10
   3  -9 -13    1.87   15.08
  -3   9  14   36.19   15.84
  -3   9  14   51.90   14.68
   3  -9 -14   51.60   15.63
  -3   9  14   39.70   15.29
  -3   9  15   25.58   23.77
  -3   9  15   31.22   14.90
  -3   9  15   32.19   20.01
   3  -9 -15   30.77   16.15
  -3   9  16    2.21   23.22
  -3   9  16   -1.02   16.06
  -3   9  16    3.41   21.11
   3  -9 -16   10.91   11.50
  -3   9  17    5.34   16.20
  -3   9  17    6.54   24.44
  -3   9  17    4.57   24.66
   3  -9 -17    7.67   17.27
  -3   9  18    0.32   32.78
  -3   9  18    1.98   34.30
   3  -9 -18   10.11   12.76
  -3   9  18   12.02   16.84
   3  -9 -19   13.66   18.49
  -3   9  19    3.36   17.49
   3 -10   0    4.62   12.17
  -3  10   0    5.00   12.08
   3 -10   0    4.02    8.72
  -3  10   0    6.20   12.23
  -3  10   1   10.07    9.08
   3 -10  -1   15.52   11.72
   3 -10  -1   10.29   12.59
  -3  10   1   14.24   12.41
   3 -10  -2   19.25   12.30
  -3  10   2   16.37   12.90
   3 -10  -2   12.07   12.15
  -3  10   2   15.65   12.21
   3 -10  -3   91.98   13.09
   3 -10  -3   93.81   12.10
  -3  10   3   97.23   13.20
  -3  10   3   89.32   12.75
   3 -10  -4   81.57   13.76
   3 -10  -4   92.77   12.42
  -3  10   4   53.99    9.43
  -3  10   4   77.12   13.09
  -3  10   5   63.36   12.36
   3 -10  -5   59.01   13.58
  -3  10   5   63.98   13.43
  -3  10   6    4.41    9.50
   3 -10  -6    2.05   12.99
  -3  10   6    6.96   12.19
  -3  10   7    8.30    8.69
  -3  10   7    9.38   13.30
   3 -10  -7   11.03   12.82
  -3  10   8   22.08   12.49
  -3  10   8   24.92   13.73
   3 -10  -8   31.62   12.96
  -3  10   9  343.00   11.26
   3 -10  -9  310.38   14.59
  -3  10   9  344.12   16.27
  -3  10  10  124.07   15.00
   3 -10 -10  116.07   14.52
  -3  10  10  130.64   13.82
  -3  10  11  677.20   19.97
  -3  10  11  639.72   13.91
   3 -10 -11  655.65   17.46
  -3  10  12    9.02   13.35
   3 -10 -12   -0.35   10.24
  -3  10  12    2.81   14.83
  -3  10  13   40.90   14.45
   3 -10 -13   48.25   14.88
  -3  10  13   43.65   18.52
  -3  10  14   20.37   16.19
   3 -10 -14   36.38   11.64
  -3  10  14   20.90   19.48
  -3  10  14   37.68   14.48
  -3  10  15    8.42   10.61
  -3  10  15    5.31   19.80
  -3  10  15   -0.07   20.68
   3 -10 -15   -5.51   16.76
  -3  10  16    6.18   20.79
   3 -10 -16    4.83   17.42
  -3  10  16    5.38   21.33
  -3  10  16   11.39   15.59
  -3  10  17    6.23   16.40
   3 -10 -17    4.82   12.33
  -3  10  17   -0.24   25.86
  -3  10  17    2.59   21.42
  -3  10  18    5.90   26.47
   3 -10 -18   14.27   19.07
  -3  10  18    5.53   17.39
  -3  10  18    4.35   22.98
  -3  11   0    9.10   13.01
  -3  11   0    6.26    9.04
   3 -11   0   13.41    8.68
   3 -11   0   14.46   12.67
  -3  11   1   10.44    8.76
   3 -11  -1   21.53   12.35
  -3  11   1   13.43   12.82
   3 -11  -1   16.01   12.94
   3 -11  -2   61.41    8.98
   3 -11  -2   53.38   13.32
  -3  11   2   56.67   13.58
  -3  11   2   53.16   13.26
  -3  11   3    2.91    9.23
   3 -11  -3    8.30    8.70
   3 -11  -3    5.17   13.09
  -3  11   3    4.57   12.77
   3 -11  -4    8.24   13.82
  -3  11   4    9.82   12.98
  -3  11   4    9.49   12.67
   3 -11  -4    9.59   12.25
  -3  11   5   -0.96   12.91
   3 -11  -5    5.07   13.22
  -3  11   5    1.37    8.77
  -3  11   6  101.26   14.04
   3 -11  -6   92.51   14.08
  -3  11   6   95.29   13.30
  -3  11   7  215.93   15.25
   3 -11  -7  199.51   10.90
  -3  11   7  206.52   13.66
  -3  11   8  107.96    9.79
  -3  11   8   91.31   10.50
   3 -11  -8  117.62   10.22
  -3  11   9   12.42   13.26
   3 -11  -9   11.45   13.93
  -3  11   9    5.31   10.19
  -3  11  10  286.06   14.70
   3 -11 -10  295.40   15.39
  -3  11  10  267.62   16.48
  -3  11  11    0.04   14.96
   3 -11 -11   -0.79   10.32
  -3  11  11   -6.99   13.63
  -3  11  12    7.30   13.97
   3 -11 -12   11.28   15.09
  -3  11  12   12.37   18.93
   3 -11 -13   17.66   15.75
  -3  11  13   12.21   10.23
  -3  11  13   13.31   15.84
  -3  11  14   32.34   19.73
  -3  11  14   21.36   15.31
   3 -11 -14   22.48   11.62
   3 -11 -15   27.46   16.82
  -3  11  15   16.78   16.71
  -3  11  15   24.15   10.92
  -3  11  15   19.38   20.04
  -3  11  16    0.73   21.62
  -3  11  16    2.44   21.80
   3 -11 -16   -1.51   17.62
  -3  11  16    2.67   11.54
  -3  11  17    1.79   22.24
  -3  11  17   -0.59   23.96
  -3  11  17    7.55   17.12
   3 -11 -17   -1.64   17.87
  -3  11  18   18.06   17.90
   3 -11 -18    8.65   13.69
  -3  11  18    6.10   23.53
  -3  11  18    9.85   27.28
  -3  12   0   14.66   13.62
   3 -12   0   16.65    9.16
  -3  12   0   10.60   13.80
  -3  12   1   -1.61   13.54
   3 -12  -1    0.74    8.88
   3 -12  -1    1.73   12.93
  -3  12   1    7.58   13.28
   3 -12  -2    2.85   12.39
  -3  12   2   -2.11   13.31
  -3  12   2   -0.17    9.35
   3 -12  -2   -0.15   13.04
   3 -12  -3   57.49   12.85
  -3  12   3   55.27   13.87
   3 -12  -3   50.53   13.74
  -3  12   3   53.79   13.58
  -3  12   4    1.20    9.20
   3 -12  -4    1.24    9.87
  -3  12   4    3.82   13.14
   3 -12  -5   64.47   14.12
  -3  12   5   54.57   13.35
  -3  12   5   60.41   14.21
  -3  12   6   26.64   13.39
  -3  12   6   33.64   14.21
   3 -12  -6   23.77   10.18
  -3  12   7  695.19   15.88
   3 -12  -7  776.71   18.30
  -3  12   7  777.06   18.02
  -3  12   8    1.20   10.22
   3 -12  -8    0.30   14.13
  -3  12   8    6.70   13.11
  -3  12   9   18.11    9.42
   3 -12  -9   30.95   10.42
  -3  12   9   18.44   10.58
  -3  12  10   -2.51   13.68
   3 -12 -10    2.09   10.15
  -3  12  10    0.60   15.46
   3 -12 -11   18.71   14.88
  -3  12  11   10.33   13.86
  -3  12  11    7.95   15.40
  -3  12  12   -0.08   16.00
  -3  12  12    5.02    9.84
   3 -12 -12    9.41   10.98
   3 -12 -13    7.23   11.40
  -3  12  13    2.73   15.87
  -3  12  13    1.54   14.65
  -3  12  14    1.32   15.54
  -3  12  14    0.77   16.52
   3 -12 -14    2.00   16.65
  -3  12  15    4.71   15.89
  -3  12  15   -1.12   21.24
   3 -12 -15    6.68   17.23
  -3  12  16    3.04   18.10
   3 -12 -16   10.30   18.14
  -3  12  16    8.07   11.70
  -3  12  16    8.62   17.97
   3 -12 -17   14.16   19.25
  -3  12  17   23.96   23.94
  -3  12  17   21.80   17.59
  -3  12  17    9.70   23.59
   3 -13   0   -4.01   13.22
  -3  13   0    4.27   14.13
  -3  13   0    3.81    9.29
   3 -13  -1   22.76   13.18
  -3  13   1   18.03   14.16
   3 -13  -1   23.20    9.62
  -3  13   1   24.58   13.82
  -3  13   2    1.46   14.07
   3 -13  -2    0.59    9.21
   3 -13  -2    1.09   13.56
  -3  13   2    4.22   10.08
  -3  13   3   15.46   14.21
   3 -13  -3   14.25   14.15
  -3  13   3   20.47   13.94
   3 -13  -3    9.67   13.19
   3 -13  -4   21.95   14.36
  -3  13   4   20.37   13.97
  -3  13   4   14.63   10.11
   3 -13  -5  150.05   15.17
  -3  13   5  151.71   14.91
  -3  13   5  132.84   14.44
  -3  13   6    9.90   14.70
   3 -13  -6   15.11   14.58
  -3  13   6    8.30   13.79
   3 -13  -7    0.57   14.90
  -3  13   7   -0.24   13.53
  -3  13   7    0.23   15.10
  -3  13   8   47.36   10.04
   3 -13  -8   56.44   15.29
  -3  13   8   58.08   15.72
  -3  13   9   -0.64   13.77
  -3  13   9   -1.35   15.51
   3 -13  -9    2.22   14.92
  -3  13  10   31.47   14.01
  -3  13  10   42.04   16.04
   3 -13 -10   35.77   15.23
  -3  13  11   19.79   14.40
  -3  13  11   20.36   16.24
   3 -13 -11   18.96   15.31
  -3  13  12   11.69   16.56
   3 -13 -12   12.23   15.70
  -3  13  12   15.04   14.86
   3 -13 -13   38.68   11.51
  -3  13  13   26.94   10.69
  -3  13  13   28.81   17.13
   3 -13 -14   11.77   16.88
  -3  13  14    7.10   17.96
  -3  13  14   14.72   15.79
  -3  13  15   26.23   18.21
  -3  13  15   18.75   11.45
   3 -13 -15   17.39   17.74
  -3  13  16    3.22   17.06
   3 -13 -16   24.67   18.83
  -3  13  16   13.65   19.02
  -3  13  16    6.76   18.68
  -3  14   0   22.70   14.67
  -3  14   0   18.03   10.31
   3 -14   0   25.56    9.53
  -3  14   0   29.52   14.54
   3 -14  -1    2.24   14.44
  -3  14   1    9.18   14.44
  -3  14   1    4.46   14.74
   3 -14  -1    5.01    9.67
   3 -14  -2    2.17   14.51
  -3  14   2    6.16   10.57
   3 -14  -2   -0.56    9.26
  -3  14   2    9.30   14.74
  -3  14   3   14.51   14.86
   3 -14  -3   12.12   10.13
  -3  14   3    9.63   14.85
   3 -14  -4   25.26   14.71
  -3  14   4   17.02   14.50
  -3  14   4   17.29   10.82
  -3  14   5   -1.04   14.42
  -3  14   5    2.65   10.72
   3 -14  -5   -1.43   15.14
   3 -14  -6   18.16   15.41
  -3  14   6   11.02   15.29
  -3  14   6    9.86   14.39
   3 -14  -7   19.99   15.69
  -3  14   7   28.32   15.17
  -3  14   7   22.79   10.32
   3 -14  -8   23.82   15.75
  -3  14   8   28.23   16.07
  -3  14   8   22.32   14.47
  -3  14   9    7.48   16.24
  -3  14   9   -0.57   14.57
   3 -14  -9    6.07   15.84
  -3  14  10   18.71   14.37
  -3  14  10    8.55   11.70
   3 -14 -10   16.33   15.79
  -3  14  11   11.68   14.97
  -3  14  11    7.45   17.07
   3 -14 -11    8.92   16.31
  -3  14  12   27.43   15.32
   3 -14 -12   16.87   11.85
  -3  14  12   24.13   17.22
   3 -14 -13   40.31   12.41
  -3  14  13   39.31   15.87
  -3  14  13   43.01   18.02
   3 -14 -14    6.46   12.45
  -3  14  14    1.07   11.08
  -3  14  14    4.59   18.31
  -3  14  15    3.54   16.75
   3 -14 -15    4.30   18.47
  -3  14  15   10.56   19.22
  -3  15   0    2.24   10.74
  -3  15   0    3.15   15.23
   3 -15   0    8.06   14.80
  -3  15   0    2.59   15.18
  -3  15   1   16.35   15.50
  -3  15   1   17.91   15.41
   3 -15  -1   15.83   10.34
  -3  15   2    7.61   15.78
  -3  15   2   14.23   11.16
   3 -15  -2    4.19   10.85
  -3  15   3    7.67   15.70
   3 -15  -3    2.53   15.46
  -3  15   3    3.75   15.48
   3 -15  -4    2.52   11.02
  -3  15   4    7.34   15.53
  -3  15   4   -0.38   15.48
   3 -15  -5    5.60   15.57
  -3  15   5    7.89   15.81
  -3  15   5   -1.23   10.91
   3 -15  -6    9.68   15.99
  -3  15   6    6.90   11.69
  -3  15   6   10.78   15.17
   3 -15  -7   13.30   11.47
  -3  15   7    2.12   11.78
  -3  15   7    6.83   10.81
   3 -15  -8    4.27   16.15
  -3  15   8    5.60   14.94
  -3  15   8    8.29   11.49
  -3  15   9   -4.68   17.16
   3 -15  -9    1.15   11.61
  -3  15   9    4.36   14.89
   3 -15 -10   12.64   12.01
  -3  15  10    6.32   17.14
  -3  15  10    0.89   15.44
  -3  15  11   11.15   15.35
  -3  15  11    8.92   12.12
   3 -15 -11    5.52   16.41
  -3  15  12   -6.00   15.74
   3 -15 -12    5.53   11.95
  -3  15  12    0.73   17.85
  -3  15  13    5.65   11.54
   3 -15 -13    0.90   17.73
  -3  15  13    6.86   18.60
  -3  15  14    5.84   19.32
  -3  15  14   10.76   16.93
   3 -15 -14    2.44   18.21
  -3  16   0   31.25   16.26
   3 -16   0   39.29   15.19
  -3  16   0   19.42   11.77
  -3  16   0   29.84   15.93
  -3  16   1   12.86   11.59
  -3  16   1   12.54   16.44
  -3  16   1   13.46   11.24
  -3  16   2   14.18   16.31
  -3  16   2    3.67   16.35
   3 -16  -2    2.40   11.17
   3 -16  -3    9.75   15.97
  -3  16   3    8.09   16.35
  -3  16   3    6.87   11.79
  -3  16   4   30.41   11.99
   3 -16  -4   56.99   16.54
  -3  16   4   59.68   16.59
  -3  16   5   10.77   16.51
  -3  16   5   -1.93   15.81
   3 -16  -5    0.05   16.23
  -3  16   6   17.26   11.45
   3 -16  -6   20.73   11.66
  -3  16   6   16.82   17.02
  -3  16   7   24.35   15.91
  -3  16   7   18.59   17.45
   3 -16  -7   20.98   16.78
   3 -16  -8   37.05   17.43
  -3  16   8   42.53   17.45
  -3  16   8   36.88   15.71
   3 -16  -9   50.92   17.74
  -3  16   9   14.76   12.43
  -3  16   9   43.51   16.51
  -3  16  10    0.99   18.11
   3 -16 -10   12.33   17.53
  -3  16  10    6.07   15.94
  -3  16  11    0.37   16.19
  -3  16  11    9.61   18.44
   3 -16 -11    9.22   12.96
  -3  16  12    5.65   11.81
  -3  16  12   13.30   18.83
   3 -16 -12    7.32   18.03
  -3  16  13   17.20   16.87
   3 -16 -13   11.22   18.93
  -3  17   0   12.23   12.27
  -3  17   0   15.03   17.39
  -3  17   0    9.22   16.71
  -3  17   1   30.38   17.60
  -3  17   1   20.22   17.08
  -3  17   1   18.42   17.32
  -3  17   2    6.97   12.14
  -3  17   2   13.41   17.50
  -3  17   3   -2.33   17.61
   3 -17  -3   -0.91   16.78
  -3  17   3    4.90   11.87
  -3  17   4   -0.37   17.45
  -3  17   4   10.48   16.88
   3 -17  -4    7.56   16.74
  -3  17   5    7.00   18.11
  -3  17   5    5.09   16.86
   3 -17  -5   -0.50   17.07
  -3  17   6   19.72   17.33
   3 -17  -6   19.03   17.38
  -3  17   6   11.81   16.95
  -3  17   7    0.98   17.94
  -3  17   7    6.51   16.69
   3 -17  -7   -0.44   17.90
  -3  17   8  -10.63   17.27
   3 -17  -8    4.60   12.54
  -3  17   8    6.38   18.29
   3 -17  -9    0.49   12.97
  -3  17   9    7.91   18.78
  -3  17   9    6.18   17.04
   3 -17 -10    4.92   18.58
  -3  17  10    6.21   16.95
  -3  17  10    0.89   18.80
   3 -17 -11    1.55   18.90
  -3  18   0   25.46   18.32
  -3  18   0   21.44   17.85
  -3  18   0   15.81   18.41
  -3  18   1    0.68   18.27
  -3  18   1   -0.72   12.61
  -3  18   1    4.49   17.50
  -3  18   2    6.40   18.32
  -3  18   2    7.68   18.23
  -3  18   3    5.96   18.03
   3 -18  -3    5.93   17.70
  -3  18   3   15.77   18.34
   3 -18  -4    2.57   17.99
  -3  18   4   -1.58   13.25
  -3  18   4    1.85   18.26
  -3  18   5   34.37   13.53
  -3  18   5   26.08   18.19
   3 -18  -5   30.30   13.15
  -3  18   6    3.75   13.49
   3 -18  -6   10.36   18.87
  -3  18   6    1.38   18.15
  -3  18   7   18.96   19.32
   3 -18  -7   11.30   18.66
  -3  18   7   14.62   18.64
   2  19  -1    2.32   17.48
   2  19  -1    2.58   17.37
   2  19  -1    3.15   17.49
   2  19  -2    8.61   17.92
   2  19  -2   -5.88   18.23
   2  19  -2   -2.70   18.27
   2  19  -3   15.43   18.38
   2  19  -3   17.99   12.79
   2  18  -1    5.49   11.30
   2  18  -1    4.30   16.08
   2  18  -1   -1.74   16.24
   2  18  -2    4.11   17.16
   2  18  -2   10.69   16.63
   2  18  -2    6.49   16.47
   2  18  -3    8.40   17.27
   2  18  -3    3.54   11.84
   2  18  -3    0.12   16.98
   2  18  -4    2.40   12.37
   2  18  -4   -2.10   17.32
   2  18  -4    7.45   16.85
   2  18  -5   30.19   17.41
   2  18  -5   32.45   12.75
   2  18  -5   43.59   13.07
   2  17  -1   23.93   15.96
   2  17  -1   20.37   15.45
   2  17  -1   14.51   11.14
   2  17  -2   -0.17   15.50
   2  17  -2    5.13   15.81
   2  17  -2   -0.46   11.41
   2  17  -3    1.94   15.81
   2  17  -3    5.55   15.85
   2  17  -3    1.29   15.82
   2  17  -4    3.51   11.81
   2  17  -4    7.27   11.25
   2  17  -4   -9.81   11.41
   2  17  -5    6.62   16.50
   2  17  -5    4.04   11.59
   2  17  -5   -0.45   11.72
   2  17  -6    4.34   12.10
   2  17  -6    1.24   11.83
   2  17  -6   10.78   17.35
   2  17  -7    5.52   12.27
   2  17  -7   16.75   18.38
   2  17  -7    6.77   12.09
   2  16  -1   36.07   14.86
   2  16  -1   47.62   10.70
   2  16  -1   50.33   14.81
   2  16  -2    6.39   14.68
   2  16  -2    5.89   10.44
   2  16  -2    8.09   14.75
   2  16  -3   16.85   10.37
   2  16  -3   16.92   15.13
   2  16  -3    6.24   10.89
   2  16  -4   59.94   15.15
   2  16  -4   68.63   10.97
   2  16  -4   55.58   11.52
   2  16  -5    4.92   16.19
   2  16  -5   -0.28   15.77
   2  16  -5    4.11   15.76
   2  16  -6   36.43   15.99
   2  16  -6   41.96   15.51
   2  16  -6   37.48   16.40
   2  16  -7   10.60   11.67
   2  16  -7    9.22   11.88
   2  16  -7   14.15   11.62
   2  16  -8   -4.47   11.85
   2  16  -8    2.83   12.71
   2  16  -8    6.13   11.84
   2  16  -9    3.72   12.60
   2  16  -9    2.42   12.33
   2  16  -9    2.53   17.51
   2  15  -1  104.40   10.50
   2  15  -1   90.69    9.84
   2  15  -1  112.73   10.29
   2  15  -2  261.37   11.78
   2  15  -2  307.60   15.17
   2  15  -2  310.00   15.66
   2  15  -3   37.73   14.02
   2  15  -3   40.97   14.85
   2  15  -3   39.84   10.12
   2  15  -4    9.93   14.27
   2  15  -4   11.38   10.20
   2  15  -4    5.36   14.33
   2  15  -5    6.61   15.23
   2  15  -5   -4.49   10.38
   2  15  -5   -0.65   10.25
   2  15  -6   -8.39   14.99
   2  15  -6    1.97   14.79
   2  15  -6    4.29   10.63
   2  15  -7   32.81   11.35
   2  15  -7   31.71   15.69
   2  15  -7   42.14   15.60
   2  15  -8   -2.84   15.49
   2  15  -8    5.84   16.37
   2  15  -8    1.64   10.96
   2  15  -9    0.78   10.91
   2  15  -9   -5.59   17.37
   2  15  -9   -2.61   11.75
   2  15 -10    1.52   16.56
   2  15 -10   -3.25   11.75
   2  15 -10    6.54   17.36
   2  15 -11    4.74   17.50
   2  15 -11    2.32   11.92
   2  15 -11   -4.71   18.54
   2  14  -1   69.70   13.70
   2  14  -1   65.81    9.41
   2  14  -1   68.43    9.72
   2  14  -2  209.36   14.20
   2  14  -2  239.74   14.35
   2  14  -2  152.35   10.21
   2  14  -3  132.97   13.82
   2  14  -3  122.89   14.21
   2  14  -3  113.31   13.98
   2  14  -4    8.37   13.74
   2  14  -4    5.95   13.70
   2  14  -4    2.98   13.62
   2  14  -5   20.29    9.60
   2  14  -5   23.89   10.16
   2  14  -5   36.03   14.18
   2  14  -6   36.51   10.22
   2  14  -6   43.15   14.57
   2  14  -6   36.58   10.54
   2  14  -7  172.85   15.53
   2  14  -7  204.11   14.92
   2  14  -7  168.13   11.19
   2  14  -8   -5.19   10.38
   2  14  -8   -1.26   15.27
   2  14  -8    0.11   10.30
   2  14  -9    9.06   15.46
   2  14  -9   -4.00   10.64
   2  14  -9    4.10   16.47
   2  14 -10    2.70   11.91
   2  14 -10   -1.35   11.21
   2  14 -10    4.17   10.82
   2  14 -11    9.03   15.38
   2  14 -11   13.71   11.83
   2  14 -11   20.05   18.04
   2  14 -12   10.19   11.96
   2  14 -12    8.85   18.48
   2  14 -12   12.06   16.79
   2  13  -1  167.72   13.73
   2  13  -1  160.81    9.78
   2  13  -2    8.52   13.14
   2  13  -2   10.58    9.26
   2  13  -2   12.75    9.07
   2  13  -3   -1.23    9.09
   2  13  -3   -2.97   13.20
   2  13  -3    4.67    9.31
   2  13  -4    5.18   13.12
   2  13  -4   -0.50   13.29
   2  13  -4    0.78    9.21
   2  13  -5   29.38   13.41
   2  13  -5   34.38   13.36
   2  13  -5   37.49   13.55
   2  13  -6    5.67   13.44
   2  13  -6   -2.41    9.64
   2  13  -6   -7.16   13.27
   2  13  -7   13.45   13.69
   2  13  -7    3.99   13.96
   2  13  -7    6.18    9.84
   2  13  -8    2.06   13.88
   2  13  -8    2.01   13.96
   2  13  -8    5.00   10.36
   2  13  -9   11.38   14.28
   2  13  -9   12.86   15.88
   2  13  -9    8.54   14.48
   2  13 -10    6.21   10.30
   2  13 -10   12.37   15.76
   2  13 -10    1.64   14.34
   2  13 -11    4.71   15.58
   2  13 -11    8.35   16.79
   2  13 -11   -4.00   15.20
   2  13 -12   10.03   15.90
   2  13 -12   -3.76   16.09
   2  13 -12   -1.88   17.31
   2  13 -13    1.08   16.79
   2  13 -13    9.69   18.15
   2  13 -13    6.70   17.05
   2  12  -1    3.18   11.76
   2  12  -1    1.62    8.68
   2  12  -2   13.90   12.40
   2  12  -2   -2.59    8.28
   2  12  -2   -2.43   12.62
   2  12  -3    0.08    8.97
   2  12  -3    5.38   12.36
   2  12  -3    3.49   12.71
   2  12  -4    0.60    8.93
   2  12  -4    2.00    8.73
   2  12  -4   -1.47    9.36
   2  12  -5    5.04   12.94
   2  12  -5    8.83   12.70
   2  12  -5    8.90   12.99
   2  12  -6   45.27    9.49
   2  12  -6   40.64   13.08
   2  12  -6   36.17   12.97
   2  12  -7    1.26   13.50
   2  12  -7    2.12   12.83
   2  12  -7    1.16    9.30
   2  12  -8   72.33   13.49
   2  12  -8   84.26   14.23
   2  12  -8   84.55   13.45
   2  12  -9    1.74   10.51
   2  12  -9    6.91   13.45
   2  12  -9    6.29    9.53
   2  12 -10    6.45    9.78
   2  12 -10    3.36   15.86
   2  12 -10    2.39    9.73
   2  12 -11   21.57   14.72
   2  12 -11   18.73   10.28
   2  12 -11   18.40   16.52
   2  12 -12    9.54   12.05
   2  12 -12    9.98   10.97
   2  12 -12   15.03   14.70
   2  12 -13   15.39   16.92
   2  12 -13   -1.28   15.70
   2  12 -13    9.33   11.49
   2  12 -14   -7.29   17.90
   2  12 -14    9.82   16.74
   2  12 -14   -2.76   12.20
   2  11  -1   61.11   11.69
   2  11  -1   57.47    9.11
   2  11  -2   14.96    8.83
   2  11  -2   13.26   12.36
   2  11  -2    8.93    8.09
   2  11  -3    6.32   12.35
   2  11  -3    3.44   11.30
   2  11  -3    2.66   12.38
   2  11  -4   21.09   12.34
   2  11  -4   18.35   12.56
   2  11  -4   18.60    8.84
   2  11  -5    8.24   12.37
   2  11  -5    8.75   12.27
   2  11  -5   15.44    8.77
   2  11  -6    5.64    8.97
   2  11  -6    9.49    8.73
   2  11  -6    6.01    8.67
   2  11  -7    4.92   12.39
   2  11  -7    9.17    9.17
   2  11  -7   12.01   12.53
   2  11  -8    9.10    9.82
   2  11  -8    6.75   12.65
   2  11  -8    2.66   12.57
   2  11  -9   14.56   13.04
   2  11  -9   11.28   14.22
   2  11  -9   11.09   13.13
   2  11 -10    4.02    9.36
   2  11 -10    9.03   15.06
   2  11 -10    3.66    9.40
   2  11 -11   13.29    9.81
   2  11 -11   12.18    9.76
   2  11 -11   16.17   15.78
   2  11 -12   12.23   15.80
   2  11 -12   -0.14   14.52
   2  11 -12   -3.31   10.28
   2  11 -13    9.34   16.66
   2  11 -13   21.77   15.14
   2  11 -13   12.91   11.03
   2  11 -14   12.00   11.04
   2  11 -14    7.84   16.36
   2  11 -14   17.07   17.36
   2  11 -15    7.95   16.90
   2  11 -15   10.69   17.55
   2  11 -15    2.89   16.29
   2  10  -1    7.41    7.81
   2  10  -1    4.73   12.01
  -2 -10   1    1.40   11.97
   2  10  -2   61.15    8.98
   2  10  -2   63.94   11.36
   2  10  -2   72.84    9.05
   2  10  -3   15.52   12.00
   2  10  -3   17.03   11.83
   2  10  -3   15.43   12.10
   2  10  -4    8.87    8.42
   2  10  -4    5.89    8.40
   2  10  -4    6.67    8.35
   2  10  -5   12.31   12.10
   2  10  -5    7.25    8.55
   2  10  -5   11.44   12.22
   2  10  -6   37.73   12.13
   2  10  -6   38.16    8.49
   2  10  -6   44.72   12.55
   2  10  -7    6.66   12.68
   2  10  -7    3.67   11.85
   2  10  -7    0.57   12.12
   2  10  -8   52.52   12.48
   2  10  -8   37.67   13.77
   2  10  -8   42.65   12.40
   2  10  -9   16.20   10.00
   2  10  -9   19.67   12.47
   2  10  -9   15.81   12.51
   2  10 -10    0.72   14.50
   2  10 -10    2.02    9.18
   2  10 -10    1.03    9.00
   2  10 -11   14.90    9.33
   2  10 -11   13.58   15.19
   2  10 -11    8.05   13.42
   2  10 -12    1.22    9.58
   2  10 -12    3.47   15.56
   2  10 -13    2.19   10.62
   2  10 -13   12.86   16.22
   2  10 -14   18.01   15.39
   2  10 -14    8.13   16.34
   2  10 -15    3.24   16.33
   2  10 -15    8.43   16.47
   2  10 -16   19.71   17.84
   2  10 -16    5.09   12.77
  -2 -10  16   12.80   12.30
   2   9  -1    5.23   11.88
   2   9  -1   -0.25    7.73
  -2  -9   1   -2.23   11.92
   2   9  -2   52.64   11.14
   2   9  -2   42.84    8.91
   2   9  -2   49.35    8.55
   2   9  -3   15.09   11.81
   2   9  -3    8.67    7.77
   2   9  -3    6.73    8.31
   2   9  -4    2.78    8.24
   2   9  -4   -1.07   11.23
   2   9  -4    1.67   11.64
   2   9  -5   -4.20   11.33
   2   9  -5    0.43   11.54
   2   9  -5   -0.64    8.56
   2   9  -6   17.26   11.66
   2   9  -6   22.16   12.07
   2   9  -6   23.60   11.85
   2   9  -7   54.68   12.61
   2   9  -7   50.30   12.05
   2   9  -7   55.23   11.91
   2   9  -8   11.05    8.24
   2   9  -8    6.42   12.79
   2   9  -8    6.16   11.85
   2   9  -9    5.67    8.54
   2   9  -9    4.33    8.53
   2   9  -9    6.65   13.46
   2   9 -10    6.58   12.50
   2   9 -10    6.75   14.18
   2   9 -11   56.95   14.55
   2   9 -11   56.73   13.00
   2   9 -12   12.55   13.57
   2   9 -12    4.61   15.04
  -2  -9  12   10.22   13.31
   2   9 -13    1.58   10.73
  -2  -9  13    9.99   13.98
   2   9 -13    1.44   13.81
   2   9 -14   10.60   15.49
   2   9 -14    7.28   10.46
  -2  -9  14    9.43   14.79
   2   9 -15   52.46   16.12
   2   9 -15   75.47   16.04
  -2  -9  15   71.02   15.81
   2   9 -16   13.91   16.53
  -2  -9  16   13.54   12.14
   2   9 -16   10.67   15.96
   2   9 -17    0.14   17.75
   2   9 -17    8.68   17.81
  -2  -9  17    3.41   17.62
   2   8  -1   61.12    8.22
   2   8  -1   56.35   11.96
  -2  -8   1   62.07    8.69
   2   8  -2   66.39    8.16
   2   8  -2   57.72    8.78
   2   8  -2   56.14   11.80
   2   8  -3    3.85    8.00
   2   8  -3    6.54   11.59
   2   8  -3    9.48   10.91
   2   8  -4   22.93   11.11
   2   8  -4   24.67   11.40
   2   8  -4   22.50    8.08
   2   8  -5   88.85    8.78
   2   8  -5   86.13   11.90
   2   8  -5   94.01   12.14
   2   8  -6    1.62    8.45
   2   8  -6    2.81   11.55
   2   8  -6    5.06    8.01
   2   8  -7    3.37   11.37
   2   8  -7    0.18   11.94
   2   8  -7    3.27    7.97
   2   8  -8   24.10   12.65
   2   8  -8   21.38    8.25
   2   8  -9  183.06   12.50
   2   8  -9  170.65   10.69
  -2  -8   9  175.74   12.52
   2   8 -10  111.66   10.66
  -2  -8  10  125.85    9.43
   2   8 -10  127.43    9.32
   2   8 -11   24.17    9.00
   2   8 -11   25.91   14.34
  -2  -8  11   20.75    9.09
   2   8 -12   91.71   14.83
  -2  -8  12  116.50    9.91
   2   8 -12   97.69    9.97
   2   8 -13   15.73   14.56
   2   8 -13   15.51    9.59
  -2  -8  13   14.73    9.82
  -2  -8  14    6.39   14.30
   2   8 -14   10.46   15.03
   2   8 -14    7.91   14.20
   2   8 -15   20.98   14.76
   2   8 -15   11.83   15.46
  -2  -8  15    9.31   10.35
   2   8 -16    5.83   16.12
  -2  -8  16    4.36   15.79
   2   8 -16   12.06   15.93
  -2  -8  17    3.72   17.30
   2   8 -17    4.29   11.38
   2   8 -17    8.46   17.03
  -2  -7   1    6.69   12.14
   2   7  -1   13.97   11.68
   2   7  -2   29.68    7.45
   2   7  -2   27.75   11.54
   2   7  -2   35.28   11.41
   2   7  -3  176.13    9.47
   2   7  -3  192.28   11.65
   2   7  -3  203.46   12.46
   2   7  -4   23.19   11.22
   2   7  -4   17.33   10.95
   2   7  -4   22.88    8.18
   2   7  -5    2.27    7.85
   2   7  -5    3.11    7.89
   2   7  -5    4.13   10.80
   2   7  -6  150.68   12.44
   2   7  -6  154.72   11.85
   2   7  -7   14.85    8.12
   2   7  -7   18.31   11.80
  -2  -7   7   16.06    8.13
   2   7  -8   66.54    8.45
   2   7  -8   75.68   13.20
  -2  -7   8   79.45   11.68
   2   7  -9   28.05   11.63
  -2  -7   9   31.49    8.31
   2   7  -9   32.37   12.90
   2   7 -10   64.68   13.75
  -2  -7  10   75.36   12.17
   2   7 -10   63.98    8.80
  -2  -7  11  251.56   13.44
   2   7 -11  209.15   14.65
   2   7 -11  246.52   10.03
   2   7 -12  141.38    9.73
   2   7 -12  117.42   14.29
  -2  -7  12  150.80   13.18
   2   7 -13   50.03   14.36
   2   7 -13   60.56   13.42
  -2  -7  13   63.06   13.67
   2   7 -14   15.71   14.34
   2   7 -14   20.97   13.84
  -2  -7  14   18.40    9.84
  -2  -7  15   20.49   14.46
   2   7 -15   14.33   10.25
   2   7 -15   11.45   14.99
   2   7 -16   42.18   16.24
   2   7 -16   65.75   15.23
  -2  -7  16   78.03   15.13
   2   7 -17   19.99   16.70
   2   7 -17   31.04   15.95
  -2  -7  17   21.46   15.95
   2   7 -18   36.51   22.11
   2   7 -18   40.83   11.88
  -2  -7  18   46.53   17.04
  -2  -6   1    7.84   11.07
   2   6  -1    2.32    7.82
   2   6  -2  216.79   12.58
   2   6  -2  197.95    9.67
   2   6  -3  201.11    9.43
   2   6  -3  180.27   12.28
   2   6  -3  204.72   12.82
   2   6  -4    1.19    8.03
   2   6  -4    4.10   10.37
   2   6  -4    4.21   11.14
   2   6  -5   59.14   11.08
   2   6  -5   66.62   11.44
   2   6  -6   45.23   11.21
   2   6  -6   48.09    7.95
  -2  -6   6   49.22   11.18
   2   6  -7   45.44    8.46
  -2  -6   7   43.43    8.32
   2   6  -7   46.03   11.39
   2   6  -8   25.20   11.38
   2   6  -8   25.95   12.51
  -2  -6   8   23.39   11.45
   2   6  -9   36.43   12.35
  -2  -6   9   31.88    8.28
   2   6  -9   30.88    8.31
  -2  -6  10   21.15   11.85
   2   6 -10   17.30   13.24
   2   6 -10   19.80    8.31
   2   6 -11   -0.50   13.73
  -2  -6  11    2.17   12.10
   2   6 -11    7.94   12.09
  -2  -6  12   91.29   12.71
   2   6 -12   73.97   13.88
   2   6 -12   85.25    9.11
  -2  -6  12   95.21   13.55
  -2  -6  13   66.27   16.98
   2   6 -13   47.09   13.94
  -2  -6  13   62.29    9.31
   2   6 -13   48.92    9.22
   2   6 -14   10.76   14.30
   2   6 -14    0.71   13.66
  -2  -6  14   16.73   14.26
  -2  -6  14    6.07   13.67
   2   6 -15    8.91    9.74
  -2  -6  15   10.32   13.92
  -2  -6  15    9.57   14.39
   2   6 -15    9.05   14.72
   2   6 -16   67.89   14.83
  -2  -6  16   60.87   15.87
   2   6 -16   40.85   15.55
  -2  -6  16   60.70   14.68
   2   6 -17    5.94   15.20
  -2  -6  17    6.94   15.95
   2   6 -17    5.79   16.45
  -2  -6  17   10.46   15.07
   2   6 -18   -3.93   16.09
   2   6 -18   -0.30   22.16
  -2  -6  18   -2.16   16.10
  -2  -6  19    1.64   17.03
   2   6 -19    9.67   16.59
   2   6 -19    7.99   19.73
   2   5  -1   83.47   11.48
   2   5  -2  354.12   13.37
   2   5  -2  374.89   13.58
   2   5  -3   20.55    7.40
   2   5  -3   18.25   10.59
   2   5  -3   21.31   10.72
   2   5  -4  433.24   14.12
   2   5  -4  437.22   13.76
   2   5  -5   99.38   11.61
   2   5  -5   99.24    8.72
  -2  -5   5   99.65   11.51
  -2  -5   6  223.36    9.32
   2   5  -6  210.15   10.19
   2   5  -6  218.22    9.34
   2   5  -7   55.93   11.81
   2   5  -7   56.28   11.33
  -2  -5   7   52.26   11.10
   2   5  -8  398.96   15.17
  -2  -5   8  400.12   13.16
   2   5  -8  389.89   10.46
   2   5  -9  119.94   12.05
   2   5  -9  114.62   13.49
  -2  -5   9  117.10   12.07
   2   5 -10   76.82   13.09
   2   5 -10   78.85    8.63
  -2  -5  10   91.81   11.94
   2   5 -11   55.55    8.78
  -2  -5  11   60.27   12.54
  -2  -5  11   60.56   12.02
   2   5 -11   50.00   12.77
   2   5 -12  232.38   16.90
   2   5 -12  302.22   13.69
  -2  -5  12  308.73   15.04
  -2  -5  12  298.40   13.45
   2   5 -13    0.34   12.70
  -2  -5  13    1.68   13.09
  -2  -5  13   -0.41   12.82
   2   5 -13    0.36   13.37
  -2  -5  14   25.27   16.79
   2   5 -14   23.01   13.15
   2   5 -14   17.92   13.76
  -2  -5  14   16.07    9.43
   2   5 -15   68.04    9.89
  -2  -5  15   66.68   17.66
   2   5 -15   52.67   15.31
  -2  -5  15   66.20    9.91
  -2  -5  16  175.46   16.16
   2   5 -16  180.04   14.98
  -2  -5  16  169.24   10.59
   2   5 -16  136.13   20.20
  -2  -5  17   69.45   19.65
  -2  -5  17   69.97   10.44
   2   5 -17   47.96   17.42
   2   5 -17   56.60   14.73
   2   5 -18   38.94   22.57
   2   5 -18   36.16   15.37
  -2  -5  18   53.08   20.17
  -2  -5  18   44.59   15.29
   2   5 -19   14.53   15.79
   2   5 -19   12.23   19.50
  -2  -5  19   19.78   16.08
   2   4  -1  407.04   14.59
   2   4  -2  615.28   15.72
   2   4  -2  591.55   15.44
   2   4  -3   77.93    8.42
   2   4  -4 2401.49   32.14
   2   4  -4 2318.71   24.02
  -2  -4   4 2277.33   23.64
  -2  -4   5   79.31   11.25
   2   4  -5   57.86    8.06
   2   4  -5   73.78   11.44
   2   4  -6  287.89   14.09
   2   4  -6  282.48   12.51
  -2  -4   6  288.98   10.14
   2   4  -7    6.42    7.55
   2   4  -7    5.97   11.90
  -2  -4   7    9.41   10.60
   2   4  -8   66.39   11.08
   2   4  -8   57.18   14.77
  -2  -4   8   62.91   11.26
   2   4  -9   87.94   12.74
   2   4  -9   94.95    8.84
  -2  -4   9   96.67    8.75
   2   4 -10   43.47    8.42
  -2  -4  10   40.22    8.44
  -2  -4  10   43.04   12.28
   2   4 -10   33.88   12.42
  -2  -4  11   26.34   12.03
   2   4 -11   20.52   12.03
   2   4 -11   25.61    8.17
  -2  -4  11   19.69   11.98
   2   4 -12    6.67   12.31
  -2  -4  12    8.83   12.02
   2   4 -12    8.57   11.98
  -2  -4  12   12.39   14.93
  -2  -4  13   64.12   13.00
  -2  -4  13   75.46   13.36
   2   4 -13   68.23    9.40
   2   4 -13   48.18   13.30
   2   4 -14   70.58   13.95
   2   4 -14   90.53   12.90
  -2  -4  14   87.59   12.85
  -2  -4  14   99.03   16.41
  -2  -4  15   23.43   16.96
   2   4 -15   22.96   13.48
   2   4 -15   10.90   14.86
  -2  -4  15   29.99   13.43
  -2  -4  16    9.76   14.88
   2   4 -16   12.34   13.57
   2   4 -16    9.07   19.18
  -2  -4  16    9.41   13.55
   2   4 -17   19.06   16.91
   2   4 -17   37.26   14.35
  -2  -4  17   21.24   18.85
  -2  -4  17   23.38   14.25
   2   4 -18   18.25   14.90
   2   4 -18   21.17   22.21
  -2  -4  18   23.15   19.66
  -2  -4  18   25.79   10.45
   2   4 -19   -2.98   15.26
   2   4 -19    5.20   23.57
  -2  -4  19    3.75   15.24
  -2  -4  19    4.63   16.75
   2   4 -20   -0.52   20.52
   2   3  -1  186.13   13.30
   2   3  -1  201.85   13.42
   2   3  -2  393.31   14.45
   2   3  -2  421.47   14.75
   2   3  -3  190.98   12.19
  -2  -3   3  193.07   12.24
   2   3  -4  331.08   14.72
   2   3  -4  329.62   10.70
  -2  -3   4  334.90   13.13
   2   3  -5   38.24   10.47
   2   3  -5   33.87   13.55
  -2  -3   5   31.39   10.65
   2   3  -6  209.88    9.23
   2   3  -6  212.89   13.86
  -2  -3   6  202.74   12.02
   2   3  -7  312.86   10.06
   2   3  -7  309.95   17.21
  -2  -3   7  293.43    9.89
   2   3  -8  158.54   13.44
   2   3  -8  172.72   11.66
  -2  -3   8  171.63   12.10
   2   3  -9   17.45   12.69
  -2  -3   9   25.03   11.16
   2   3  -9   19.13    7.89
   2   3 -10    9.86   11.56
  -2  -3  10   13.49   11.38
   2   3 -10    8.63   11.82
  -2  -3  10    8.28   11.60
  -2  -3  11    7.67    8.17
   2   3 -11    5.91   11.47
  -2  -3  11    5.86   11.79
   2   3 -11    3.95   11.67
   2   3 -12    5.38   12.26
  -2  -3  12    6.38   11.82
  -2  -3  12    3.79   14.41
   2   3 -12    7.66   11.84
   2   3 -13    9.74    8.66
   2   3 -13   14.32   15.98
  -2  -3  13   12.94   12.76
  -2  -3  13   12.80   12.09
   2   3 -14  171.92    9.75
   2   3 -14  138.04   18.14
  -2  -3  14  176.92   17.23
  -2  -3  14  158.54   13.07
  -2  -3  15   -2.72   16.68
   2   3 -15    2.57    8.98
  -2  -3  15    6.62   12.85
   2   3 -15   -2.72   15.07
   2   3 -16   61.08   19.97
   2   3 -16   72.98    9.84
  -2  -3  16   75.42   14.90
  -2  -3  16   70.62    9.84
   2   3 -17   17.79   10.10
  -2  -3  17   18.57   18.11
  -2  -3  17   14.39   14.00
   2   3 -17   16.27   16.84
   2   3 -18    4.54   10.02
   2   3 -18    9.48   21.68
  -2  -3  18   -0.64   10.12
  -2  -3  18    2.48   19.17
   2   3 -19   13.91   22.88
   2   3 -19   21.04   15.02
  -2  -3  19   15.00   20.39
  -2  -3  19    7.76   15.10
   2   3 -20   -0.01   15.95
   2   3 -20    3.07   23.46
  -2  -3  20    1.15   11.14
  -2  -3  20   -2.55   22.28
   2   2  -1  619.59   16.23
   2   2  -1  646.42   18.04
   2   2  -1  557.81   19.09
   2   2  -2  543.13   14.33
  -2  -2   2  727.56   16.01
   2   2  -3    7.79    7.51
  -2  -2   3   10.68   10.67
   2   2  -4  501.30   14.38
   2   2  -4  535.13   19.76
  -2  -2   4  509.25   12.52
   2   2  -5  368.82   18.27
   2   2  -5  360.51   12.74
  -2  -2   5  373.58   10.81
   2   2  -6   54.37   14.37
   2   2  -6   43.03   10.76
  -2  -2   6   45.91   10.76
   2   2  -7  175.54   14.26
   2   2  -7  171.98   11.44
  -2  -2   7  182.02   11.99
   2   2  -8    2.76   10.97
  -2  -2   8    2.22    7.97
   2   2  -8    1.01   13.15
  -2  -2   9   25.75    7.67
   2   2  -9   20.95   13.60
   2   2  -9   25.34   11.19
  -2  -2  10   35.92   14.63
   2   2 -10   35.74   11.30
   2   2 -10   25.88   14.26
  -2  -2  10   35.42   11.53
  -2  -2  11   12.65   14.43
   2   2 -11   15.87    7.92
  -2  -2  11    8.19   11.44
   2   2 -11   10.49   14.64
  -2  -2  12   19.46   15.26
  -2  -2  12   18.12   11.79
   2   2 -12   22.87   11.71
   2   2 -12   14.75   16.02
   2   2 -13   28.00   12.00
   2   2 -13   26.40   16.88
  -2  -2  13   36.92   12.00
  -2  -2  13   34.06   15.96
   2   2 -14    6.65   17.91
  -2  -2  14   11.77   13.34
   2   2 -14    9.07   12.02
  -2  -2  14   11.28   12.11
   2   2 -15    4.27   18.28
  -2  -2  15    1.74    8.67
  -2  -2  15    4.92   16.22
   2   2 -15    1.13    8.63
  -2  -2  16   32.25   13.02
   2   2 -16   24.57   19.89
  -2  -2  16   35.58   17.79
   2   2 -16   31.59    9.39
   2   2 -17    0.36   20.19
   2   2 -17    1.01   13.56
  -2  -2  17    6.49   18.30
  -2  -2  17    2.01    9.25
   2   2 -18   -4.88   13.80
   2   2 -18    2.16   20.24
  -2  -2  18   -1.44   18.28
  -2  -2  18    6.15   13.74
   2   2 -19    4.52   21.43
  -2  -2  19    4.35   20.17
   2   2 -19   11.62   10.29
  -2  -2  19   -0.60   14.87
  -2  -2  20    6.47   11.17
   2   2 -20   -0.35   15.39
  -2  -2  20    1.07   21.27
   2   2 -20    0.89   26.23
   2   1  -1   62.16   13.70
   2   1  -1   69.57   11.80
  -2  -1   1   59.04   13.12
   2   1  -2  256.87   16.91
  -2  -1   2  284.69   14.04
   2   1  -2  288.83   13.87
   2   1  -3 2104.06   41.37
   2   1  -3 2338.58   28.35
  -2  -1   3 2391.20   28.89
   2   1  -4  986.02   18.19
  -2  -1   4 1026.91   18.78
   2   1  -4  935.08   31.10
   2   1  -5  196.99   19.45
  -2  -1   5  185.61   11.81
   2   1  -5  181.53    9.28
  -2  -1   6   60.93   10.89
   2   1  -6   69.39   10.84
   2   1  -6   63.05   17.19
  -2  -1   7   69.26    8.17
   2   1  -7   54.96   15.82
   2   1  -7   66.71   10.76
   2   1  -8   11.97    7.42
  -2  -1   8    9.99    7.92
   2   1  -8    8.90   14.98
   2   1  -9    1.35   14.11
   2   1  -9   -0.77   10.70
  -2  -1   9    0.58   10.63
  -2  -1  10  263.98   12.18
   2   1 -10  234.06   18.55
   2   1 -10  282.06   12.33
  -2  -1  10  295.21   18.44
  -2  -1  11   33.08   11.00
   2   1 -11   22.71   18.75
   2   1 -11   30.86   11.07
  -2  -1  11   28.74   16.92
  -2  -1  12   43.35   15.33
   2   1 -12   35.31   17.12
   2   1 -12   42.65    8.31
  -2  -1  12   41.69    8.40
   2   1 -13   15.16    8.29
  -2  -1  13    9.73   15.63
   2   1 -13    8.17   19.78
  -2  -1  13    9.73   11.42
  -2  -1  14   55.85   16.58
   2   1 -14   43.54   18.01
  -2  -1  14   53.40   12.02
   2   1 -14   48.33   12.08
   2   1 -15   -0.03   18.03
  -2  -1  15    1.36   12.08
   2   1 -15    4.15   12.39
  -2  -1  15    0.54   15.88
   2   1 -16   -0.85   18.68
  -2  -1  16    3.50    8.87
  -2  -1  16    5.05   19.53
   2   1 -16    1.70    8.98
  -2  -1  17   -0.72   12.75
   2   1 -17    6.56   12.91
  -2  -1  17    2.31   20.68
   2   1 -17    0.79   21.94
  -2  -1  18   10.73   13.86
   2   1 -18    6.33    9.84
  -2  -1  18    6.66   18.71
   2   1 -19    1.21   14.52
  -2  -1  19   10.00   14.09
  -2  -1  19    3.05   20.04
  -2  -1  20    0.69   10.66
  -2  -1  20    1.50   24.79
   2   1 -20    5.25   10.77
  -2   0   1 1584.07   30.53
   2   0  -1 1591.17   29.83
   2   0  -1 1744.79   32.21
  -2   0   1 1857.72   33.98
  -2   0   2  191.32   16.12
   2   0  -2  215.57   13.47
   2   0  -2  188.34   15.78
  -2   0   2  217.13   13.66
  -2   0   3  418.18   15.17
   2   0  -3  410.88   15.22
   2   0  -3  350.05   19.77
  -2   0   3  363.83   21.50
   2   0  -4  798.24   17.86
   2   0  -4  646.68   32.39
  -2   0   4  794.68   15.94
  -2   0   5  232.03   10.13
   2   0  -5  207.07    9.90
  -2   0   6  214.16   12.30
   2   0  -6  213.11    9.49
   2   0  -7  219.93    9.45
  -2   0   7  224.50    9.70
  -2   0   8   31.81    8.09
   2   0  -8   30.17    8.06
  -2   0   9  167.99    8.96
   2   0  -9  172.14   11.81
  -2   0  10  210.79   22.03
  -2   0  10  187.67   11.83
   2   0 -10  197.31   11.97
   2   0 -10  165.75   24.29
   2   0 -11    7.11   20.10
   2   0 -11    8.91    8.07
  -2   0  11   12.81   11.16
  -2   0  11    8.25   16.43
  -2   0  12   -0.43   11.19
   2   0 -12   -0.65   11.19
  -2   0  12    0.71   16.90
   2   0 -12    0.62   20.60
  -2   0  13    3.51   18.07
   2   0 -13    2.58    8.17
  -2   0  13    7.64    7.93
   2   0 -14   15.15   11.90
  -2   0  14   19.56   11.66
  -2   0  14   21.57   18.50
  -2   0  15    8.35   11.96
   2   0 -15   19.28   12.09
  -2   0  15    4.92   16.53
   2   0 -16    3.90    8.92
  -2   0  16   -5.94   12.33
  -2   0  16    6.07   16.68
   2   0 -17   10.03   12.82
  -2   0  17    1.12   12.84
  -2   0  17    3.57   20.07
   2   0 -18    2.77    9.80
  -2   0  18   10.37   21.75
  -2   0  18   10.27   13.52
   2   0 -19    9.87   14.21
  -2   0  19    7.96    9.71
  -2   0  19    1.65   22.82
   2   0 -20    0.54   15.02
  -2   0  20    1.82   14.64
  -2   0  20    0.46   24.36
   2   0 -21    5.86   11.51
  -2   0  21    4.19   29.36
  -2   0  21    7.06   15.55
   2  -1   0 3801.98   39.76
  -2   1   0 3442.05   37.38
  -2   1   1  372.51   16.18
   2  -1  -1  505.69   23.44
   2  -1  -1  401.67   16.32
  -2   1   1  434.37   20.12
  -2   1   2  632.89   22.07
  -2   1   2  799.52   21.85
   2  -1  -2  833.07   22.37
   2  -1  -2  668.78   20.68
  -2   1   3 1282.27   32.23
   2  -1  -3 1633.34   26.30
   2  -1  -3 1418.96   33.17
  -2   1   3 1575.97   25.63
   2  -1  -4   26.23   11.09
  -2   1   4   29.85    7.82
  -2   1   4   24.40   18.26
   2  -1  -4   27.68   16.38
   2  -1  -5    1.61    7.57
  -2   1   5    0.44   10.66
   2  -1  -6  232.16    9.87
  -2   1   6  248.75   12.32
   2  -1  -7  172.29   11.76
  -2   1   7  191.20    9.03
   2  -1  -8   92.73   11.64
  -2   1   8   89.96   11.10
  -2   1   9    2.20   10.60
   2  -1  -9    1.52   10.84
   2  -1 -10   17.17   10.80
  -2   1  10   15.15    7.55
  -2   1  11   13.14    8.15
  -2   1  11   11.52   19.76
   2  -1 -11    9.31   10.94
  -2   1  12   72.64   20.23
  -2   1  12   74.19    8.35
   2  -1 -12   65.76    8.35
  -2   1  13    9.00   19.95
   2  -1 -13    6.95    8.15
  -2   1  13    7.85   11.43
  -2   1  14   17.53   11.57
   2  -1 -14   23.03    8.77
  -2   1  14   21.87   20.70
  -2   1  15    7.60   21.12
   2  -1 -15   12.58   12.04
  -2   1  15   12.00    8.57
  -2   1  16    3.64    8.74
  -2   1  16    3.22   19.83
   2  -1 -16   -1.28   12.35
  -2   1  17  113.54    9.87
   2  -1 -17  104.30   13.30
  -2   1  17  102.82   21.94
   2  -1 -18    4.07    9.67
  -2   1  18    1.57   23.71
  -2   1  18   -4.87    9.37
  -2   1  19    3.08    9.66
   2  -1 -19    1.08    9.61
  -2   1  19    0.10   25.78
   2  -1 -20    6.57   14.65
  -2   1  20    3.20   26.90
  -2   1  20    6.06   14.43
   2  -1 -21   19.84   16.07
  -2   1  21    3.65   15.48
  -2   2   0 1017.50   40.98
   2  -2   0 1137.21   46.07
  -2   2   0  903.03   19.86
   2  -2   0  999.51   20.51
  -2   2   1    0.53   12.64
   2  -2  -1   -0.23   11.28
   2  -2  -1    0.61   13.02
  -2   2   1   -0.64   11.39
   2  -2  -2   48.19   11.19
   2  -2  -2   48.28   11.66
  -2   2   2   50.60   13.48
  -2   2   2   47.45   11.62
  -2   2   3  404.73   17.49
   2  -2  -3  458.29   15.98
  -2   2   3  465.06   16.15
   2  -2  -3  471.67   19.66
  -2   2   4  218.73   12.82
   2  -2  -4  223.53   13.08
  -2   2   4  194.28   17.47
   2  -2  -4  225.86   17.22
   2  -2  -5  370.76   14.07
  -2   2   5  322.18   23.07
  -2   2   5  377.80   11.71
   2  -2  -6  218.20   12.37
  -2   2   6  211.72   12.05
   2  -2  -7   86.39    8.35
  -2   2   7  103.18   11.07
   2  -2  -8  466.95   11.49
  -2   2   8  529.57   11.63
   2  -2  -9   13.57    7.78
  -2   2   9   10.86   10.63
   2  -2 -10   16.34   11.19
  -2   2  10   20.95   11.03
  -2   2  11   25.83   22.90
  -2   2  11   27.93    7.70
   2  -2 -11   23.44    7.96
   2  -2 -12   -1.78   11.32
  -2   2  12    0.79   21.52
  -2   2  12   -0.85   11.02
  -2   2  13    9.51   20.94
  -2   2  13   11.54   11.23
   2  -2 -13   11.42   11.32
   2  -2 -14    3.06   11.82
  -2   2  14    3.95    8.16
  -2   2  14    1.12   21.17
   2  -2 -15   32.27    8.78
  -2   2  15   26.45    8.65
  -2   2  15   32.01   22.16
   2  -2 -16   28.37    8.97
  -2   2  16   31.55   12.46
  -2   2  16   31.28   23.05
   2  -2 -17   -0.70    9.04
  -2   2  17   -3.20   12.67
  -2   2  17    1.77   23.21
   2  -2 -18   32.12    9.72
  -2   2  18   45.47   24.34
  -2   2  18   43.45    9.74
   2  -2 -19   -0.01    9.81
  -2   2  19   -4.93    9.65
  -2   2  19    4.72   28.23
  -2   2  20    1.86   15.14
  -2   2  20    4.40   30.40
   2  -2 -20    5.25   10.43
  -2   2  21    5.41   16.47
   2  -2 -21    5.21   10.96
  -2   3   0   20.38   13.38
   2  -3   0   21.92   13.96
   2  -3   0   18.18    8.47
  -2   3   0   22.30    8.59
  -2   3   1  300.89   14.70
   2  -3  -1  295.82   18.37
   2  -3  -1  320.74   14.56
  -2   3   1  307.11   18.02
  -2   3   2    4.34   11.32
  -2   3   2    3.23    9.57
   2  -3  -2    4.76   12.57
   2  -3  -2    3.28    7.54
  -2   3   3  137.56   11.59
  -2   3   3  142.31   13.02
   2  -3  -3  149.49   12.28
   2  -3  -3  138.85   12.36
  -2   3   4   29.15   10.17
   2  -3  -4   32.42   13.04
   2  -3  -4   27.12   10.86
  -2   3   4   30.66   14.35
  -2   3   5  617.57   15.67
  -2   3   5  685.62   23.79
   2  -3  -5  658.53   16.18
  -2   3   6  341.79   12.77
  -2   3   6  342.73   21.60
   2  -3  -6  311.66   10.81
   2  -3  -7   25.13   10.72
  -2   3   7   22.34   13.99
  -2   3   7   25.10   10.07
   2  -3  -8  309.40   12.81
  -2   3   8  238.25   21.90
  -2   3   8  298.20   12.32
  -2   3   8  299.41   22.59
   2  -3  -9   33.28   11.21
  -2   3   9   34.41   17.99
  -2   3   9   35.29   10.90
  -2   3   9   24.13   18.80
   2  -3 -10    6.13   11.10
  -2   3  10    3.56   10.76
  -2   3  10    5.96   17.07
  -2   3  10    8.26   17.85
   2  -3 -11   22.06   11.33
  -2   3  11   17.60   18.15
  -2   3  11   18.73   10.84
  -2   3  11   25.40   18.94
   2  -3 -12   77.49   11.90
  -2   3  12   80.46    8.50
  -2   3  12   72.29   21.12
   2  -3 -13   13.84    8.35
  -2   3  13   17.99   11.58
  -2   3  13   14.70   21.61
   2  -3 -14    3.29   11.87
  -2   3  14    3.30   22.27
  -2   3  14    1.46    8.46
   2  -3 -15   18.46    8.88
  -2   3  15   12.37   20.33
  -2   3  15   14.21   12.60
   2  -3 -16    5.28   12.95
  -2   3  16    0.62    8.95
  -2   3  16    2.66   23.49
  -2   3  17    1.64   13.31
   2  -3 -17    4.85   13.45
  -2   3  17   -1.65   21.58
   2  -3 -18    9.15   13.73
  -2   3  18   11.60   24.54
  -2   3  18   14.57   14.12
   2  -3 -19    4.50    9.96
  -2   3  19   -1.52   10.02
  -2   3  19    0.68   28.50
  -2   3  20    7.49   14.96
   2  -3 -20   -3.61   10.92
  -2   3  20    1.66   38.85
  -2   3  21    4.56   10.88
   2  -3 -21    3.24   11.39
  -2   4   0  242.48   13.67
   2  -4   0  248.41   15.13
   2  -4   0  259.00   10.79
  -2   4   0  237.68   16.49
  -2   4   1  288.73   15.22
  -2   4   1  297.54   14.36
   2  -4  -1  283.38   15.40
   2  -4  -1  294.10   13.70
   2  -4  -2   64.39   11.45
   2  -4  -2   61.01   11.47
  -2   4   2   67.96   12.16
  -2   4   2   62.04   11.30
  -2   4   3    1.89   10.30
   2  -4  -3    3.30   10.68
   2  -4  -3    3.98   11.22
  -2   4   3    6.11   11.51
  -2   4   4   92.48   11.35
   2  -4  -4  108.16   12.08
   2  -4  -4   87.81   12.05
  -2   4   4   96.31   15.07
  -2   4   5   37.03   10.19
   2  -4  -5   36.85   11.11
  -2   4   5   40.13   14.32
   2  -4  -6   56.38   10.82
  -2   4   6   55.25   11.48
  -2   4   6   48.31   10.42
  -2   4   7    4.45   13.11
  -2   4   7    3.28    9.93
   2  -4  -7    2.48   10.57
   2  -4  -8    1.02   11.09
  -2   4   8   -1.72   10.52
  -2   4   8    0.41   13.45
  -2   4   9    2.23   10.65
  -2   4   9    3.87   14.43
   2  -4  -9    7.01   11.36
  -2   4   9    4.82   13.83
  -2   4  10  155.20   11.76
  -2   4  10  131.47   19.67
  -2   4  10  177.25   17.10
   2  -4 -10  162.18   12.25
  -2   4  11    4.77   14.98
  -2   4  11    2.30   11.13
  -2   4  11    4.19   17.05
   2  -4 -11    8.49    8.15
  -2   4  12  100.67   12.01
   2  -4 -12   95.37   12.17
  -2   4  12   70.49   17.81
  -2   4  12  100.59   16.94
  -2   4  13   -1.25   17.67
  -2   4  13   -1.16   11.81
   2  -4 -13   -1.01   12.01
  -2   4  14    3.46    8.36
  -2   4  14    2.00   18.89
   2  -4 -14    2.65    8.60
  -2   4  15   30.68   20.36
  -2   4  15   27.93    9.10
   2  -4 -15   37.37    9.26
  -2   4  16    3.22   12.73
  -2   4  16    0.72   21.63
   2  -4 -16    4.21   13.15
  -2   4  17    1.45   24.75
  -2   4  17   -1.74    9.60
   2  -4 -17    1.47    9.52
  -2   4  18   10.30   14.44
  -2   4  18    9.94   25.46
   2  -4 -18   16.12   14.29
  -2   4  19    4.17   28.82
  -2   4  19    6.46   14.22
   2  -4 -19   -1.82   15.13
  -2   4  20   21.31   10.65
  -2   4  20   16.86   39.22
  -2   4  20   20.86   40.41
   2  -4 -20   20.67   11.21
  -2   4  21    3.90   16.73
   2  -4 -21    9.25   16.16
  -2   5   0   15.75   11.83
   2  -5   0   26.16   10.78
   2  -5   0   21.07   11.45
  -2   5   0   21.07   11.68
   2  -5  -1  902.72   17.32
  -2   5   1  829.68   20.32
  -2   5   1  854.33   17.52
   2  -5  -1  877.90   22.85
   2  -5  -2    1.05   10.21
  -2   5   2    5.03   10.93
  -2   5   2    0.30   11.24
   2  -5  -2   -0.05   11.38
   2  -5  -3  180.48   12.39
  -2   5   3  169.49   12.43
   2  -5  -3  154.30   12.87
  -2   5   3  164.70   12.97
  -2   5   4    5.17   11.60
   2  -5  -4    3.84   11.39
   2  -5  -4    8.87   10.54
  -2   5   4    5.09   10.00
  -2   5   5   11.35   10.12
   2  -5  -5   11.31   10.91
  -2   5   5   10.88   11.44
  -2   5   6    7.99   10.13
   2  -5  -6    6.87    7.34
  -2   5   6    6.99   10.90
  -2   5   7   -0.55    9.94
  -2   5   7    1.00   10.99
   2  -5  -7    2.78   10.71
  -2   5   8   34.28    7.97
  -2   5   8   36.70   11.99
   2  -5  -8   25.75    8.06
  -2   5   9   -0.75    7.60
   2  -5  -9    1.81    8.09
  -2   5   9    4.00   14.54
  -2   5  10   19.90   11.10
  -2   5  10   22.10   14.69
   2  -5 -10   20.74   11.53
  -2   5  10   17.32   15.57
  -2   5  11   16.37   16.28
   2  -5 -11   26.38   11.63
  -2   5  11   19.10    8.49
  -2   5  11   19.61   15.08
  -2   5  12    1.44   11.69
  -2   5  12    5.20   15.34
  -2   5  12    2.42   16.50
   2  -5 -12   -0.69    8.34
  -2   5  13   33.60   16.29
  -2   5  13   26.93   12.29
  -2   5  13   21.19   19.09
   2  -5 -13   29.89   12.55
  -2   5  14    4.52   18.18
  -2   5  14    1.34   12.24
  -2   5  14    6.12   18.76
   2  -5 -14    1.38   13.02
  -2   5  15   31.40   17.54
  -2   5  15   22.16   19.27
   2  -5 -15   33.96   14.01
  -2   5  15   26.45   13.21
  -2   5  16   -1.13   20.43
  -2   5  16    2.52   20.17
  -2   5  16    0.05   13.53
   2  -5 -16    0.26   13.61
  -2   5  17   -0.70   22.38
  -2   5  17    3.44    9.64
  -2   5  17    2.68   21.55
   2  -5 -17   -0.42   14.63
  -2   5  18   10.62   22.16
  -2   5  18   10.12   25.52
  -2   5  18   10.32   14.26
   2  -5 -18    3.88   10.24
  -2   5  19   10.90   29.28
  -2   5  19    9.59   27.38
  -2   5  19    7.88   15.08
   2  -5 -19   14.71   15.23
  -2   5  20   -0.47   11.59
  -2   5  20    1.96   35.61
   2  -5 -20    2.99   11.23
  -2   5  20    1.05   33.62
  -2   5  21   -1.30   16.93
   2  -5 -21   10.58   16.61
   2  -6   0   53.23   11.68
  -2   6   0   54.78   12.05
   2  -6   0   51.07   11.30
  -2   6   0   57.28   11.64
   2  -6  -1  106.74   15.04
  -2   6   1  106.60   12.34
  -2   6   1  110.93   11.62
   2  -6  -1  117.75   11.20
  -2   6   2    5.81   11.13
   2  -6  -2    7.60    7.22
  -2   6   2    4.20   10.52
   2  -6  -2    4.75   11.75
  -2   6   3   11.18   10.71
  -2   6   3   16.65   11.10
   2  -6  -3   13.45   10.28
   2  -6  -3   14.63   11.39
   2  -6  -4   11.55   11.42
  -2   6   4   13.22   10.63
   2  -6  -4   21.46   10.06
  -2   6   4   11.78   10.87
   2  -6  -5    0.75   10.73
  -2   6   5    1.61    7.71
  -2   6   5    5.86   10.04
  -2   6   6  193.77   12.27
  -2   6   6  214.27   13.17
   2  -6  -6  194.67    9.65
  -2   6   7   22.06    7.95
   2  -6  -7   18.65    8.09
  -2   6   7   25.47   11.37
  -2   6   8   23.18   11.28
  -2   6   8   25.83   12.32
   2  -6  -8   22.51   11.79
  -2   6   9  240.24   12.59
  -2   6   9  258.79   14.79
   2  -6  -9  250.31   13.19
  -2   6  10    7.42   11.50
  -2   6  10    6.78   12.08
   2  -6 -10    6.65   12.35
  -2   6  11   12.91   15.35
  -2   6  11   11.84    8.66
   2  -6 -11   11.41    9.00
  -2   6  11    9.67   15.81
  -2   6  12    2.73   16.31
  -2   6  12    4.70   12.33
  -2   6  12    4.69   15.62
   2  -6 -12    1.98    8.95
  -2   6  13    1.08    9.05
   2  -6 -13   -4.03    9.16
  -2   6  13    0.45   17.50
  -2   6  13    0.52   16.14
  -2   6  14   34.57    8.99
  -2   6  14   28.50   16.57
  -2   6  14   21.16   16.93
   2  -6 -14   32.11   13.59
  -2   6  15    2.17   16.84
  -2   6  15    2.06   19.93
   2  -6 -15    4.95   14.12
  -2   6  15    1.14   13.17
  -2   6  16    5.43   20.07
  -2   6  16    7.81   20.26
  -2   6  16    6.07   13.87
   2  -6 -16    6.55   14.14
  -2   6  17    2.80   22.00
  -2   6  17    5.99   10.62
  -2   6  17    2.05   21.06
   2  -6 -17    7.73   14.85
  -2   6  18    2.68   22.05
  -2   6  18    4.12   10.88
  -2   6  18    1.28   22.60
   2  -6 -18   -1.01   15.32
  -2   6  19   10.75   24.68
  -2   6  19   12.58   26.59
   2  -6 -19    8.16   11.24
  -2   6  19   13.73   15.32
  -2   6  20    6.92   16.19
  -2   6  20    1.47   28.20
  -2   6  20    1.99   31.45
   2  -6 -20    7.18   12.00
  -2   6  21   16.09   17.46
   2  -6 -21   25.42   17.33
  -2   7   0   85.42   11.82
  -2   7   0   83.72   12.42
   2  -7   0   92.62   11.52
   2  -7   0   85.48   11.91
  -2   7   1    6.70   11.14
   2  -7  -1    7.30   10.31
  -2   7   1    8.87   10.75
   2  -7  -1    7.26   11.37
   2  -7  -2   -0.07   11.53
  -2   7   2   -0.50   11.19
   2  -7  -2    2.02    9.94
  -2   7   2    1.89   10.70
  -2   7   3   92.53   11.95
   2  -7  -3  107.14   11.08
  -2   7   3   92.72   11.25
   2  -7  -3   93.39   12.49
   2  -7  -4    4.04   11.25
  -2   7   4    1.38    7.95
   2  -7  -4    2.56   10.02
  -2   7   4    1.22   10.96
  -2   7   5   96.26    8.66
   2  -7  -5   99.91   11.93
  -2   7   5   90.91   11.65
   2  -7  -6   58.63    8.90
  -2   7   6   65.36   11.55
  -2   7   6   63.60   11.73
  -2   7   7   -2.60   11.51
   2  -7  -7   -1.66   11.83
  -2   7   7    2.08   11.17
  -2   7   8   93.86   11.65
   2  -7  -8  105.97    9.06
  -2   7   8  109.70   12.23
  -2   7   9   84.67   12.87
   2  -7  -9   81.20   12.70
  -2   7   9   82.72    8.69
  -2   7  10   -0.64    8.42
  -2   7  10    0.38   14.76
   2  -7 -10    2.23    8.51
  -2   7  11   -1.78    8.75
   2  -7 -11    1.68   12.46
  -2   7  11    0.81   15.01
  -2   7  12    1.51   15.40
  -2   7  12    1.23    8.51
   2  -7 -12    1.51    8.97
  -2   7  12    0.51   13.36
  -2   7  13    8.09   13.97
  -2   7  13    8.64   12.86
   2  -7 -13   10.21    9.36
  -2   7  13   11.08   13.46
  -2   7  14    8.98   17.79
  -2   7  14   10.45   13.32
  -2   7  14   11.87    9.12
   2  -7 -14   10.45   10.27
  -2   7  15   62.18   18.91
  -2   7  15   78.41   10.33
   2  -7 -15   86.75   14.51
  -2   7  15   75.20   17.95
  -2   7  16   76.11   18.94
  -2   7  16  100.52   14.58
  -2   7  16  104.58   18.78
   2  -7 -16   99.41   15.17
  -2   7  17    0.85   18.34
  -2   7  17    3.71   21.58
  -2   7  17    4.95   14.73
   2  -7 -17    6.61   10.61
  -2   7  18   -0.48   18.88
  -2   7  18    5.63   15.56
   2  -7 -18    5.08   10.92
  -2   7  18    3.20   19.49
  -2   7  19   27.28   16.23
  -2   7  19   13.33   23.70
  -2   7  19   27.00   24.06
   2  -7 -19   22.44   11.95
  -2   7  20   -0.45   25.61
   2  -7 -20   -4.79   17.17
  -2   7  20    2.31   25.78
  -2   7  20   -0.28   12.03
   2  -7 -21   16.42   18.01
   2  -8   0    0.28   10.71
  -2   8   0   -0.31    7.87
   2  -8   0    4.86   10.87
  -2   8   0    2.56   11.61
   2  -8  -1   24.29   10.84
  -2   8   1   20.42   11.23
  -2   8   1   28.70    7.94
   2  -8  -1   22.56   11.53
   2  -8  -2   11.59   10.68
  -2   8   2   11.35   11.40
   2  -8  -2   15.02   11.41
  -2   8   2   11.45   11.12
  -2   8   3   -1.19    7.90
  -2   8   3    0.65    7.65
   2  -8  -3   -0.51   11.23
   2  -8  -3    1.76   10.69
   2  -8  -4   22.19   10.87
  -2   8   4   18.09   11.62
  -2   8   4   16.22   11.22
   2  -8  -4   13.00   11.73
   2  -8  -5   92.08   12.28
  -2   8   5   95.64   11.51
  -2   8   5  104.29   11.80
   2  -8  -6   45.94   12.11
  -2   8   6   53.99   11.33
  -2   8   6   47.69   11.52
  -2   8   7    5.01   11.24
   2  -8  -7    3.23    8.46
  -2   8   7    1.83    7.84
  -2   8   8   17.02   11.32
   2  -8  -8   17.13   12.13
  -2   8   8   13.61   12.11
   2  -8  -9   65.67    9.25
  -2   8   9   68.53    8.70
  -2   8   9   70.69   12.66
  -2   8  10   35.01   12.42
  -2   8  10   32.61   12.12
   2  -8 -10   20.80   12.89
   2  -8 -11    4.33   13.20
  -2   8  11    6.71   12.58
  -2   8  11    2.71   12.70
  -2   8  12   35.10   15.99
   2  -8 -12   31.28   13.37
  -2   8  12   33.01   12.84
  -2   8  13  137.48   15.53
  -2   8  13  158.20   14.11
   2  -8 -13  178.48   14.88
  -2   8  13  189.61   15.12
  -2   8  14    5.50   14.99
   2  -8 -14    9.46   14.05
  -2   8  14    6.61   13.88
  -2   8  14    4.85   14.11
  -2   8  15   11.16   17.63
  -2   8  15    9.73   14.07
   2  -8 -15    6.74   14.95
  -2   8  15    7.26   15.99
   2  -8 -16    2.21   10.98
  -2   8  16    0.23   14.43
  -2   8  16   -0.59   17.77
  -2   8  16    2.24   19.15
  -2   8  17   16.04   19.99
   2  -8 -17   19.41   16.05
  -2   8  17   22.12   14.74
  -2   8  17   19.06   19.25
  -2   8  18    6.68   19.93
  -2   8  18   11.36   15.72
  -2   8  18   12.92   20.35
   2  -8 -18   32.46   16.45
  -2   8  19   76.49   24.66
  -2   8  19   44.56   20.81
   2  -8 -19   74.72   17.24
  -2   8  19   74.30   16.57
  -2   8  20    4.83   26.20
  -2   8  20   -1.49   25.06
  -2   8  20    5.61   17.47
   2  -8 -20    6.67   17.79
   2  -9   0   23.02   11.11
  -2   9   0   14.42    7.99
  -2   9   0   17.74   11.60
   2  -9   0   20.04    7.97
  -2   9   1   30.68   11.64
  -2   9   1   26.02   11.39
   2  -9  -1   33.79   11.67
   2  -9  -1   30.96   11.15
   2  -9  -2   57.10    8.07
   2  -9  -2   47.32    8.46
  -2   9   2   50.81   11.94
  -2   9   2   38.60    8.32
   2  -9  -3    4.95   11.21
  -2   9   3    3.27   11.22
   2  -9  -3    1.74   11.66
  -2   9   3    0.60   11.30
  -2   9   4    2.24   11.73
  -2   9   4    2.27    8.15
   2  -9  -4    3.11   11.71
  -2   9   5   52.13   12.17
  -2   9   5   56.03    8.86
   2  -9  -5   58.25   12.50
   2  -9  -6   13.03    8.70
  -2   9   6   13.22   11.78
  -2   9   6   11.30    8.26
   2  -9  -7   26.87   12.00
  -2   9   7   27.43   12.19
  -2   9   7   22.96   11.65
  -2   9   8  119.38   13.09
   2  -9  -8  101.80   12.66
  -2   9   8   98.20    9.13
  -2   9   9  238.75   12.76
  -2   9   9  251.22   14.20
   2  -9  -9  217.73   13.46
   2  -9 -10   -0.22   12.94
  -2   9  10    1.25   12.18
  -2   9  10    3.55   12.39
  -2   9  11  320.74   18.09
  -2   9  11  290.33   13.46
   2  -9 -11  303.10   14.62
  -2   9  12   48.33   12.75
  -2   9  12   46.74   13.45
   2  -9 -12   41.22   13.76
  -2   9  13   12.18   13.46
   2  -9 -13    6.32    9.90
  -2   9  13    8.70   17.74
  -2   9  13    8.62   13.66
   2  -9 -14   39.26   14.39
  -2   9  14   36.93   14.42
  -2   9  14   31.72    9.59
  -2   9  14   29.33   15.41
  -2   9  15   15.49   19.70
  -2   9  15    7.35   14.11
  -2   9  15   11.76   18.04
   2  -9 -15    8.20   14.94
  -2   9  16   41.98   19.00
  -2   9  16   24.19   16.60
   2  -9 -16   39.35   11.26
  -2   9  16   39.26   10.65
   2  -9 -17   36.65   16.65
  -2   9  17   32.49   21.24
  -2   9  17   50.09   19.58
  -2   9  17   40.84   15.33
   2  -9 -18   -1.25   11.80
  -2   9  18    3.45   16.10
  -2   9  18   -1.45   21.28
  -2   9  18    2.08   16.89
  -2   9  19    1.52   21.51
  -2   9  19    4.98   21.20
   2  -9 -19   -4.90   12.56
  -2   9  19   10.43   16.97
  -2   9  20    1.24   17.57
  -2   9  20    5.38   22.57
   2  -9 -20   11.51   13.08
  -2   9  20    2.18   22.12
  -2  10   0  170.94    9.97
  -2  10   0  184.00   12.42
   2 -10   0  195.97   12.08
   2 -10   0  170.07   12.88
   2 -10  -1   28.06   12.06
  -2  10   1   29.09    8.76
  -2  10   1   27.61    8.06
   2 -10  -1   27.92   11.29
  -2  10   2    7.19   11.26
  -2  10   2    1.75    8.28
   2 -10  -2   -0.26   11.96
   2 -10  -2    4.01   11.08
   2 -10  -3   52.93   11.95
  -2  10   3   52.80   12.22
   2 -10  -3   54.40   12.59
  -2  10   3   62.93   12.22
  -2  10   4   64.92   12.12
   2 -10  -4   64.88   12.68
  -2  10   4   69.73    8.92
   2 -10  -5  112.15    9.70
  -2  10   5   90.97    9.43
  -2  10   5  105.23   12.36
  -2  10   6   29.03    8.63
  -2  10   6   28.74   11.68
   2 -10  -6   28.55    8.90
   2 -10  -7   27.93   12.80
  -2  10   7   25.94    9.08
  -2  10   7   30.34    8.48
   2 -10  -8   13.76   12.50
  -2  10   8   17.60   12.72
  -2  10   8   19.36    8.70
  -2  10   9  105.10    9.35
  -2  10   9  111.01   13.95
   2 -10  -9  103.55   13.23
  -2  10  10   17.64   12.26
  -2  10  10    9.62   13.13
   2 -10 -10   13.62   13.19
  -2  10  11   32.39   12.59
   2 -10 -11   26.26   13.26
  -2  10  11   32.12   13.57
  -2  10  12   63.53   13.37
   2 -10 -12   55.38    9.78
  -2  10  12   68.71   14.41
  -2  10  13  109.05   13.41
  -2  10  13  143.72   15.07
   2 -10 -13  142.10   14.37
  -2  10  14   -1.40   13.45
   2 -10 -14    1.16   10.81
  -2  10  14    0.30   14.67
  -2  10  14   -1.74   15.18
  -2  10  15   13.91   16.07
  -2  10  15   12.36   18.38
  -2  10  15   14.91   10.66
   2 -10 -15   11.95   11.57
   2 -10 -16    2.32   11.57
  -2  10  16    7.22   20.32
  -2  10  16    7.99   14.87
  -2  10  16    7.67   19.16
  -2  10  17   16.72   20.90
  -2  10  17   28.42   19.88
  -2  10  17   25.60   11.32
   2 -10 -17   19.41   16.90
  -2  10  18   -0.72   17.42
  -2  10  18    7.33   21.53
  -2  10  18    6.51   11.87
   2 -10 -18   13.91   18.11
  -2  10  19   21.91   21.96
  -2  10  19    7.98   22.75
   2 -10 -19   19.32   18.70
  -2  10  19   12.26   17.41
  -2  11   0   10.38   12.55
   2 -11   0   15.43    8.28
  -2  11   0   13.29    8.17
   2 -11   0   13.43    8.36
  -2  11   1    2.04   12.02
   2 -11  -1   11.95   11.63
  -2  11   1    6.37   12.08
   2 -11  -1    5.19    8.79
  -2  11   2   29.17   12.42
  -2  11   2   32.96   12.27
   2 -11  -2   31.73    8.71
   2 -11  -2   32.87   11.66
  -2  11   3   27.61   12.30
  -2  11   3   26.27   12.68
   2 -11  -3   19.94   12.57
  -2  11   4    1.36   12.53
   2 -11  -4   -0.45   12.45
  -2  11   4   -0.96   11.87
  -2  11   5    1.43   12.68
  -2  11   5    1.94   11.98
   2 -11  -5    2.39   12.77
  -2  11   6   95.55   12.96
  -2  11   6   81.58   12.46
   2 -11  -6   80.14   12.72
  -2  11   7  135.61   13.38
  -2  11   7  110.00   12.68
   2 -11  -7  124.30   13.19
  -2  11   8   33.02   13.22
  -2  11   8   21.00   12.07
   2 -11  -8   21.52   13.14
   2 -11  -9  186.77   13.75
  -2  11   9  219.34   14.54
  -2  11   9  179.03   13.31
  -2  11  10  126.19    9.30
   2 -11 -10  148.71   13.49
  -2  11  10  145.88   14.34
  -2  11  11   -3.76   12.42
  -2  11  11    8.33   13.74
   2 -11 -11    4.24   13.44
   2 -11 -12   12.91   13.94
  -2  11  12    9.92   14.10
  -2  11  12    9.99   12.89
  -2  11  13    2.47   13.39
   2 -11 -13    4.54   14.35
  -2  11  13    0.38   17.95
  -2  11  14   -1.18    9.86
   2 -11 -14   -0.19   10.72
  -2  11  14    4.04   14.66
   2 -11 -15   10.75   15.91
  -2  11  15    7.33   10.09
  -2  11  15    5.30   15.32
  -2  11  15    3.29   15.80
  -2  11  16   61.83   16.30
   2 -11 -16   65.60   16.89
  -2  11  16   44.64   20.63
  -2  11  16   54.10   15.33
  -2  11  17   -0.99   17.62
  -2  11  17   -4.13   15.78
   2 -11 -17    2.59   11.95
  -2  11  17    4.66   20.43
   2 -11 -18   -5.32   12.61
  -2  11  18    6.69   11.72
  -2  11  18    3.95   17.59
  -2  11  18   -0.80   23.00
  -2  11  19   -2.36   17.38
  -2  11  19    5.55   22.53
   2 -11 -19    7.85   18.60
  -2  11  19   -0.37   23.87
  -2  12   0   12.53   12.83
  -2  12   0   11.47    8.67
   2 -12   0    8.94   12.61
   2 -12   0    5.78   11.88
  -2  12   1   -0.57    8.47
  -2  12   1    2.11   12.99
   2 -12  -1    2.06    8.91
   2 -12  -1   -0.49    8.18
   2 -12  -2   42.61   12.90
  -2  12   2   39.69   12.95
  -2  12   2   23.04    8.63
   2 -12  -2   53.23   12.17
   2 -12  -3    0.46   12.94
  -2  12   3   -0.61    9.00
  -2  12   3   -4.99   12.76
   2 -12  -4    5.95    9.38
  -2  12   4   14.12   12.76
  -2  12   4    6.74    9.03
  -2  12   5   -0.77   13.08
   2 -12  -5    6.30   12.99
  -2  12   5    3.77   12.59
   2 -12  -6  289.86   14.52
  -2  12   6  286.44   14.25
  -2  12   6  330.03   14.66
  -2  12   7  242.65   14.49
   2 -12  -7  221.59   14.46
  -2  12   7  231.92   14.02
  -2  12   8   43.64   13.64
   2 -12  -8   37.82   13.92
  -2  12   8   38.59   13.03
  -2  12   9   20.25   13.88
  -2  12   9    3.35   12.30
   2 -12  -9   14.30   13.38
   2 -12 -10   84.65   13.94
  -2  12  10   90.96   14.56
  -2  12  10   83.51    9.82
  -2  12  11   12.75   12.75
   2 -12 -11    6.15    9.90
  -2  12  11    2.62   14.28
   2 -12 -12   29.87   14.52
  -2  12  12   27.60   13.27
  -2  12  12   36.70   14.71
  -2  12  13    9.12   13.56
   2 -12 -13    6.36   14.68
  -2  12  13    5.59   14.78
  -2  12  14    3.16    9.94
  -2  12  14    3.22   18.66
   2 -12 -14    9.70   10.97
  -2  12  15   34.05   14.87
   2 -12 -15   32.55   15.85
  -2  12  15   14.47   16.47
  -2  12  15   33.47   15.74
  -2  12  16    0.47   21.35
   2 -12 -16    7.79   16.99
  -2  12  16    3.07   16.36
  -2  12  16    2.82   15.32
  -2  12  17    8.51   22.23
  -2  12  17   10.61   17.11
  -2  12  17    5.67   11.45
   2 -12 -17    3.73   17.26
  -2  12  18    2.72   19.58
  -2  12  18   -5.12   16.96
   2 -12 -18    9.09   18.91
  -2  12  18    7.01   21.94
  -2  13   0   14.83   12.92
   2 -13   0   13.51    9.47
   2 -13   0   19.28    9.07
  -2  13   0   17.09    9.35
   2 -13  -1   25.39    9.20
  -2  13   1   24.61    9.47
  -2  13   1   27.03   13.66
   2 -13  -1   31.39    8.88
   2 -13  -2   66.52    9.48
  -2  13   2   67.43   13.38
  -2  13   2   79.36   13.37
   2 -13  -3   69.55   10.08
  -2  13   3   65.19   13.69
  -2  13   3   71.35   13.65
  -2  13   4  232.67   14.74
  -2  13   4  260.67   14.58
   2 -13  -4  242.77   14.84
   2 -13  -5  151.60   14.13
  -2  13   5  149.26   14.24
  -2  13   5  115.45   10.20
  -2  13   6    3.33   13.17
   2 -13  -6    4.66   13.47
  -2  13   6    3.72   13.02
   2 -13  -7   -4.29   14.37
  -2  13   7    0.41   13.59
  -2  13   7    0.96   13.46
  -2  13   8   10.65   14.21
  -2  13   8   23.54   13.04
   2 -13  -8   11.35    9.92
   2 -13  -9   22.26   13.99
  -2  13   9   25.92   10.09
  -2  13   9   27.49   13.02
   2 -13 -10    6.61   14.33
  -2  13  10    5.58   14.59
  -2  13  10    2.65   13.18
  -2  13  11    9.92   13.29
   2 -13 -11    7.23    9.99
  -2  13  11   13.31   14.62
  -2  13  12   12.89   13.57
  -2  13  12   12.36   14.92
   2 -13 -12   16.00   14.84
  -2  13  13   -0.98   13.98
   2 -13 -13    8.79   15.10
  -2  13  13    7.58   15.40
  -2  13  14    8.28   14.57
   2 -13 -14    5.90   11.37
  -2  13  14    3.69   15.67
  -2  13  15    0.71   11.00
   2 -13 -15   19.45   16.84
  -2  13  15   10.26   16.25
  -2  13  16    1.98   15.87
   2 -13 -16    5.38   12.58
  -2  13  16    3.90   16.92
  -2  13  16    0.20   17.36
  -2  13  17   -3.26   18.93
  -2  13  17    4.62   17.53
  -2  13  17   -0.98   11.91
   2 -13 -17    0.11   13.26
   2 -13 -18    7.96   13.38
  -2  14   0    5.77   13.71
   2 -14   0    0.79    9.04
  -2  14   0    9.42   13.28
  -2  14   1    7.37   13.43
   2 -14  -1    9.27   13.51
  -2  14   1    0.03   13.74
  -2  14   2   78.78   14.01
   2 -14  -2   84.37   14.01
  -2  14   2   38.08    9.47
   2 -14  -3    8.88   13.82
  -2  14   3    5.21   13.74
  -2  14   3    9.72   10.10
  -2  14   4    8.77   13.73
   2 -14  -4    3.30   13.93
  -2  14   4    7.72   13.96
  -2  14   5  170.57   14.77
  -2  14   5  186.03   14.55
   2 -14  -5  173.29   11.23
  -2  14   6    2.10   13.82
   2 -14  -6    3.01   10.12
  -2  14   6    6.82   13.80
   2 -14  -7    5.06   10.33
  -2  14   7   10.20   13.43
  -2  14   7    2.84   14.49
   2 -14  -8   22.03   14.31
  -2  14   8   18.68   14.34
  -2  14   8   14.17    9.81
  -2  14   9    8.39   15.04
  -2  14   9    8.93   13.90
   2 -14  -9    1.75   14.58
  -2  14  10    3.33   14.80
   2 -14 -10    1.15   14.89
  -2  14  10    3.18   13.69
  -2  14  11    2.35    9.78
   2 -14 -11    8.55   10.91
  -2  14  11    8.77   15.29
  -2  14  12   16.56    9.87
  -2  14  12    9.20   15.98
   2 -14 -12   16.31   14.70
   2 -14 -13    1.62   16.28
  -2  14  13   13.83   10.36
  -2  14  13    9.21   16.11
  -2  14  14   -1.20   16.48
   2 -14 -14    0.21   16.61
  -2  14  14   -4.00   15.09
   2 -14 -15    3.87   12.11
  -2  14  15    7.25   15.78
  -2  14  15    5.23   16.84
   2 -14 -16    7.29   17.69
  -2  14  16    7.07   11.90
  -2  14  16    3.31   17.42
  -2  14  16   -1.41   21.73
  -2  14  17    3.51   18.96
  -2  14  17   10.20   22.36
   2 -14 -17    5.90   18.73
  -2  14  17   -2.13   16.94
  -2  15   0   20.89   14.56
  -2  15   0   15.18   10.01
  -2  15   1    7.26   14.55
   2 -15  -1    8.10   14.36
  -2  15   1    2.63   14.88
   2 -15  -2   53.48   14.62
  -2  15   2   64.15   14.56
  -2  15   2   52.47   14.46
   2 -15  -3   -0.15   10.31
  -2  15   3    4.53   10.09
  -2  15   3    0.38   10.26
   2 -15  -4    3.75   10.25
  -2  15   4    0.39   14.44
  -2  15   4   -1.50   14.38
  -2  15   5    4.65   14.19
  -2  15   5    4.38   14.32
   2 -15  -5    4.45   10.24
   2 -15  -6   11.69   10.59
  -2  15   6   10.26    9.81
  -2  15   6   10.80   14.96
   2 -15  -7    8.33   15.14
  -2  15   7    7.02   10.27
  -2  15   7    4.92   14.12
  -2  15   8    8.60   15.04
   2 -15  -8    7.83   10.54
  -2  15   8   -4.48   10.17
   2 -15  -9    0.38   11.05
  -2  15   9    7.20   15.28
  -2  15   9    7.49   14.64
   2 -15 -10   13.34   11.38
  -2  15  10   23.85   15.79
  -2  15  10   15.74   14.74
  -2  15  11   12.44   16.02
   2 -15 -11    5.67   16.03
  -2  15  11    9.56   14.50
   2 -15 -12    6.83   16.03
  -2  15  12    5.93   14.76
  -2  15  12    2.79   11.69
  -2  15  13    3.25   16.60
  -2  15  13    1.50   15.13
   2 -15 -13   -3.69   11.85
  -2  15  14    6.42   15.74
  -2  15  14    0.45   17.06
   2 -15 -14    4.14   17.33
  -2  15  15   -1.52   11.45
   2 -15 -15    1.71   17.90
  -2  15  15    8.13   17.60
   2 -15 -16   -1.12   13.33
  -2  15  16    7.96   17.02
  -2  16   0    4.79   15.05
  -2  16   0   -0.07   14.88
  -2  16   0    3.63   10.33
  -2  16   1   38.01   15.16
   2 -16  -1   32.74   14.84
  -2  16   1   21.97   10.78
  -2  16   2    8.19   15.24
  -2  16   2    3.14   15.07
   2 -16  -2   -4.49   15.05
  -2  16   3    6.82   15.21
   2 -16  -3   11.69   15.15
  -2  16   3    6.81   15.09
  -2  16   4   10.02   11.02
   2 -16  -4    7.28   15.72
  -2  16   4    4.79   11.03
  -2  16   5   83.87   15.60
   2 -16  -5   83.14   15.66
  -2  16   5   83.81   15.30
  -2  16   6    9.17   15.20
   2 -16  -6    9.10   11.00
  -2  16   6    8.83   15.33
   2 -16  -7   10.88   15.64
  -2  16   7    1.85   10.88
  -2  16   7    4.07   15.04
   2 -16  -8    4.66   15.82
  -2  16   8    3.97   11.19
  -2  16   8   17.37   15.15
  -2  16   9    9.62   11.58
   2 -16  -9   17.21   16.27
  -2  16   9    4.04   15.05
  -2  16  10    5.71   11.59
   2 -16 -10    0.48   16.46
  -2  16  10    0.73   15.16
  -2  16  11    7.84   16.75
   2 -16 -11   13.47   12.03
  -2  16  11   -1.44   10.85
  -2  16  12   17.98   16.87
   2 -16 -12   17.23   17.16
  -2  16  12    9.91   15.64
  -2  16  13   -1.62   15.75
  -2  16  13    5.90   17.61
   2 -16 -13   -1.87   17.47
  -2  16  14   -4.16   16.32
   2 -16 -14   -5.18   17.98
  -2  16  14    2.78   17.92
  -2  17   0   -0.24   15.97
  -2  17   0   -0.29   16.13
  -2  17   0    0.38   15.69
  -2  17   1    2.49   15.64
  -2  17   1    7.86   16.29
  -2  17   2    9.34   15.79
  -2  17   2   26.55   11.09
   2 -17  -2   27.18   15.75
  -2  17   3    1.97   16.35
  -2  17   3    4.16   11.48
   2 -17  -3   11.90   16.59
  -2  17   4   44.41   11.50
  -2  17   4   51.93   16.41
   2 -17  -4   46.96   11.65
   2 -17  -5   17.01   16.26
  -2  17   5   21.47   15.93
  -2  17   5   10.78   16.10
   2 -17  -6   18.74   11.62
  -2  17   6    5.64   16.38
  -2  17   6   21.52   16.08
   2 -17  -7   -1.32   16.53
  -2  17   7    1.56   11.27
  -2  17   7    0.96   16.68
   2 -17  -8    7.68   16.85
  -2  17   8    1.05   16.69
  -2  17   8    8.76   11.50
   2 -17  -9   -0.30   16.79
  -2  17   9   11.32   17.14
  -2  17   9    7.42   16.03
   2 -17 -10    6.86   11.92
  -2  17  10   13.08   17.60
  -2  17  10   10.59   15.76
  -2  17  11    0.20   17.16
   2 -17 -11   -3.50   17.89
  -2  17  11    6.45   11.45
  -2  17  12   -1.55   17.69
   2 -17 -12    1.20   12.83
  -2  17  12    3.72   11.63
  -2  17  13   13.27   16.73
  -2  17  13   22.41   18.07
   2 -17 -13   16.57   13.09
  -2  18   0    1.76   17.07
  -2  18   0    8.97   11.40
  -2  18   0    9.72   16.56
  -2  18   1    9.97   17.11
  -2  18   1   16.16   16.64
  -2  18   1   20.07   16.69
  -2  18   2   -5.93   12.11
   2 -18  -2    3.76   16.75
  -2  18   2    1.07   16.66
  -2  18   3   21.81   17.05
   2 -18  -3   22.81   16.75
  -2  18   3   31.57   17.56
  -2  18   4    7.95   17.13
   2 -18  -4    6.13   17.27
  -2  18   4    3.68   12.08
   2 -18  -5   11.04   12.24
  -2  18   5    7.74   12.12
  -2  18   5    6.17   17.21
   2 -18  -6   -3.16   16.66
  -2  18   6   -0.80   17.20
  -2  18   6    1.58   16.78
  -2  18   7    5.96   12.02
  -2  18   7    3.97   17.84
   2 -18  -7   -0.76   17.48
   2 -18  -8    9.00   17.88
  -2  18   8   -2.85   12.00
  -2  18   8   -2.52   17.81
   2 -18  -9   22.53   18.14
  -2  18   9    2.06   17.91
  -2  18   9    9.12   17.03
   2 -18 -10   -0.98   13.02
  -2  18  10    5.74   18.17
  -2  18  10    1.23   17.05
  -2  19   2   25.73   17.48
  -2  19   2   27.06   13.48
  -2  19   3   15.57   17.60
  -2  19   3    3.87   18.15
   2 -19  -3    5.55   12.62
  -2  19   4    1.24   18.41
  -2  19   4   -4.33   18.05
   2 -19  -4   -0.59   17.78
   2 -19  -5   -1.75   17.75
  -2  19   5    4.19   17.85
  -2  19   5    0.01   12.76
   2 -19  -6    5.86   18.32
  -2  19   6   -5.63   13.02
  -2  19   6    2.60   12.60
   1  19  -1   -2.04   16.40
   1  19  -1   -1.01   16.59
   1  19  -1   -3.62   12.27
   1  19  -2    1.68   12.35
   1  19  -2    8.80   18.30
   1  19  -2    5.50   17.52
   1  19  -3    1.56   18.30
   1  19  -3    4.98   17.04
   1  19  -3   16.03   13.17
   1  18  -1   13.14   11.25
   1  18  -1    8.46   11.82
   1  18  -1    6.94   11.37
   1  18  -2    8.94   15.79
   1  18  -2    0.78   16.99
   1  18  -2    3.60   16.56
   1  18  -3    8.04   17.50
   1  18  -3   11.20   16.83
   1  18  -3   20.77   16.30
   1  18  -4    3.85   12.14
   1  18  -4   10.38   16.75
   1  18  -4    8.06   12.40
   1  18  -5    8.51   17.65
   1  18  -5   17.53   12.98
   1  18  -5    7.08   16.72
   1  18  -6    5.73   17.91
   1  18  -6    8.84   12.95
   1  18  -6   -2.88   11.87
   1  17  -1  166.97   15.61
   1  17  -1  157.98   15.87
   1  17  -1  183.96   15.45
   1  17  -2   19.93   11.13
   1  17  -2   15.88   11.70
   1  17  -2   33.05   10.75
   1  17  -3   -0.33   15.64
   1  17  -3    5.13   16.09
   1  17  -3    7.89   15.66
   1  17  -4   -1.64   15.92
   1  17  -4   -3.71   11.67
   1  17  -4    4.96   10.96
   1  17  -5   74.39   12.11
   1  17  -5   63.54   17.54
   1  17  -5   65.48   11.96
   1  17  -6    6.04   16.39
   1  17  -6   -1.31   16.75
   1  17  -6    8.88   17.43
   1  17  -7   -1.02   11.95
   1  17  -7    7.06   16.26
   1  17  -7    4.10   12.84
   1  17  -8    6.83   17.85
   1  17  -8    4.18   12.35
   1  17  -8   -6.36   16.88
   1  16  -1    4.15    9.79
   1  16  -1    0.97   15.16
   1  16  -1   12.05   14.67
   1  16  -2   10.32   14.38
   1  16  -2   10.70   11.16
   1  16  -2    9.32   10.08
   1  16  -3   12.96   15.02
   1  16  -3    9.09   10.61
   1  16  -3   15.90   14.70
   1  16  -4  125.41   11.44
   1  16  -4  124.79   15.49
   1  16  -4  115.16   11.25
   1  16  -5   21.83   15.20
   1  16  -5   13.15   16.47
   1  16  -5   16.99   11.19
   1  16  -6    2.34   16.27
   1  16  -6   14.43   15.33
   1  16  -6    3.11   10.86
   1  16  -7   11.26   16.68
   1  16  -7   17.24   16.51
   1  16  -7   11.27   11.54
   1  16  -8   46.63   12.30
   1  16  -8   48.69   16.39
   1  16  -8   30.02   17.23
   1  16  -9    3.71   12.12
   1  16  -9   13.19   12.20
   1  16  -9    3.28   16.59
   1  15  -1  123.86   13.80
   1  15  -1  112.53   10.67
   1  15  -1  124.86   14.16
   1  15  -2    3.86    9.82
   1  15  -2   -4.48   10.21
   1  15  -2   -2.06    9.35
   1  15  -3   38.20   13.86
   1  15  -3   43.16   14.65
   1  15  -3   24.96   10.12
   1  15  -4   47.81   14.00
   1  15  -4   56.42   14.82
   1  15  -4   56.94   15.27
   1  15  -5   25.71   10.73
   1  15  -5   29.70   10.65
   1  15  -5   27.26   10.31
   1  15  -6   -2.16   14.81
   1  15  -6    1.94   10.75
   1  15  -6    0.84   10.97
   1  15  -7    6.58   10.39
   1  15  -7    0.79   15.52
   1  15  -7    2.04   10.76
   1  15  -8   17.42   16.03
   1  15  -8    1.15   11.15
   1  15  -8   11.57   15.21
   1  15  -9    5.85   15.27
   1  15  -9    1.06   16.38
   1  15  -9   14.02   16.67
   1  15 -10   23.00   17.68
   1  15 -10   27.46   16.97
   1  15 -10   10.33   16.96
   1  15 -11    6.53   18.43
   1  15 -11    3.54   17.02
   1  15 -11   -9.97   16.34
   1  14  -1   18.87    8.99
   1  14  -1   18.92   13.49
   1  14  -2   81.00   12.68
   1  14  -2   72.75   10.68
   1  14  -2   89.17   13.42
   1  14  -3    1.14   12.63
   1  14  -3    2.87   10.25
   1  14  -3    1.20    9.78
   1  14  -4   29.17   14.41
   1  14  -4   28.93   13.72
   1  14  -4   25.16    9.67
   1  14  -5   -0.74   14.23
   1  14  -5   -1.44   13.73
   1  14  -5    1.49    9.69
   1  14  -6   14.19   10.05
   1  14  -6    7.71   13.93
   1  14  -6   10.92   14.15
   1  14  -7   11.07   10.50
   1  14  -7    7.86    9.87
   1  14  -7    3.45   10.31
   1  14  -8    4.89   10.76
   1  14  -8   -2.69   15.19
   1  14  -8    7.92   15.00
   1  14  -9    0.16   15.41
   1  14  -9    7.25   14.99
   1  14  -9    1.67   11.25
   1  14 -10   12.29   11.92
   1  14 -10   22.66   11.23
   1  14 -10   11.11   15.37
   1  14 -11    5.60   11.88
   1  14 -11    0.66   15.96
   1  14 -11   15.16   16.32
   1  14 -12    3.54   16.59
   1  14 -12    2.65   16.90
   1  14 -12    6.59   12.40
   1  13  -1  189.96   12.58
   1  13  -1  179.23   13.76
   1  13  -2   17.42    8.96
   1  13  -2   29.33    9.16
   1  13  -2   29.41   12.36
   1  13  -3  204.78   13.75
   1  13  -3  183.67    9.94
   1  13  -3  186.84   10.39
   1  13  -4   46.66    9.65
   1  13  -4   41.32   12.63
   1  13  -4   51.77   13.27
   1  13  -5    4.66   13.39
   1  13  -5    2.17   13.23
   1  13  -5    0.97    9.50
   1  13  -6   11.22   13.37
   1  13  -6    5.96   13.91
   1  13  -6   11.58   13.57
   1  13  -7   17.74   13.91
   1  13  -7   14.22    9.81
   1  13  -7   10.03   14.18
   1  13  -8   10.96   14.29
   1  13  -8    9.67   14.48
   1  13  -8    4.82   13.99
   1  13  -9    8.28   14.67
   1  13  -9    2.74   15.40
   1  13  -9    5.60    9.71
   1  13 -10   -4.23   11.26
   1  13 -10    4.41   10.00
   1  13 -10    2.62   10.52
   1  13 -11   11.71   15.49
   1  13 -11    4.97   16.43
   1  13 -11   12.60   15.28
   1  13 -12    7.03   16.81
   1  13 -12    0.67   11.19
   1  13 -12    6.06   15.83
   1  13 -13   -0.93   16.68
   1  13 -13   10.23   17.59
   1  13 -13    4.09   11.95
   1  12  -1   14.73    8.90
   1  12  -1   13.47   11.42
  -1 -12   1    6.23    8.61
   1  12  -2   15.08   11.70
   1  12  -2   17.56   11.97
   1  12  -2   11.15    8.74
   1  12  -3    3.34   12.38
   1  12  -3    1.43    8.13
   1  12  -3   -1.06    8.61
   1  12  -4   15.24   12.40
   1  12  -4   10.25    8.74
   1  12  -4   12.93   12.83
   1  12  -5   18.67   12.48
   1  12  -5   13.46   12.90
   1  12  -5    2.71   12.92
   1  12  -6    1.77    9.20
   1  12  -6   -0.71   13.42
   1  12  -6    7.98   12.72
   1  12  -7   14.75   10.04
   1  12  -7   14.63   13.29
   1  12  -7    9.41   12.58
   1  12  -8    7.61   13.38
   1  12  -8   -2.91   13.90
   1  12  -8    7.61    9.45
   1  12  -9    5.44   14.67
   1  12  -9   -0.62   13.79
   1  12  -9   11.62   13.54
   1  12 -10    9.21   10.71
   1  12 -10    4.56    9.64
   1  12 -10    3.37   13.46
   1  12 -11   11.64   14.73
   1  12 -11   -0.06   10.46
   1  12 -11    0.97   15.82
   1  12 -12    0.87   16.57
   1  12 -12    7.37   10.60
   1  12 -12    3.95   15.15
   1  12 -13    1.70   15.83
   1  12 -13    1.24   11.56
   1  12 -13   -6.76   15.78
   1  12 -14    4.52   16.79
   1  12 -14    6.56   16.73
   1  12 -14    7.42   16.48
   1  12 -15    4.51   18.41
   1  11  -1    0.09    8.08
   1  11  -1    0.61    8.31
  -1 -11   1   -0.99    8.46
   1  11  -2   17.62    8.74
   1  11  -2   16.40   11.08
   1  11  -2   20.26    8.36
   1  11  -3   -0.95   11.31
   1  11  -3   -0.58    8.38
   1  11  -3    1.77    8.60
   1  11  -4    7.15   11.50
   1  11  -4    4.63   12.36
   1  11  -4   11.35   11.86
   1  11  -5   -1.73   11.86
   1  11  -5    0.90   12.20
   1  11  -5    1.56   12.00
   1  11  -6   17.24   12.67
   1  11  -6   13.24    8.67
   1  11  -6   18.65    8.61
   1  11  -7    3.05    9.33
   1  11  -7    8.86    8.58
   1  11  -7    8.90   12.38
   1  11  -8   -4.62   12.25
   1  11  -8    2.87    8.62
   1  11  -8    4.61   13.37
   1  11  -9   10.57    9.34
   1  11  -9   14.98   13.04
   1  11  -9   14.13    9.90
  -1 -11   9   15.12   13.12
  -1 -11  10   -1.08    9.80
   1  11 -10   10.81   13.39
   1  11 -10    9.97   13.28
   1  11 -10    4.25   14.73
   1  11 -11    1.99   13.96
   1  11 -11    8.59   10.63
   1  11 -11    8.99   13.79
  -1 -11  11    4.87   14.19
  -1 -11  12    4.16   15.08
   1  11 -12    6.53   15.59
   1  11 -12    1.27   14.56
   1  11 -12    7.16   10.23
   1  11 -13   17.61   10.97
   1  11 -13   11.97   15.92
   1  11 -13   23.61   15.68
  -1 -11  13   22.73   11.15
   1  11 -14    6.27   15.78
  -1 -11  14    3.43   11.40
   1  11 -14   -3.78   16.90
   1  11 -14   -0.35   16.37
   1  11 -15    5.55   16.97
   1  11 -15   -1.97   17.19
  -1 -11  15   -3.71   17.49
   1  10  -1    0.94    7.54
  -1 -10   1    3.80   11.68
   1  10  -1    0.38    8.32
   1  10  -2   20.24   12.04
   1  10  -2   25.16   10.95
   1  10  -2   30.83   12.08
   1  10  -3   28.76   11.22
   1  10  -3   26.37   11.92
   1  10  -3   29.70    8.21
   1  10  -4   32.86    8.49
   1  10  -4   44.52   11.65
   1  10  -4   29.87   11.70
   1  10  -5   32.87   11.92
   1  10  -5   25.52   12.01
   1  10  -5   35.16   11.77
   1  10  -6   69.56    8.70
   1  10  -6   65.45   12.00
   1  10  -6   69.72   11.76
   1  10  -7    5.47   12.76
   1  10  -7    5.67    8.35
  -1 -10   7    1.31   12.34
   1  10  -7    7.85   11.49
  -1 -10   8   47.86   12.61
   1  10  -8   46.11   13.33
   1  10  -8   44.38    8.60
   1  10  -8   39.90   11.85
  -1 -10   9    6.12   12.70
   1  10  -9    0.34    8.51
   1  10  -9   -1.64   12.44
   1  10  -9    5.46   13.72
   1  10 -10    4.15   12.43
  -1 -10  10   -1.30   13.53
   1  10 -10   -1.30   10.27
   1  10 -10   -0.16   12.51
  -1 -10  11   -1.90   13.82
   1  10 -11    2.64    9.44
   1  10 -11   -3.21    9.55
   1  10 -11   -0.90   14.89
   1  10 -12   -1.82   10.06
  -1 -10  12    2.95   10.16
   1  10 -12    8.57   15.13
  -1 -10  13    9.74   14.93
   1  10 -13    5.41   11.09
   1  10 -13    6.13   10.39
   1  10 -14   -2.56   15.84
   1  10 -14    1.51   16.13
  -1 -10  14   -3.71   11.12
  -1 -10  14   -3.53   11.28
   1  10 -15   59.31   16.44
  -1 -10  15   62.14   16.45
   1  10 -15   39.22   11.92
  -1 -10  15   46.13   16.41
  -1 -10  16   12.40   11.88
  -1 -10  16    8.94   17.28
   1  10 -16    8.65   11.90
   1  10 -16   -3.11   17.17
   1   9  -1  354.90   11.21
   1   9  -1  393.61   10.25
  -1  -9   1  384.44   13.76
   1   9  -2  168.93   11.54
   1   9  -2  180.37   12.78
   1   9  -2  162.24    9.23
   1   9  -3   62.44   11.02
   1   9  -3   68.98    8.58
   1   9  -3   60.83   11.63
   1   9  -4   58.17   11.50
   1   9  -4   61.94   11.02
   1   9  -4   70.84   11.68
   1   9  -5    0.13   10.84
   1   9  -5    4.35   11.62
   1   9  -5    3.50    7.74
  -1  -9   6  213.37   12.63
   1   9  -6  179.71    9.98
   1   9  -6  184.32   12.04
   1   9  -6  197.73   12.14
   1   9  -7   13.38    9.17
  -1  -9   7   22.72   11.96
   1   9  -7   11.61   11.57
   1   9  -7   13.27    8.24
   1   9  -8   28.89   11.68
   1   9  -8   21.60    9.05
   1   9  -8   15.81    8.41
  -1  -9   8   22.50   12.10
   1   9  -9   -0.27    9.38
   1   9  -9   -1.58   11.88
  -1  -9   9    2.53   12.49
   1   9 -10    9.29    8.90
  -1  -9  10    9.90   13.25
   1   9 -10    5.68    9.84
   1   9 -11   10.76   10.10
   1   9 -11   22.05   12.74
  -1  -9  11   21.84    9.71
  -1  -9  11   19.01   12.45
   1   9 -12    2.16   14.53
  -1  -9  12    9.38   14.00
  -1  -9  12   12.03   13.37
   1   9 -12   10.53   13.53
   1   9 -13   18.56   15.09
  -1  -9  13   18.71   14.67
   1   9 -13   18.20    9.83
  -1  -9  13   20.19   13.89
   1   9 -14   42.56   15.61
   1   9 -14   53.21   10.82
  -1  -9  14   53.17   15.26
  -1  -9  14   50.53   14.53
  -1  -9  15   32.33   15.95
   1   9 -15   27.57   15.99
   1   9 -15   29.02   14.81
  -1  -9  15   29.11   15.49
  -1  -9  16   30.79   16.59
   1   9 -16   31.16   16.90
  -1  -9  16   33.03   11.59
   1   9 -16   24.16   16.87
   1   9 -17   -1.95   17.27
   1   9 -17    9.93   17.14
  -1  -9  17    0.36   17.37
  -1  -9  17   -2.58   17.34
   1   8  -1   15.47    7.54
  -1  -8   1   10.86    8.46
   1   8  -1   15.38    8.44
   1   8  -2   99.93   12.17
   1   8  -2  112.08   10.85
   1   8  -2  125.12   12.09
   1   8  -3   -1.06   11.49
   1   8  -3    2.70   10.48
   1   8  -3    5.99   11.49
   1   8  -4  129.95    8.68
   1   8  -4  125.91   12.07
   1   8  -4  130.49    8.61
   1   8  -5   30.62   11.11
  -1  -8   5   28.70   10.67
   1   8  -5   32.78   11.04
   1   8  -5   34.79   11.18
  -1  -8   6   45.22   11.46
   1   8  -6   39.49    8.72
   1   8  -6   43.46    7.90
   1   8  -6   33.57   11.31
   1   8  -7   30.56   11.30
  -1  -8   7   32.57   11.73
   1   8  -7   26.63   12.49
   1   8  -8   58.06   11.54
  -1  -8   8   59.70   12.17
   1   8  -8   48.64    9.17
  -1  -8   9   36.60    8.97
   1   8  -9   32.97    8.45
   1   8  -9   31.23   13.37
  -1  -8   9   30.92   11.63
   1   8 -10   31.49   13.51
   1   8 -10   41.95   12.19
  -1  -8  10   42.74   12.80
  -1  -8  10   37.16    8.68
  -1  -8  11  121.92   12.59
   1   8 -11  116.94   14.14
   1   8 -11  107.74    9.49
  -1  -8  11  123.36   13.47
  -1  -8  12   34.13   13.74
   1   8 -12   33.90    9.45
   1   8 -12   36.09   14.23
  -1  -8  12   40.29   12.90
   1   8 -13   74.92   14.72
   1   8 -13   58.29   10.27
  -1  -8  13   94.01   14.55
  -1  -8  13   95.28   10.35
   1   8 -14   86.55   14.26
  -1  -8  14   70.83   14.99
   1   8 -14   52.93   14.96
  -1  -8  14   76.68   14.12
  -1  -8  15   25.06   15.43
  -1  -8  15   30.24   10.50
   1   8 -15   32.34   15.41
   1   8 -15   23.52   15.05
   1   8 -16   -0.05   15.78
   1   8 -16    2.93   15.81
  -1  -8  16    0.78   16.25
  -1  -8  16    6.82   15.49
  -1  -8  17   11.79   17.07
  -1  -8  17   10.27   16.80
   1   8 -17    9.03   16.82
   1   8 -17    9.88   11.63
   1   8 -18   77.70   17.55
  -1  -8  18   78.99   18.05
   1   8 -18   48.95   18.45
  -1  -8  18   71.09   17.82
   1   7  -1   16.83    7.38
  -1  -7   1   15.47    8.09
   1   7  -1   18.27   11.43
   1   7  -2    5.45   11.35
   1   7  -2    3.07    7.05
   1   7  -2    3.73    8.05
   1   7  -3  289.23   12.41
   1   7  -3  266.80   13.04
   1   7  -3  308.44   12.99
   1   7  -4  374.92   12.71
   1   7  -4  379.83   13.31
   1   7  -4  344.14   13.17
   1   7  -5   99.94   11.82
  -1  -7   5  108.52   11.27
   1   7  -5   98.93   11.66
   1   7  -5   99.09    8.55
   1   7  -6    5.15   11.49
  -1  -7   6    3.72   11.32
   1   7  -6    4.73    7.51
  -1  -7   7  484.88   14.29
   1   7  -7  463.23   13.53
   1   7  -7  454.35   14.76
  -1  -7   7  484.14   13.32
  -1  -7   8   83.71   12.45
   1   7  -8   64.38   12.85
   1   7  -8   70.58   11.76
  -1  -7   8   77.69   11.60
   1   7  -9  186.40   13.56
  -1  -7   9  200.56   12.22
   1   7  -9  204.04    9.38
  -1  -7   9  210.86   12.77
   1   7 -10    3.17   13.26
   1   7 -10   -2.36   11.65
  -1  -7  10   -0.29   12.10
  -1  -7  10    4.58    8.06
   1   7 -11   11.39   13.33
  -1  -7  11   15.08    9.26
   1   7 -11   12.09    8.88
  -1  -7  11   14.13   12.01
   1   7 -12   10.42    8.99
   1   7 -12    7.42   13.60
  -1  -7  12   11.46   13.23
  -1  -7  12    6.84    8.82
   1   7 -13  137.09   14.50
  -1  -7  13  169.66   14.58
   1   7 -13  169.23   13.58
  -1  -7  13  162.19    9.93
   1   7 -14   18.45   13.84
   1   7 -14   20.78   14.42
  -1  -7  14   20.11   14.32
  -1  -7  14   19.56   14.04
   1   7 -15    3.54   14.57
   1   7 -15    3.45    9.78
  -1  -7  15   -1.37   14.89
  -1  -7  15    3.46   14.15
  -1  -7  16   18.69   10.73
   1   7 -16   27.40   15.27
  -1  -7  16   25.50   15.28
   1   7 -16   19.05   15.29
   1   7 -17   18.45   16.39
   1   7 -17   16.61   15.89
  -1  -7  17   15.19   10.98
  -1  -7  17   23.85   11.23
   1   7 -18    3.73   11.63
   1   7 -18    5.60   17.17
  -1  -7  18    8.72   16.90
  -1  -7  18    3.38   16.75
  -1  -6   1   39.58    8.47
   1   6  -1   44.05   10.28
   1   6  -1   40.41    8.25
   1   6  -2  192.03   12.29
   1   6  -2  204.02   11.60
   1   6  -2  208.76    9.82
   1   6  -3  131.22   11.65
   1   6  -3  132.49   10.87
   1   6  -3  137.39    8.92
   1   6  -4  618.59   14.80
  -1  -6   4  633.17   14.63
   1   6  -4  653.64   14.86
   1   6  -4  611.03   14.80
  -1  -6   5  288.56   12.08
   1   6  -5  274.37   10.24
   1   6  -5  290.13   10.05
  -1  -6   5  284.97    9.90
   1   6  -6  170.87   12.65
  -1  -6   6  187.60    9.28
  -1  -6   6  194.11   11.89
   1   6  -6  191.26   11.89
   1   6  -7   85.20    8.47
  -1  -6   7  113.56    9.03
  -1  -6   7  113.82    8.33
   1   6  -7  105.21    9.07
   1   6  -8   62.49   12.47
  -1  -6   8   70.82   11.51
   1   6  -8   59.77    8.13
  -1  -6   8   70.10    8.42
   1   6  -9   18.87   12.50
   1   6  -9   23.98   11.28
  -1  -6   9   21.75   11.78
  -1  -6   9   19.83    8.02
  -1  -6  10    0.28   11.40
   1   6 -10    2.86   12.25
  -1  -6  10    3.71   11.83
   1   6 -10   -0.19    7.98
  -1  -6  11   73.32   12.03
   1   6 -11   74.11    8.81
  -1  -6  11   74.63   13.02
   1   6 -11   61.59   13.15
  -1  -6  12    9.15   12.93
   1   6 -12    1.86   12.79
   1   6 -12    8.76    8.69
  -1  -6  12    4.01    8.52
   1   6 -13   -0.98    9.08
   1   6 -13    2.82   13.15
  -1  -6  13   -2.40   13.35
  -1  -6  13    6.05   12.86
  -1  -6  14  171.79   14.88
   1   6 -14  175.23   13.90
   1   6 -14  130.55   14.29
  -1  -6  14  175.33   10.27
   1   6 -15    9.38    9.41
   1   6 -15    4.26   14.09
  -1  -6  15    6.51   14.27
  -1  -6  15    5.61   14.51
   1   6 -16   16.32   14.30
   1   6 -16   15.79   14.96
  -1  -6  16   19.28   15.10
  -1  -6  16   21.45   14.63
   1   6 -17   23.65   16.24
   1   6 -17   27.77   14.99
  -1  -6  17   42.91   15.54
  -1  -6  17   26.52   15.85
   1   6 -18   23.86   15.86
  -1  -6  18   29.55   11.38
   1   6 -18   15.19   17.31
  -1  -6  18   20.59   16.57
  -1  -6  19    0.75   17.28
   1   6 -19    1.26   12.02
   1   6 -19    7.79   18.81
  -1  -6  19    4.96   17.26
   1   5  -1  201.04   12.45
   1   5  -1  195.05   10.10
  -1  -5   1  200.44   12.84
   1   5  -2   87.91   11.52
   1   5  -2   94.76   11.48
   1   5  -2   89.47   10.96
   1   5  -3   44.73   11.12
   1   5  -3   45.22   10.58
   1   5  -3   44.29   11.06
  -1  -5   4  605.60   14.47
  -1  -5   4  643.43   15.42
   1   5  -4  598.15   15.34
   1   5  -4  616.75   14.60
  -1  -5   5   12.79   10.13
   1   5  -5   14.82   10.78
   1   5  -5   17.68    7.72
  -1  -5   5   15.98    7.64
  -1  -5   6  364.81   12.91
  -1  -5   6  355.96   13.27
   1   5  -6  357.14   12.97
   1   5  -6  336.43   13.74
  -1  -5   7   71.38   11.42
   1   5  -7   65.49   12.05
   1   5  -7   62.72    8.04
  -1  -5   7   65.49    7.97
  -1  -5   8   54.22   11.32
   1   5  -8   48.98   12.02
   1   5  -8   49.31    8.14
  -1  -5   8   54.87    7.82
  -1  -5   9  149.21   12.54
   1   5  -9  154.87   12.05
   1   5  -9  134.56   12.57
  -1  -5   9  160.35   11.93
   1   5 -10   14.95   12.08
   1   5 -10   15.37    8.13
  -1  -5  10   11.64   11.98
  -1  -5  10   17.68    7.94
   1   5 -11    0.85    8.10
  -1  -5  11   -3.51   12.53
   1   5 -11   -0.20    8.75
  -1  -5  11    1.63   11.76
   1   5 -12   30.11   12.13
  -1  -5  12   24.62   12.87
  -1  -5  12   23.94   12.22
   1   5 -12   22.88   12.42
   1   5 -13   42.73   12.92
  -1  -5  13   58.52   12.80
  -1  -5  13   54.09   13.71
   1   5 -13   47.47   12.65
   1   5 -14    4.22    9.18
  -1  -5  14   12.58   13.63
  -1  -5  14   13.74    9.24
   1   5 -14    6.77   13.74
   1   5 -15   73.28   14.30
   1   5 -15   97.64   10.02
  -1  -5  15   97.15   14.74
  -1  -5  15   93.03   10.08
  -1  -5  16    5.30   14.79
   1   5 -16   15.36   13.84
  -1  -5  16    6.24   10.22
   1   5 -16    3.84   15.05
  -1  -5  17   -0.51   15.30
   1   5 -17   -0.46   16.15
   1   5 -17   -1.07   14.42
  -1  -5  17   10.44   14.66
   1   5 -18   -1.51   17.29
  -1  -5  18    5.38   16.03
  -1  -5  18    9.04   15.83
   1   5 -18    4.37   15.73
  -1  -5  19    4.36   16.38
   1   5 -19   -1.05   16.34
   1   5 -19    3.27   18.42
  -1  -5  19    9.99   11.51
   1   4  -1   22.60   11.90
  -1  -4   1   22.89    8.62
   1   4  -2  234.50   13.30
   1   4  -2  259.72   13.27
   1   4  -2  258.98   13.26
  -1  -4   3  192.25   12.22
   1   4  -3  179.13    9.71
   1   4  -3  175.92    9.51
  -1  -4   4  209.37   12.32
   1   4  -4  208.67   12.70
   1   4  -4  208.83    9.72
  -1  -4   4  211.61   12.15
  -1  -4   5  245.68   12.17
  -1  -4   5  253.36   12.83
   1   4  -5  242.98    9.62
   1   4  -5  234.23   13.41
  -1  -4   6  201.89   12.00
   1   4  -6  201.42   13.26
   1   4  -6  213.66   11.95
  -1  -4   6  206.54    9.32
  -1  -4   7    6.53   10.78
   1   4  -7    4.11   10.71
  -1  -4   7    7.09   10.47
   1   4  -7    5.65   11.49
   1   4  -8   23.97   11.35
   1   4  -8   27.78   11.23
  -1  -4   8   28.78   11.05
  -1  -4   8   24.27   11.15
  -1  -4   9   -0.19    7.78
  -1  -4   9    2.32   10.98
   1   4  -9    3.04   11.15
   1   4  -9   -1.21    7.84
   1   4 -10   -1.27    8.06
  -1  -4  10    1.88   11.51
   1   4 -10    3.16   11.30
  -1  -4  10    0.40   11.17
   1   4 -11   14.71   11.64
   1   4 -11   20.02    8.16
  -1  -4  11   12.96   11.88
  -1  -4  11   19.71   11.39
   1   4 -12   -0.29   11.85
  -1  -4  12    3.77   12.50
   1   4 -12    3.72   12.21
  -1  -4  12    8.41   11.70
  -1  -4  13  116.66   13.76
   1   4 -13  104.75    9.59
  -1  -4  13  124.25    9.30
   1   4 -13   81.35   12.96
   1   4 -14   22.46   13.90
   1   4 -14   29.98   12.81
  -1  -4  14   27.98    9.05
  -1  -4  14   26.10   14.04
   1   4 -15    6.70   12.83
  -1  -4  15    5.46   13.91
  -1  -4  15    4.40   13.37
   1   4 -15    2.73   14.19
   1   4 -16   34.77   13.70
   1   4 -16   29.04   15.53
  -1  -4  16   44.08   15.05
  -1  -4  16   44.03   13.73
  -1  -4  17    3.15   14.77
   1   4 -17    6.03   15.91
  -1  -4  17    4.48   10.15
   1   4 -17    2.44    9.89
  -1  -4  18    2.53   15.45
   1   4 -18   -0.74   17.27
   1   4 -18    0.00   14.64
  -1  -4  18   -5.57   14.75
   1   4 -19   -0.10   18.04
   1   4 -19    5.84   15.38
  -1  -4  19    3.47   11.66
  -1  -4  19    4.95   16.33
  -1  -4  20    5.36   16.10
  -1  -4  20   -2.24   17.24
   1   4 -20    3.43   16.32
   1   4 -20    0.79   19.59
   1   3  -1  921.88   19.16
   1   3  -2  725.94   19.22
   1   3  -2  725.56   18.02
   1   3  -3  238.24   13.31
   1   3  -3  242.15   10.63
  -1  -3   3  238.93   13.24
  -1  -3   4  602.76   16.95
   1   3  -4  604.50   17.20
   1   3  -4  592.39   14.99
  -1  -3   4  615.24   15.24
   1   3  -5  240.94   13.84
   1   3  -5  256.51    9.82
  -1  -3   5  257.37   13.15
  -1  -3   5  241.59   12.20
  -1  -3   6   53.22   11.58
   1   3  -6   56.49   12.17
   1   3  -6   51.26    7.73
  -1  -3   6   50.52   10.64
   1   3  -7  137.23   12.83
   1   3  -7  151.64   11.70
  -1  -3   7  139.93   11.56
  -1  -3   7  152.33   12.44
   1   3  -8   91.84    8.43
  -1  -3   8   93.85   12.15
  -1  -3   8   89.17    8.42
   1   3  -8   79.45   12.29
  -1  -3   9  170.34   12.97
   1   3  -9  139.59   12.74
   1   3  -9  182.62    9.21
  -1  -3   9  186.78    9.17
   1   3 -10    5.95   10.94
   1   3 -10    4.49    8.10
  -1  -3  10    5.79   11.83
  -1  -3  10    3.36   11.16
   1   3 -11    7.28   11.70
   1   3 -11    9.88   11.57
  -1  -3  11    9.40    8.10
  -1  -3  11   11.95   12.15
  -1  -3  12    6.66   12.45
   1   3 -12    2.99    8.37
  -1  -3  12   12.20   11.66
   1   3 -12    5.85   11.62
   1   3 -13    1.04   12.21
   1   3 -13    1.78   11.80
  -1  -3  13    2.84   12.66
  -1  -3  13    1.08    8.10
   1   3 -14   49.99   12.50
  -1  -3  14   45.18    8.87
   1   3 -14   31.88   13.31
  -1  -3  14   43.70   13.79
   1   3 -15   27.52   12.44
  -1  -3  15   25.13   13.98
   1   3 -15   19.63   13.96
  -1  -3  15   22.44   12.82
   1   3 -16    4.40   15.09
  -1  -3  16    8.01   14.06
   1   3 -16   11.72   13.15
  -1  -3  16    5.49   13.45
   1   3 -17   -3.85   13.28
  -1  -3  17    7.40   15.18
   1   3 -17   -0.13   16.26
  -1  -3  17    4.33   13.45
  -1  -3  18    8.88   18.97
   1   3 -18   10.30    9.89
   1   3 -18    7.69   17.02
  -1  -3  18    5.80   10.08
   1   3 -19    1.71   10.47
   1   3 -19   -3.56   18.38
  -1  -3  19    2.24   16.32
  -1  -3  19    3.36   15.33
  -1  -3  20   -0.66   16.93
   1   3 -20   -1.07   19.28
   1   3 -20    3.37   15.61
  -1  -3  20    3.82   16.08
   1   2  -1  860.41   21.70
   1   2  -1  915.06   22.14
   1   2  -2 2174.59   37.53
   1   2  -2 2093.46   29.27
  -1  -2   2 2145.95   29.70
   1   2  -3  482.46   17.75
   1   2  -3  482.54   15.71
  -1  -2   3  482.37   15.63
  -1  -2   4 1224.62   25.39
   1   2  -4 1187.28   25.25
   1   2  -4 1236.46   20.05
  -1  -2   4 1239.41   19.89
   1   2  -5 2013.91   23.52
   1   2  -5 2136.93   32.31
  -1  -2   5 2283.49   34.43
  -1  -2   5 2217.65   24.71
  -1  -2   6    2.23   10.51
  -1  -2   6    7.24   10.34
   1   2  -6    1.00   11.36
   1   2  -6    1.47    7.42
   1   2  -7    9.08   10.67
   1   2  -7    5.54   11.32
  -1  -2   7    9.28   10.94
  -1  -2   7    5.20   10.56
  -1  -2   8   81.04    8.39
   1   2  -8   69.01   11.65
   1   2  -8   76.57    8.35
  -1  -2   8   81.73   12.63
  -1  -2   9    3.75   10.89
   1   2  -9    5.39   10.95
   1   2  -9    2.36   10.94
  -1  -2   9    6.68   11.63
   1   2 -10    6.01   10.94
   1   2 -10    5.69   11.19
  -1  -2  10    4.69    7.88
  -1  -2  10    5.31   12.24
   1   2 -11   32.13   11.57
  -1  -2  11   33.50   12.78
  -1  -2  11   26.67    8.41
   1   2 -11   19.15   11.79
  -1  -2  12  115.76    8.89
   1   2 -12   78.52   12.61
   1   2 -12  107.73   12.00
  -1  -2  12  102.80   13.22
   1   2 -13    3.38   12.62
  -1  -2  13   11.65   11.67
  -1  -2  13   11.80   12.90
   1   2 -13   13.35   11.89
   1   2 -14   16.42   16.72
   1   2 -14   21.83   11.88
  -1  -2  14   24.06   13.48
  -1  -2  14   22.34    8.50
   1   2 -15    9.24   12.40
  -1  -2  15    4.63   12.61
   1   2 -15    6.07   14.61
  -1  -2  15    7.86   13.72
   1   2 -16   33.67   15.08
   1   2 -16   32.48    9.21
  -1  -2  16   36.14   14.19
  -1  -2  16   30.91    9.12
   1   2 -17   36.39   20.16
   1   2 -17   34.70    9.43
  -1  -2  17   49.25   15.47
  -1  -2  17   52.11   13.41
  -1  -2  18    6.35   13.96
   1   2 -18   14.64   13.88
  -1  -2  18   10.91   15.77
   1   2 -18    8.21   17.12
   1   2 -19    3.29   10.18
  -1  -2  19    5.56   14.65
   1   2 -19    1.96   17.42
  -1  -2  19    0.82   19.59
  -1  -2  20   30.21   20.82
   1   2 -20   12.69   11.40
   1   2 -20   18.22   18.70
  -1  -2  20   24.73   10.78
  -1  -2  21   14.56   22.64
   1   2 -21    5.59   19.87
  -1  -2  21    3.93   11.57
   1   2 -21    7.20   16.33
   1   1  -1    5.51    8.77
  -1  -1   1    5.78    8.47
   1   1  -2 3259.66   38.41
  -1  -1   2 3247.80   39.11
  -1  -1   3 8906.32   65.63
   1   1  -3 8404.29   63.02
   1   1  -3 9335.43  100.37
  -1  -1   4  740.46   15.54
   1   1  -4  745.64   26.54
  -1  -1   4  751.77   25.34
   1   1  -4  721.33   17.33
   1   1  -5    6.05   10.80
   1   1  -5    4.49    7.85
  -1  -1   5    4.30   11.04
  -1  -1   5    5.84   12.73
  -1  -1   6   60.81   12.05
   1   1  -6   68.04   11.12
   1   1  -6   49.61   11.21
  -1  -1   6   65.12   11.14
  -1  -1   7   23.61   12.74
   1   1  -7   16.39   10.83
   1   1  -7   22.23    7.64
  -1  -1   7   27.19   10.46
  -1  -1   8   77.33   13.06
   1   1  -8   61.20   11.78
   1   1  -8   71.39   11.47
  -1  -1   8   81.17   11.54
   1   1  -9   64.26    8.33
  -1  -1   9   64.26   11.34
   1   1  -9   55.62   14.39
  -1  -1   9   69.06   15.43
  -1  -1  10   47.62   13.37
   1   1 -10   44.68    8.36
  -1  -1  10   46.44   11.72
   1   1 -10   34.31   15.04
  -1  -1  11    7.73   12.55
   1   1 -11    6.60   12.33
   1   1 -11    5.42    8.07
  -1  -1  11    7.63    8.05
  -1  -1  12   71.47   11.73
   1   1 -12   78.24   11.72
   1   1 -12   56.45   16.33
  -1  -1  12   72.29   13.68
   1   1 -13    5.46   11.52
  -1  -1  13    9.04   15.75
  -1  -1  13    1.81    8.15
   1   1 -13    3.71   15.92
  -1  -1  14   27.51   16.63
   1   1 -14   25.93    8.56
  -1  -1  14   27.49   11.86
   1   1 -14   15.42   13.88
  -1  -1  15    7.95   12.42
   1   1 -15    9.83   12.36
   1   1 -15    6.45   17.53
  -1  -1  15   10.77   14.41
   1   1 -16    7.93    8.81
  -1  -1  16    3.97   14.43
  -1  -1  16    7.34   12.64
   1   1 -16    8.46   18.44
   1   1 -17    3.07   15.79
   1   1 -17    1.10   12.99
  -1  -1  17    1.07   15.02
  -1  -1  17    3.35    9.29
   1   1 -18    3.98   16.41
   1   1 -18    6.79   13.25
  -1  -1  18    4.27    9.61
  -1  -1  18    3.61   18.83
   1   1 -19   14.72   17.45
  -1  -1  19   17.90   19.91
   1   1 -19   14.69   13.97
  -1  -1  19   13.89    9.64
   1   1 -20    4.38   18.03
   1   1 -20   -0.83   14.56
  -1  -1  20   -2.28   20.55
  -1  -1  20    6.95   10.35
   1   1 -21    1.85   16.10
  -1  -1  21    3.43   17.74
  -1  -1  21   -2.00   10.97
   1   1 -21    1.76   19.01
  -1   0   1    0.02   18.29
   1   0  -1    0.35   17.97
   1   0  -1    0.06   11.81
  -1   0   1    0.54   11.93
  -1   0   2  999.49   24.58
   1   0  -2 1017.87   24.75
   1   0  -3 1234.98   24.22
  -1   0   3 1225.49   24.09
   1   0  -4  148.11   22.20
   1   0  -4  175.75   13.71
  -1   0   4  172.19   13.69
  -1   0   4  163.41   21.53
   1   0  -5    1.01   16.36
   1   0  -5    0.16   11.25
  -1   0   5    1.41   11.25
  -1   0   5    0.56   13.84
  -1   0   6   32.51   15.09
   1   0  -6   31.80   11.07
  -1   0   6   30.97   11.18
   1   0  -6   29.13   15.27
   1   0  -7 1225.34   18.14
   1   0  -7 1036.40   27.00
  -1   0   7 1222.47   29.84
  -1   0   7 1243.59   16.73
  -1   0   8  168.99   11.97
   1   0  -8  163.00    9.27
  -1   0   8  155.48   14.39
   1   0  -8  141.14   16.74
  -1   0   9  704.28   12.62
   1   0  -9  610.28   21.78
  -1   0   9  672.60   20.08
   1   0  -9  675.48   14.65
   1   0 -10   17.50   12.76
   1   0 -10   18.23    7.86
  -1   0  10   20.76   15.48
  -1   0  10   19.09   11.17
  -1   0  11  157.06   11.81
   1   0 -11  167.38   12.14
  -1   0  11  158.99   14.70
   1   0 -11  135.23   14.63
   1   0 -12   19.44   16.25
  -1   0  12   25.99   13.10
   1   0 -12   20.32    8.19
  -1   0  12   23.06   11.35
   1   0 -13    9.81   11.58
  -1   0  13   16.35   15.94
   1   0 -13   12.95   16.26
  -1   0  13   13.80   11.42
   1   0 -14   26.28   11.70
   1   0 -14   22.00   13.57
  -1   0  14   20.99   13.64
  -1   0  14   20.95   11.67
  -1   0  15    6.22   13.75
   1   0 -15    1.58    8.50
  -1   0  15   11.27   11.99
   1   0 -15    3.21   14.04
   1   0 -16    8.74   17.69
   1   0 -16    6.90   12.22
  -1   0  16    7.84   11.98
  -1   0  16    8.64   14.42
   1   0 -17    0.85   15.33
   1   0 -17   -3.30   12.77
  -1   0  17    1.90   14.89
  -1   0  17    1.22   12.79
   1   0 -18   17.11    9.35
  -1   0  18   15.48   15.74
  -1   0  18   17.60   12.93
   1   0 -18   14.49   16.06
   1   0 -19   16.39   13.78
  -1   0  19    9.39   16.24
  -1   0  19   15.14    9.70
   1   0 -19    7.09   16.50
   1   0 -20   17.62   14.54
  -1   0  20   18.55   21.28
  -1   0  20   24.80   10.68
   1   0 -21    4.71   10.81
  -1   0  21    5.71   10.85
  -1   0  21    7.17   18.18
   1  -1   0    4.43   12.97
  -1   1   0    3.61    9.03
   1  -1  -1    1.91   11.42
  -1   1   1    0.51   13.03
  -1   1   1    2.41   11.77
   1  -1  -1    2.54   12.88
   1  -1  -2   10.90   12.35
  -1   1   2   12.11    8.67
   1  -1  -2   10.21   15.42
  -1   1   2   10.74   16.28
   1  -1  -3  693.85   17.88
  -1   1   3  722.97   18.14
   1  -1  -4  540.89   15.04
  -1   1   4  557.90   15.14
  -1   1   5   22.80    8.23
   1  -1  -5   20.37   11.51
  -1   1   5   17.17   15.84
   1  -1  -6   55.02    8.42
  -1   1   6   55.32   11.24
  -1   1   6   45.75   14.24
   1  -1  -7  449.85   13.72
  -1   1   7  352.65   18.94
  -1   1   7  454.19   11.41
   1  -1  -7  352.36   20.96
   1  -1  -8   32.70   13.12
  -1   1   8   33.63   13.64
   1  -1  -8   39.49    8.11
  -1   1   8   39.33   11.19
   1  -1  -9    4.05   11.13
  -1   1   9   -1.09   13.25
   1  -1  -9    4.13   14.81
  -1   1   9    3.03   10.79
   1  -1 -10    6.29   15.24
   1  -1 -10    6.65   11.08
  -1   1  10    8.29    7.83
  -1   1  10    9.15   13.94
   1  -1 -11   22.24   15.92
  -1   1  11   25.23   11.12
  -1   1  11   18.61   12.39
   1  -1 -11   21.52   11.48
   1  -1 -12   10.24   15.85
   1  -1 -12   10.13   11.24
  -1   1  12    7.20   15.08
  -1   1  12    9.30   11.38
   1  -1 -13  133.22   11.95
  -1   1  13  121.25   13.62
  -1   1  13  138.97    8.73
   1  -1 -13  103.40   16.75
   1  -1 -14   19.45   11.74
  -1   1  14   16.43   16.09
   1  -1 -14   15.31   13.05
  -1   1  14   17.41    8.31
  -1   1  15    8.80   12.09
  -1   1  15    7.58   13.75
   1  -1 -15   15.81   12.09
   1  -1 -15    9.00   13.89
  -1   1  16    0.64   17.44
   1  -1 -16    4.24    8.48
  -1   1  16    3.18   12.20
   1  -1 -16    2.44   14.16
   1  -1 -17    6.29    9.22
  -1   1  17    9.30   14.67
  -1   1  17    9.77    9.11
   1  -1 -18    8.08    9.24
  -1   1  18    3.61   13.05
  -1   1  18   17.40   19.00
   1  -1 -19   10.00   13.74
  -1   1  19    4.55   13.60
  -1   1  19    7.27   19.66
  -1   1  20   -2.53   10.39
   1  -1 -20   -7.42   14.68
  -1   1  20    1.61   16.75
  -1   1  21   15.52   10.86
   1  -1 -21   10.32   15.59
  -1   1  21   15.99   18.24
   1  -2   0  647.04   28.62
  -1   2   0  641.79   18.82
   1  -2   0  666.96   20.85
  -1   2   0  634.54   28.08
   1  -2  -1   96.04   14.60
  -1   2   1   94.37   14.31
   1  -2  -1  102.14   11.33
  -1   2   1   95.86   14.61
  -1   2   2  182.75   14.06
  -1   2   2  193.63   15.93
   1  -2  -2  203.18   15.41
   1  -2  -2  196.32   14.74
  -1   2   3  227.34   13.84
  -1   2   3  254.10   16.38
   1  -2  -3  247.02   12.13
   1  -2  -4  296.21   11.85
  -1   2   4  285.02   11.51
  -1   2   4  307.54   17.85
   1  -2  -5  127.04   12.17
  -1   2   5  121.36   11.75
   1  -2  -6   26.72   10.80
  -1   2   6   24.27   10.50
  -1   2   6   18.22   14.76
   1  -2  -7   30.07   10.87
  -1   2   7   37.34    7.38
  -1   2   7   28.30   15.06
   1  -2  -8  694.96   15.17
  -1   2   8  656.77   14.73
  -1   2   8  563.31   21.29
   1  -2  -9  172.89   11.95
  -1   2   9  141.65   15.13
  -1   2   9  174.18   11.87
  -1   2  10    0.85   10.92
  -1   2  10    0.55   10.88
   1  -2 -10    1.87   11.03
   1  -2 -11  106.22    8.31
  -1   2  11  123.66    8.37
  -1   2  11   97.67   14.90
   1  -2 -12   10.98   11.42
  -1   2  12   -0.70    7.94
  -1   2  12    2.95   11.61
   1  -2 -13   95.45    8.64
  -1   2  13   80.59   15.45
  -1   2  13   87.28   11.74
   1  -2 -14   -0.55   11.70
  -1   2  14    3.17    8.05
  -1   2  14    1.85   12.55
   1  -2 -15    6.76   12.06
  -1   2  15    5.69   13.31
  -1   2  15   13.04   12.14
   1  -2 -16    3.09   12.15
  -1   2  16   -1.58    8.64
  -1   2  16    2.98   16.70
   1  -2 -17    1.21   12.92
  -1   2  17    3.13   12.75
  -1   2  17    2.05   18.01
   1  -2 -18   15.37    9.27
  -1   2  18   12.75   19.06
  -1   2  18   17.00    9.28
   1  -2 -19   42.00   10.01
  -1   2  19   28.85   16.87
  -1   2  19   38.57   13.85
   1  -2 -20  108.26   11.03
  -1   2  20  120.19   18.00
  -1   2  20  114.09   10.70
  -1   2  21   46.84   22.03
  -1   2  21   45.45   15.21
   1  -2 -21   37.56   15.38
  -1   3   0   66.21   13.40
   1  -3   0   65.30   13.03
   1  -3   0   71.64   13.32
  -1   3   0   66.45   13.50
   1  -3  -1  261.06   12.57
  -1   3   1  245.53   15.65
  -1   3   1  237.48   14.90
   1  -3  -1  252.63   15.63
   1  -3  -2 4465.13   49.63
   1  -3  -2 4313.18   49.55
  -1   3   2 4258.45   48.12
  -1   3   2 4216.21   48.06
  -1   3   3  184.49   13.42
   1  -3  -3  176.82   13.53
  -1   3   3  179.14   13.35
  -1   3   4  103.53   11.71
  -1   3   4  119.73   12.36
   1  -3  -4  112.67   12.26
  -1   3   5  216.08   12.26
   1  -3  -5  219.31   12.81
  -1   3   6   13.26   10.12
   1  -3  -6   12.74   10.45
  -1   3   7   18.40   14.96
  -1   3   7   19.41   10.22
   1  -3  -7   22.55    7.72
   1  -3  -8    7.05   10.34
  -1   3   8    4.18   14.46
  -1   3   8    9.13   10.10
   1  -3  -9   31.63    7.85
  -1   3   9   33.61   10.79
  -1   3   9   28.93   12.33
   1  -3 -10    6.11   10.77
  -1   3  10    4.58   14.55
  -1   3  10    5.66    7.32
   1  -3 -11    3.45   11.05
  -1   3  11    2.23   11.90
  -1   3  11    3.40    7.60
   1  -3 -12   17.92   11.47
  -1   3  12   18.43    8.10
  -1   3  12   13.94   11.59
   1  -3 -13   90.01   11.94
  -1   3  13   72.27   12.10
  -1   3  13  101.20    8.77
   1  -3 -14   49.33    8.55
  -1   3  14   41.26   15.22
  -1   3  14   48.02    8.43
   1  -3 -15   31.39   12.45
  -1   3  15   24.52   15.74
  -1   3  15   37.28   12.38
   1  -3 -16   14.64    8.80
  -1   3  16   12.25   12.48
  -1   3  16    9.43   16.50
  -1   3  17   28.32   17.79
   1  -3 -17   29.10   12.96
  -1   3  17   24.66    9.22
  -1   3  18    3.76   13.23
   1  -3 -18    7.64   13.41
  -1   3  18    3.43   15.16
  -1   3  19   29.96   20.13
  -1   3  19   31.85   14.13
   1  -3 -19   25.81   10.10
  -1   3  20   -2.36   10.50
  -1   3  20    2.79   21.26
   1  -3 -20    7.47   10.65
  -1   3  21    0.70   21.73
  -1   3  21   -0.26   15.17
   1  -3 -21    3.25   10.68
   1  -4   0 1001.09   18.02
   1  -4   0  950.59   22.16
  -1   4   0  929.53   22.65
  -1   4   0  923.00   19.04
   1  -4  -1   67.74   12.32
  -1   4   1   65.73   12.07
  -1   4   1   71.83    9.31
   1  -4  -1   75.85   12.09
   1  -4  -2  685.78   18.83
  -1   4   2  711.84   17.23
  -1   4   2  716.81   17.78
   1  -4  -2  790.24   18.57
  -1   4   3  512.14   16.13
   1  -4  -3  500.36   16.37
  -1   4   3  487.10   13.94
  -1   4   4    0.27   10.05
  -1   4   4    0.95   10.93
   1  -4  -4   -0.96   10.97
  -1   4   5   46.01   10.95
   1  -4  -5   50.18   11.10
  -1   4   5   62.38   10.87
  -1   4   6    9.15    7.33
   1  -4  -6   11.18   10.47
  -1   4   7   29.38   10.43
   1  -4  -7   28.64   10.68
  -1   4   8    0.16   10.40
  -1   4   8    1.55   11.89
   1  -4  -8   -2.34    7.91
  -1   4   9   20.55   12.39
  -1   4   9   25.74   10.47
   1  -4  -9   20.34   11.06
  -1   4  10   76.08   11.17
  -1   4  10   67.96   16.77
   1  -4 -10   78.28   11.43
  -1   4  11   31.52   13.26
  -1   4  11   36.73   11.01
   1  -4 -11   37.22   11.53
  -1   4  12   30.33   11.53
  -1   4  12   25.05   12.73
   1  -4 -12   33.86   11.94
  -1   4  13    2.98   12.08
  -1   4  13   -1.39    8.22
   1  -4 -13    4.51   11.67
  -1   4  14    7.78    8.37
  -1   4  14    4.25   15.03
   1  -4 -14    5.22   11.87
  -1   4  15   -2.00    8.67
  -1   4  15    0.25   15.19
   1  -4 -15    4.02   12.18
  -1   4  16   -0.08    8.77
  -1   4  16    0.08   15.95
   1  -4 -16    6.24   12.76
  -1   4  17    5.73   14.33
  -1   4  17    4.84   13.18
   1  -4 -17    8.11   13.17
  -1   4  18    7.32   14.81
  -1   4  18   17.34   13.30
   1  -4 -18   18.41   13.39
  -1   4  19    0.01   14.33
  -1   4  19    0.20   19.46
   1  -4 -19   -3.81   14.13
  -1   4  20   -0.76   10.46
  -1   4  20   -1.87   21.17
   1  -4 -20    4.50   10.54
  -1   4  21   54.95   15.91
  -1   4  21   49.71   22.30
   1  -4 -21   41.67   15.66
  -1   5   0  268.85   14.32
   1  -5   0  286.77   10.64
   1  -5   0  267.84   13.99
  -1   5   0  249.32   13.06
  -1   5   1   39.20   10.96
  -1   5   1   39.96    8.40
   1  -5  -1   48.10   11.59
   1  -5  -1   46.92   11.07
  -1   5   2    4.27   10.89
  -1   5   2    3.78   10.33
   1  -5  -2    5.88    7.63
   1  -5  -2    5.58    7.93
   1  -5  -3  185.13   12.96
  -1   5   3  199.15   10.51
  -1   5   3  206.88   12.47
   1  -5  -4   93.98   11.77
  -1   5   4   96.15   11.26
  -1   5   4   86.70   11.66
  -1   5   5   56.50   11.32
  -1   5   5   45.98   10.98
   1  -5  -5   46.98   10.93
  -1   5   6    4.05   10.97
   1  -5  -6    3.30   10.71
  -1   5   6    4.57   10.51
  -1   5   7  102.50   11.12
   1  -5  -7  116.38    8.43
  -1   5   8  238.92   11.91
   1  -5  -8  251.76    9.63
  -1   5   9   79.64   11.09
   1  -5  -9   78.37    8.31
  -1   5   9   61.17   15.79
  -1   5  10  102.86   11.14
  -1   5  10   88.05   13.19
   1  -5 -10  100.46   11.49
  -1   5  11    2.39   12.69
   1  -5 -11   -0.21   11.40
  -1   5  11    6.68   11.10
  -1   5  12   66.34   13.80
  -1   5  12   81.01   11.52
   1  -5 -12   81.13   11.94
  -1   5  13   15.17   12.91
  -1   5  13   16.83    8.51
   1  -5 -13   16.49    8.57
  -1   5  14   27.30   13.43
   1  -5 -14   30.24   12.33
  -1   5  14   31.78   12.09
  -1   5  15    4.79   13.48
  -1   5  15   12.03   12.36
   1  -5 -15   15.57   12.60
  -1   5  16   14.89   12.75
  -1   5  16    9.88   13.56
   1  -5 -16   16.64   13.04
  -1   5  17   -1.13   14.17
  -1   5  17    1.73   13.48
   1  -5 -17    2.21    9.59
  -1   5  18    7.79   13.69
  -1   5  18   12.48   14.75
   1  -5 -18   13.39    9.77
  -1   5  19   29.40   14.61
  -1   5  19   20.09   19.47
   1  -5 -19   24.65   14.74
  -1   5  20    3.89   16.89
  -1   5  20   17.22   11.00
   1  -5 -20    9.71   10.96
  -1   5  21    0.33   21.51
  -1   5  21   -2.40   11.31
   1  -5 -21   -5.83   15.96
   1  -6   0  125.78   12.04
   1  -6   0  142.24    8.63
  -1   6   0  133.28   11.51
  -1   6   0  124.08    9.85
   1  -6  -1   18.20   10.44
   1  -6  -1   13.90   11.28
  -1   6   1   13.76    7.46
  -1   6   1   13.16    7.87
  -1   6   2   58.28    8.64
   1  -6  -2   61.83   11.49
   1  -6  -2   64.78    7.79
  -1   6   2   62.22   10.56
  -1   6   3   49.65    7.55
  -1   6   3   43.90    8.04
   1  -6  -3   44.20    8.21
  -1   6   4   19.81    7.58
   1  -6  -4   19.62    7.70
  -1   6   4   22.37   10.30
  -1   6   5    0.81    7.63
   1  -6  -5    3.12   10.82
  -1   6   5   -1.27    7.31
  -1   6   6   16.30   10.79
   1  -6  -6   19.90   10.56
  -1   6   6   17.78    7.39
   1  -6  -7   12.86    7.81
  -1   6   7    9.77   10.83
  -1   6   7   10.66    7.52
  -1   6   8    4.90   10.66
   1  -6  -8    1.95   10.93
  -1   6   9  106.06   11.29
   1  -6  -9  101.79    8.76
  -1   6  10  158.74   17.03
   1  -6 -10  196.50    9.46
  -1   6  10  202.21   11.98
  -1   6  11   12.51   11.36
   1  -6 -11    7.44   11.66
  -1   6  11    7.66   12.91
  -1   6  12   35.73   13.46
   1  -6 -12   35.77   12.04
  -1   6  12   41.09   11.67
  -1   6  13    0.42    8.43
  -1   6  13    2.49   13.19
   1  -6 -13   10.23   12.12
  -1   6  14    8.54   14.13
  -1   6  14   14.91   12.47
   1  -6 -14   12.45    8.69
  -1   6  15   11.20    9.04
  -1   6  15   11.62   14.06
   1  -6 -15   13.57   13.10
  -1   6  16    2.79   14.34
  -1   6  16    7.05   13.06
   1  -6 -16    7.60   13.26
  -1   6  17    4.97   17.73
   1  -6 -17   10.52   14.23
  -1   6  17    5.27   14.01
  -1   6  18   68.98   14.37
  -1   6  18   55.87   18.69
   1  -6 -18   65.99   14.38
  -1   6  19    9.43   18.93
  -1   6  19   17.94   15.03
   1  -6 -19   10.21   10.61
  -1   6  20   10.43   20.44
  -1   6  20   29.78   15.72
   1  -6 -20   28.41   11.07
  -1   6  21    4.95   16.13
   1  -6 -21    6.31   16.35
  -1   6  21    4.04   21.90
   1  -7   0   26.07   10.95
  -1   7   0   26.60   11.06
  -1   7   0   26.61   11.32
   1  -7   0   23.20    7.80
   1  -7  -1   17.65    7.54
  -1   7   1   17.34   10.28
   1  -7  -1   17.54   10.86
  -1   7   1   15.05    7.91
  -1   7   2    1.52   10.72
   1  -7  -2    1.18    7.71
   1  -7  -2    3.51    7.15
  -1   7   2    0.60   10.17
  -1   7   3  283.66   12.19
  -1   7   3  277.10   12.91
   1  -7  -3  274.65   12.99
  -1   7   4   18.11    7.49
  -1   7   4   19.90    7.17
   1  -7  -4   17.31   10.66
   1  -7  -5   11.96   10.54
  -1   7   5   14.51   10.56
  -1   7   5   15.36   10.46
   1  -7  -6   63.95    8.23
  -1   7   6   72.01   11.61
  -1   7   6   62.18   10.93
   1  -7  -7   78.49   11.34
  -1   7   7   85.13    8.44
  -1   7   7   68.32   11.27
   1  -7  -8  200.51    9.19
  -1   7   8  227.87   12.82
  -1   7   8  201.62   11.93
  -1   7   9   40.54   11.17
   1  -7  -9   45.11    8.31
  -1   7  10   -1.70    7.69
   1  -7 -10   -1.69   11.37
  -1   7  11   56.76   11.40
   1  -7 -11   59.26   12.02
  -1   7  11   40.56   13.44
  -1   7  12   34.70   13.32
  -1   7  12   47.76   11.52
   1  -7 -12   48.25   12.06
  -1   7  13  113.10   12.52
   1  -7 -13  113.43   12.80
  -1   7  13   99.16   14.05
  -1   7  14    2.75   17.55
  -1   7  14    5.49   12.21
   1  -7 -14    4.97   12.90
  -1   7  15   75.11   14.95
   1  -7 -15   89.44   13.27
  -1   7  15   93.91    9.38
  -1   7  16   62.05   13.87
   1  -7 -16   71.75   14.05
  -1   7  16   50.52   18.88
  -1   7  17   -1.39   13.78
   1  -7 -17   -3.90   10.21
  -1   7  17    1.28   15.62
  -1   7  18    0.15   15.65
  -1   7  18    3.52   10.36
   1  -7 -18    2.17   10.38
  -1   7  19    2.12   15.66
  -1   7  19    2.20   10.55
   1  -7 -19    6.08   11.36
  -1   7  20   15.98   17.09
  -1   7  20   12.83   11.92
   1  -7 -20   32.80   16.51
  -1   7  21   31.00   22.23
  -1   7  21   41.43   12.29
   1  -7 -21   30.09   17.02
   1  -8   0   44.48    7.92
  -1   8   0   41.93   11.75
  -1   8   0   39.58    8.09
   1  -8   0   38.66   11.06
  -1   8   1  161.23   11.78
  -1   8   1  167.48   12.63
   1  -8  -1  156.49   12.11
   1  -8  -1  170.18   11.81
  -1   8   2   26.77   10.82
   1  -8  -2   27.15    7.93
   1  -8  -2   29.89   10.78
  -1   8   2   28.56   10.80
  -1   8   3  203.96   11.51
  -1   8   3  202.30   12.29
   1  -8  -3  182.96   12.34
  -1   8   4   64.21    8.24
  -1   8   4   68.30   10.72
   1  -8  -4   67.07    8.40
   1  -8  -5   47.06    8.22
  -1   8   5   42.34    8.00
  -1   8   5   52.55    7.90
  -1   8   6   38.77    8.27
   1  -8  -6   32.29   11.46
  -1   8   6   37.32   11.28
  -1   8   7  147.59    9.14
   1  -8  -7  144.71   11.92
  -1   8   7  135.36    8.98
   1  -8  -8    6.98   11.26
  -1   8   8    6.82   10.80
  -1   8   8    6.09   10.98
  -1   8   9   94.89   11.72
   1  -8  -9   83.85   11.68
  -1   8   9   90.50   11.31
  -1   8  10   14.20   11.17
   1  -8 -10   12.60    8.28
  -1   8  11    2.71    7.99
   1  -8 -11    2.17   11.78
  -1   8  12   -1.04   11.76
   1  -8 -12    1.94    8.54
  -1   8  12    3.90   13.41
  -1   8  13   29.58   13.86
  -1   8  13   37.26   12.42
   1  -8 -13   30.70   12.62
  -1   8  14  260.71   15.95
  -1   8  14  324.13   14.13
   1  -8 -14  324.86   14.77
   1  -8 -15   41.92    9.56
  -1   8  15   67.04    9.79
  -1   8  15   50.07   14.92
  -1   8  16   91.05   16.79
  -1   8  16  107.79   14.44
   1  -8 -16  105.23   11.01
  -1   8  17   28.06   19.85
   1  -8 -17   37.81   15.00
  -1   8  17   28.54   10.02
  -1   8  18   11.41   15.63
  -1   8  18    5.18   16.85
   1  -8 -18    6.03   15.67
  -1   8  19    4.50   19.86
  -1   8  19    4.95   15.85
   1  -8 -19    0.16   15.54
  -1   8  20   -5.59   16.55
   1  -8 -20   13.86   17.06
  -1   8  20    0.96   17.30
  -1   8  21    7.99   17.45
  -1   8  21   -1.00   21.99
   1  -8 -21    5.18   17.89
   1  -9   0   55.16   10.80
  -1   9   0   48.99   11.22
  -1   9   0   47.49   12.00
   1  -9   0   50.59    8.46
  -1   9   1   62.45    7.95
   1  -9  -1   66.04   11.00
   1  -9  -1   55.04    8.68
  -1   9   1   56.89    8.76
  -1   9   2  106.34   12.30
   1  -9  -2   97.74   12.40
  -1   9   2  104.18    8.34
  -1   9   3    7.45   11.51
   1  -9  -3   11.39   11.77
  -1   9   3    8.10    7.49
  -1   9   4  323.49   10.46
  -1   9   4  366.14   14.04
   1  -9  -4  357.31   13.99
  -1   9   5    0.62    7.56
  -1   9   5   -0.37   11.41
   1  -9  -5    1.70    8.45
   1  -9  -6   70.69    8.65
  -1   9   6   93.27   11.51
  -1   9   6   79.09    8.61
   1  -9  -7    4.66   11.24
  -1   9   7    0.66    7.76
  -1   9   7   -1.16   11.25
  -1   9   8   11.75    8.09
   1  -9  -8   11.80    7.93
  -1   9   8   11.75   10.99
   1  -9  -9  255.07   12.73
  -1   9   9  259.00   13.62
  -1   9   9  238.33   12.60
  -1   9  10   33.32   11.96
   1  -9 -10   28.91    8.76
  -1   9  10   40.29   12.01
  -1   9  11  181.11    9.23
   1  -9 -11  173.27   12.79
  -1   9  11  200.51   13.91
  -1   9  12  239.48   13.02
   1  -9 -12  262.43   13.24
  -1   9  13   -5.14   12.30
  -1   9  13    1.50   13.98
   1  -9 -13   -0.23    9.07
  -1   9  14  100.44   13.68
  -1   9  14   84.91   15.43
   1  -9 -14   67.39   10.31
  -1   9  15   19.43   15.36
   1  -9 -15   22.61   14.08
  -1   9  15   26.50   13.15
  -1   9  16   14.23   16.18
   1  -9 -16   26.12   10.87
  -1   9  16   18.36   10.49
  -1   9  17   23.78   16.62
   1  -9 -17   26.71   14.90
  -1   9  17   28.48   14.28
  -1   9  18   14.07   15.76
  -1   9  18    5.93   16.99
   1  -9 -18    9.48   11.03
  -1   9  19   30.55   11.71
  -1   9  19   22.71   17.87
   1  -9 -19   25.86   16.43
  -1   9  20   14.84   18.00
  -1   9  20   27.99   17.03
   1  -9 -20   23.05   17.42
  -1  10   0    7.75   11.26
   1 -10   0   14.07   11.60
   1 -10   0   12.06   11.42
  -1  10   0    8.52   11.92
   1 -10  -1    5.88   11.75
   1 -10  -1    3.23   10.89
  -1  10   1    3.44   11.08
  -1  10   1    2.96   11.95
  -1  10   2   97.59    9.30
  -1  10   2  102.72   11.35
   1 -10  -2  101.70   11.98
  -1  10   3   28.13   11.80
  -1  10   3   33.62    7.94
   1 -10  -3   29.74   11.88
   1 -10  -4    3.54   11.70
  -1  10   4    5.39   11.03
  -1  10   4    0.37   11.67
  -1  10   5  216.67   12.37
  -1  10   5  203.20   12.83
   1 -10  -5  200.42   13.02
  -1  10   6   98.59   11.81
   1 -10  -6  108.00   12.44
  -1  10   6  117.12   12.41
  -1  10   7    1.39   11.51
  -1  10   7    6.98   11.56
   1 -10  -7    2.14   12.25
   1 -10  -8   39.62   12.24
  -1  10   8   44.91    8.74
  -1  10   8   48.18   11.97
   1 -10  -9   13.06   12.34
  -1  10   9   17.61   12.04
  -1  10   9    9.59    8.72
   1 -10 -10   31.67   12.28
  -1  10  10   30.61    8.51
  -1  10  10   32.64   11.91
  -1  10  11   22.09   11.61
   1 -10 -11   24.73    8.98
  -1  10  11   30.50   12.60
  -1  10  12   19.97    8.96
   1 -10 -12   25.83    8.95
  -1  10  12   18.49   12.64
  -1  10  13   36.38    9.46
  -1  10  13   46.61   13.26
   1 -10 -13   40.28   13.51
  -1  10  14    6.32    9.57
   1 -10 -14    3.22   10.05
  -1  10  14    4.28   14.74
  -1  10  14    3.42   13.27
  -1  10  15    2.33   15.42
  -1  10  15    3.89    9.44
   1 -10 -15    5.94   14.33
  -1  10  16  108.21   16.70
  -1  10  16  122.30   14.70
   1 -10 -16  128.88   14.89
  -1  10  17   51.34   10.62
   1 -10 -17   50.22   11.15
  -1  10  17   35.24   20.69
  -1  10  18    5.33   17.00
   1 -10 -18    5.49   16.17
  -1  10  18    3.36   15.86
  -1  10  19    2.67   22.05
  -1  10  19    8.05   11.88
   1 -10 -19   10.74   11.73
  -1  10  20    6.38   18.77
   1 -10 -20    3.54   12.73
  -1  10  20    5.36   12.22
   1 -11   0    2.87   11.23
   1 -11   0    7.31    8.24
  -1  11   0    8.06    8.04
  -1  11   0    9.70   12.22
  -1  11   1    3.73   11.54
  -1  11   1    7.44    8.62
   1 -11  -1    3.45   12.16
  -1  11   2    2.55    8.63
  -1  11   2    1.96   11.01
   1 -11  -2    0.91    8.84
  -1  11   3   82.65   12.62
  -1  11   3   90.24    8.49
   1 -11  -3   76.29   12.83
   1 -11  -4    2.71   12.44
  -1  11   4    3.04   11.40
  -1  11   4    0.04   12.39
   1 -11  -5  138.42   13.33
  -1  11   5  136.36   12.94
  -1  11   5  136.55   12.31
  -1  11   6    5.48    8.38
   1 -11  -6    4.66   12.45
  -1  11   6    6.62    8.40
  -1  11   7   29.85    8.97
  -1  11   7   25.05   12.12
   1 -11  -7   28.10   11.96
  -1  11   8   15.27    8.16
  -1  11   8   10.09   12.05
   1 -11  -8   14.38    8.95
   1 -11  -9   43.94    8.96
  -1  11   9   60.81    9.04
  -1  11   9   60.12   12.45
   1 -11 -10   91.29    9.80
  -1  11  10  116.18   13.29
  -1  11  10   98.13   12.45
   1 -11 -11   15.35   12.92
  -1  11  11   17.41   12.61
  -1  11  11   14.78    8.68
  -1  11  12   88.01   12.93
   1 -11 -12   78.99   13.38
  -1  11  12   92.18   13.45
  -1  11  13   48.15   13.26
   1 -11 -13   40.66   13.84
  -1  11  13   43.13   13.26
  -1  11  14   23.13   13.29
   1 -11 -14   18.90    9.99
  -1  11  14   23.32   13.86
  -1  11  14   22.32   18.49
  -1  11  15    1.47   15.59
  -1  11  15   10.33   13.33
   1 -11 -15    1.87   15.12
  -1  11  15    9.30   13.76
  -1  11  16   31.06   14.44
  -1  11  16   30.21   14.37
  -1  11  16   15.83   16.36
   1 -11 -16   23.34   15.37
  -1  11  17   23.56   11.06
  -1  11  17   20.69   17.45
  -1  11  17   29.99   15.03
   1 -11 -17   31.92   15.96
  -1  11  18   -2.47   16.24
   1 -11 -18    4.84   12.11
  -1  11  18    4.94   17.62
  -1  11  18    2.28   15.45
  -1  11  19    2.09   11.59
   1 -11 -19    7.34   17.82
  -1  11  19    3.39   16.58
  -1  11  19    7.50   18.71
  -1  11  20    8.57   19.79
   1 -11 -20   15.05   13.02
  -1  11  20   11.58   16.87
  -1  11  20   14.45   12.77
  -1  12   0   -2.18   11.50
   1 -12   0   -0.27   12.45
  -1  12   0   -1.27    8.95
  -1  12   1   13.14   12.53
  -1  12   1    4.51    8.25
   1 -12  -1    9.57   12.23
  -1  12   2   -1.97   12.66
  -1  12   2    3.46   11.51
   1 -12  -2    1.78   12.26
  -1  12   3   61.29    9.25
  -1  12   3   61.53   11.68
   1 -12  -3   64.75   12.74
   1 -12  -4    4.95   12.70
  -1  12   4    2.77    8.31
  -1  12   4   -1.39   12.60
  -1  12   5   58.12    9.21
   1 -12  -5   72.87    9.70
  -1  12   5   70.04   13.08
  -1  12   6  183.79   13.72
   1 -12  -6  190.28   14.21
  -1  12   6  204.32   13.35
   1 -12  -7   49.39   13.29
  -1  12   7   44.46    8.90
  -1  12   7   50.02    9.27
  -1  12   8  119.05    9.60
  -1  12   8  107.43    9.69
   1 -12  -8  113.37    9.88
  -1  12   9  163.33   13.52
  -1  12   9  141.76    9.74
   1 -12  -9  151.58   10.13
   1 -12 -10   31.78    9.48
  -1  12  10   33.15   12.83
  -1  12  10   35.31   12.81
   1 -12 -11   24.44   13.61
  -1  12  11   27.64   13.17
  -1  12  11   18.38   13.10
  -1  12  12   -2.86   13.23
   1 -12 -12    7.22   13.91
  -1  12  12    7.04   13.10
  -1  12  13   58.47   13.43
  -1  12  13   67.40   13.99
   1 -12 -13   64.86   14.38
  -1  12  14   15.12   14.13
   1 -12 -14   16.09   14.62
  -1  12  14   17.33   14.02
  -1  12  15   21.62   13.94
   1 -12 -15   21.92   15.70
  -1  12  15   20.06   16.12
  -1  12  15   24.53   14.61
  -1  12  16    2.61   16.51
   1 -12 -16    5.35   11.05
  -1  12  16    3.20   15.05
  -1  12  16   -1.81   14.65
  -1  12  17    7.54   17.36
  -1  12  17    9.86   10.87
   1 -12 -17   12.01   11.65
  -1  12  17   11.88   15.24
  -1  12  18   12.57   18.61
   1 -12 -18   24.30   17.52
  -1  12  18   23.70   19.95
  -1  12  18   13.96   16.45
  -1  12  19   -4.17   19.36
  -1  12  19    2.81   12.24
  -1  12  19   -0.10   16.77
   1 -12 -19    2.15   18.34
   1 -13   0    9.99    8.72
  -1  13   0    9.80   12.10
  -1  13   0   15.01   13.01
  -1  13   1   41.53   12.88
  -1  13   1   43.62    8.74
   1 -13  -1   41.18   13.00
   1 -13  -2    7.42   12.72
  -1  13   2   -3.63   12.79
  -1  13   2    5.15   11.93
  -1  13   3   98.60    9.71
  -1  13   3  107.82   12.21
   1 -13  -3  104.85    9.85
  -1  13   4  383.72   14.44
  -1  13   4  370.72   14.84
   1 -13  -4  371.45   14.85
   1 -13  -5    2.98   13.49
  -1  13   5    0.65   12.21
  -1  13   5   -1.12   13.00
  -1  13   6    0.47   12.68
   1 -13  -6   -1.34    9.39
  -1  13   6   -0.55    9.15
  -1  13   7   13.17    9.43
  -1  13   7   16.43   12.63
   1 -13  -7   19.98   13.50
  -1  13   8   44.18    9.04
   1 -13  -8   39.69    9.62
  -1  13   8   31.53    9.30
  -1  13   9   11.67   13.08
  -1  13   9    8.00   12.74
   1 -13  -9    8.01   13.95
  -1  13  10   27.91    9.59
  -1  13  10   18.85    9.08
   1 -13 -10   17.01    9.80
  -1  13  11    6.49   13.38
   1 -13 -11    6.26   13.83
  -1  13  11    1.63   13.22
   1 -13 -12   65.17   10.36
  -1  13  12   78.08   14.35
  -1  13  12   64.15    9.64
  -1  13  13    6.18   10.02
   1 -13 -13    1.41   10.70
  -1  13  13   -0.91   14.16
  -1  13  14   28.85    9.99
  -1  13  14   18.53   10.54
   1 -13 -14   20.22   15.12
  -1  13  15   -1.93   10.38
   1 -13 -15    4.92   11.38
  -1  13  15    2.92   15.14
  -1  13  15   -1.69   16.39
  -1  13  16   -1.84   15.03
   1 -13 -16    5.37   16.40
  -1  13  16    0.44   10.70
  -1  13  16   -1.87   16.48
  -1  13  17    4.11   17.75
  -1  13  17    0.60   15.75
  -1  13  17   -5.99   15.79
   1 -13 -17    1.34   17.01
   1 -13 -18   17.35   17.19
  -1  13  18    1.20   18.72
  -1  13  18    5.42   11.94
  -1  13  18   12.09   16.57
  -1  14   0   29.58   13.62
  -1  14   0   33.71    9.15
   1 -14   0   37.38   13.13
  -1  14   1   30.29   13.23
   1 -14  -1   32.83    9.58
  -1  14   1   33.16    9.19
  -1  14   2  186.75   14.41
  -1  14   2  133.53    9.52
   1 -14  -2  202.98   13.83
  -1  14   3   53.73   13.68
   1 -14  -3   41.96   13.28
  -1  14   3   23.59    9.40
   1 -14  -4    5.48   13.26
  -1  14   4    4.80   13.18
  -1  14   4   -0.85    9.26
  -1  14   5   23.14    9.09
  -1  14   5   30.91   13.36
   1 -14  -5   29.02   13.34
  -1  14   6   60.95   13.61
   1 -14  -6   66.85   13.93
  -1  14   6   76.59   13.26
  -1  14   7  172.99   13.97
   1 -14  -7  151.49   10.47
  -1  14   7  166.26   10.42
  -1  14   8   -3.69    9.55
  -1  14   8    2.22    9.46
   1 -14  -8   -3.64   14.00
   1 -14  -9   15.86   13.84
  -1  14   9   22.07   13.54
  -1  14   9   20.66   13.49
  -1  14  10   -0.28   13.95
   1 -14 -10   -0.73   14.10
  -1  14  10    6.42    9.22
  -1  14  11    2.56    9.86
   1 -14 -11    7.89   10.03
  -1  14  11   -2.40   13.56
  -1  14  12   28.57   10.52
   1 -14 -12   21.04   10.49
  -1  14  12   27.03   13.91
  -1  14  13    3.21   13.94
   1 -14 -13    9.66   15.12
  -1  14  13    4.31   14.88
  -1  14  14   -0.74   14.58
   1 -14 -14    3.18   11.10
  -1  14  14   -6.58   14.99
  -1  14  15    3.33   15.14
   1 -14 -15    8.69   16.23
  -1  14  15    8.41   15.26
  -1  14  16   -1.52   15.55
  -1  14  16    1.22   11.29
   1 -14 -16    2.30   11.95
  -1  14  16   -0.88   17.30
  -1  14  17   24.38   16.31
  -1  14  17   15.91   16.70
   1 -14 -17   29.10   12.80
  -1  14  17   11.47   18.32
  -1  14  18    6.60   16.93
   1 -15   0   12.77    9.51
  -1  15   0   15.36   10.38
  -1  15   0    7.59    9.54
  -1  15   1   27.76   13.93
   1 -15  -1   24.03    9.61
  -1  15   1   25.13    9.67
   1 -15  -2  170.11   14.41
  -1  15   2  147.31   10.04
  -1  15   2  146.25   14.25
   1 -15  -3    9.90   13.80
  -1  15   3    4.78    9.78
  -1  15   3    9.32    9.33
   1 -15  -4   70.09   10.18
  -1  15   4   81.60   13.78
  -1  15   4   70.61   14.17
  -1  15   5   -1.38   13.60
   1 -15  -5    6.16   10.09
  -1  15   5    7.16   13.53
   1 -15  -6   25.31   14.67
  -1  15   6   39.38   10.29
  -1  15   6   16.08    9.79
   1 -15  -7    0.98   10.17
  -1  15   7    1.48   13.89
  -1  15   7    4.68   13.91
   1 -15  -8   38.87   14.99
  -1  15   8   35.90   14.07
  -1  15   8   35.72   10.04
  -1  15   9    7.11   13.69
   1 -15  -9    9.21   10.39
  -1  15   9    0.65   14.22
   1 -15 -10    0.86   10.57
  -1  15  10   -6.95   14.35
  -1  15  10    5.16    9.97
  -1  15  11    5.14   14.68
   1 -15 -11   22.23   15.81
  -1  15  11    6.82   10.63
  -1  15  12   25.14   15.09
   1 -15 -12   22.34   15.83
  -1  15  12   16.05   15.02
  -1  15  13    5.15   15.35
   1 -15 -13    2.42   15.92
  -1  15  13   12.35   14.67
  -1  15  14    4.56   15.05
  -1  15  14   -4.79   15.60
   1 -15 -14    0.53   16.29
   1 -15 -15   -0.26   11.97
  -1  15  15    2.90   11.02
  -1  15  15    2.51   16.21
   1 -15 -16   14.93   17.53
  -1  15  16   -5.02   15.93
  -1  15  16   -2.31   16.27
  -1  15  16    8.03   22.12
  -1  16   0   -5.78   14.19
  -1  16   0   -0.90    9.73
  -1  16   1   15.05   14.49
  -1  16   1    6.34    9.63
   1 -16  -1    6.77   14.19
   1 -16  -2  201.00   11.18
  -1  16   2  183.18   11.48
  -1  16   2  173.90   14.80
  -1  16   3   66.50   14.44
  -1  16   3   60.87   14.81
   1 -16  -3   66.83   10.70
   1 -16  -4    1.17   14.56
  -1  16   4    0.51   10.08
  -1  16   4    3.69   15.00
   1 -16  -5   44.32   15.00
  -1  16   5   38.71   14.77
  -1  16   5   29.23   10.06
  -1  16   6    2.93   14.55
  -1  16   6   -0.23   10.32
   1 -16  -6    7.95   14.69
   1 -16  -7    2.70   10.68
  -1  16   7   11.10   14.67
  -1  16   7    6.85   10.03
  -1  16   8   15.47   14.36
   1 -16  -8    2.38   10.63
  -1  16   8   17.27   14.82
   1 -16  -9   19.42   11.15
  -1  16   9   14.88   10.57
  -1  16   9   30.71   14.75
  -1  16  10   -2.85   14.89
   1 -16 -10   -2.22   15.25
  -1  16  10    0.18   14.76
  -1  16  11    2.76   15.46
   1 -16 -11    2.55   11.49
  -1  16  11    3.47   14.82
  -1  16  12   -0.76   15.37
   1 -16 -12    1.20   16.19
  -1  16  12    8.46   15.16
  -1  16  13   -0.22   15.98
   1 -16 -13    4.79   16.64
  -1  16  13    5.78   15.49
  -1  16  14   -2.77   11.22
  -1  16  14    1.49   11.27
   1 -16 -14    9.13   17.01
  -1  16  15    3.84   11.73
  -1  16  15    8.96   16.74
   1 -16 -15   11.53   12.85
  -1  17   0    0.49   15.52
  -1  17   0    2.93   10.43
  -1  17   0    0.79   15.20
  -1  17   1    7.70   10.88
  -1  17   1   10.84   15.11
   1 -17  -1   12.87   15.31
  -1  17   2    3.98   10.61
   1 -17  -2   10.22   15.23
  -1  17   2    9.72   15.16
  -1  17   3   10.95   15.28
   1 -17  -3   15.01   15.15
  -1  17   3   12.47   15.17
   1 -17  -4   -4.56   15.36
  -1  17   4   -2.55   15.00
  -1  17   4    1.76   10.60
  -1  17   5    2.51   15.23
   1 -17  -5    2.52   15.77
  -1  17   5    2.43   15.20
  -1  17   6   15.57   10.82
  -1  17   6   18.60   11.05
   1 -17  -6   15.60   11.05
  -1  17   7   11.01   15.58
  -1  17   7   11.01   15.30
   1 -17  -7    7.88   11.16
   1 -17  -8    6.89   11.46
  -1  17   8    5.53   15.54
  -1  17   8    1.46   15.50
   1 -17  -9    0.88   11.42
  -1  17   9   10.22   15.90
  -1  17   9    5.80   15.70
   1 -17 -10   -8.47   16.85
  -1  17  10    3.90   11.34
  -1  17  10    7.16   15.71
   1 -17 -11    2.17   11.63
  -1  17  11   10.75   16.42
  -1  17  11    5.06   16.00
   1 -17 -12   -2.16   12.38
  -1  17  12    9.42   16.78
  -1  17  12   13.08   16.16
  -1  17  13   -0.68   16.28
   1 -17 -13    5.50   12.52
  -1  17  13    0.73   16.29
  -1  17  14    7.84   16.54
  -1  17  14   -1.40   11.97
   1 -17 -14    4.34   12.88
  -1  18   0    1.67   10.96
  -1  18   0    5.25   11.31
  -1  18   0    5.13   11.45
  -1  18   1    8.55   15.48
  -1  18   1    1.03   11.49
  -1  18   2   53.70   11.57
  -1  18   2   62.30   16.05
   1 -18  -2   64.89   16.11
  -1  18   3    1.95   11.37
  -1  18   3    1.18   11.55
   1 -18  -3    5.37   15.79
  -1  18   4   52.40   15.85
  -1  18   4   34.88   11.49
   1 -18  -4   37.04   11.57
   1 -18  -5   -4.74   16.45
  -1  18   5   -1.58   11.17
  -1  18   5    2.06   16.24
   1 -18  -6   17.96   16.66
  -1  18   6   19.87   16.22
  -1  18   6   13.30   16.08
  -1  18   7    8.86   16.23
  -1  18   7    3.64   16.66
   1 -18  -7    3.10   16.62
  -1  18   8    4.84   11.70
  -1  18   8   -1.86   16.52
   1 -18  -8    7.17   17.05
   1 -18  -9    4.72   11.85
  -1  18   9    1.39   11.95
  -1  18   9    6.74   16.20
   1 -18 -10   -1.20   17.25
  -1  18  10    0.38   11.61
  -1  18  10    8.56   16.91
   1 -18 -11   20.32   18.10
  -1  18  11    8.68   11.99
  -1  18  11   21.45   17.11
  -1  18  12    4.33   17.37
   1 -18 -12   -3.10   12.96
  -1  18  12    2.04   11.79
  -1  19   0   37.53   12.26
  -1  19   0   19.70   17.46
  -1  19   0   25.40   16.91
  -1  19   1   -3.57   17.19
  -1  19   1   -2.75   17.35
  -1  19   1    3.92   17.22
  -1  19   2    4.24   11.77
   1 -19  -2    2.74   16.79
  -1  19   2    3.58   11.98
  -1  19   3   -0.80   12.07
   1 -19  -3    5.84   16.94
  -1  19   3   18.01   17.17
   1 -19  -4    2.50   17.00
  -1  19   4    2.01   12.15
  -1  19   4    0.19   11.97
  -1  19   5    0.51   16.83
   1 -19  -5    4.17   12.37
  -1  19   5    1.39   17.09
  -1  19   6   13.25   16.76
  -1  19   6   17.93   17.74
   1 -19  -6   23.76   12.80
   1 -19  -7    4.81   17.57
  -1  19   7    8.97   12.02
  -1  19   7    9.99   17.56
  -1  19   8    5.31   17.51
   1 -19  -8    6.23   17.87
  -1  19   8   10.05   17.52
  -1  19   9    3.01   17.50
  -1  19   9   -4.52   17.67
   1 -19  -9    4.26   12.82
   0  19  -1   -0.84   12.50
   0  19  -1   17.06   17.15
   0  19  -1   14.02   16.80
   0  19  -2   -0.44   12.11
   0  19  -2   10.25   17.97
   0  19  -2   -2.63   16.75
   0  19  -3   50.26   18.00
   0  19  -3   42.31   17.66
   0  19  -3   37.21   18.97
   0  18  -1    9.32   15.66
   0  18  -1   14.52   15.88
   0  18  -1    5.73   16.76
   0  18  -2    1.57   15.75
   0  18  -2    8.20   16.87
   0  18  -2    2.08   16.11
   0  18  -3   13.02   15.92
   0  18  -3    0.66   12.45
   0  18  -3    6.03   11.53
   0  18  -4   31.37   16.80
   0  18  -4   16.42   12.89
   0  18  -4   20.44   16.66
   0  18  -5    9.10   17.36
   0  18  -5   10.26   16.63
   0  18  -5    3.59   18.57
   0  18  -6   27.26   19.14
   0  17  -1   54.06   11.05
   0  17  -1   45.35   15.86
   0  17  -1   48.09   10.66
   0  17  -2   11.68   14.60
   0  17  -2    1.86   15.95
   0  17  -2    6.51   14.89
   0  17  -3    0.27   15.33
   0  17  -3   10.36   11.76
   0  17  -3    6.48   11.21
   0  17  -4    6.79   16.75
   0  17  -4    8.59   15.54
   0  17  -4    1.23   15.95
   0  17  -5    8.38   17.02
   0  17  -5   -0.33   11.61
   0  17  -5   -8.35   11.13
   0  17  -6    7.51   17.09
   0  17  -6    5.95   16.10
   0  17  -6   13.91   17.09
   0  17  -7    7.26   18.00
   0  17  -7    8.60   16.62
   0  17  -7    5.59   17.58
   0  17  -8   15.01   17.29
   0  17  -8    6.09   12.70
   0  17  -8   15.75   18.79
   0  16  -1   39.17   14.19
   0  16  -1   22.12    9.67
   0  16  -1   40.71   10.49
   0  16  -2   -4.02    9.73
   0  16  -2    0.75   10.53
   0  16  -2   -5.89   14.34
   0  16  -3   56.54   14.72
   0  16  -3   56.43   11.29
   0  16  -3   53.01   14.71
   0  16  -4   45.11   15.50
   0  16  -4   24.81   15.77
   0  16  -4   46.37   14.52
   0  16  -5   26.51   11.61
   0  16  -5   14.59   10.75
   0  16  -5   29.28   14.86
   0  16  -6    4.64   16.93
   0  16  -6    4.75   15.88
   0  16  -6    7.44   10.95
   0  16  -7    2.69   17.07
   0  16  -7    6.77   11.41
   0  16  -7    5.43   15.54
   0  16  -8   -3.96   12.17
   0  16  -8   -3.71   17.40
   0  16  -8   -5.24   16.01
   0  16  -9   -6.45   16.87
   0  16  -9    6.47   12.07
   0  16  -9   -6.39   12.75
   0  15  -1   86.66   10.59
   0  15  -1  105.68   14.30
   0  15  -1   93.63   13.54
   0  15  -2   28.57   10.51
   0  15  -2   20.57    9.85
   0  15  -2   25.41   13.58
   0  15  -3    4.53   10.29
   0  15  -3    2.82   13.69
   0  15  -3    2.79   13.40
   0  15  -4    1.91   10.57
   0  15  -4    8.10   14.97
   0  15  -4    3.68    9.94
   0  15  -5   99.00   15.64
   0  15  -5   76.72   14.36
   0  15  -5   57.24   10.53
   0  15  -6   10.91   15.50
   0  15  -6   18.75   10.74
   0  15  -6   23.32   14.58
   0  15  -7   17.20   11.32
   0  15  -7   25.39   15.73
   0  15  -7   17.24   10.65
   0  15  -8    5.64   11.78
   0  15  -8   13.47   15.39
   0  15  -8    8.57   11.81
   0  15  -9    4.07   16.44
   0  15  -9    3.14   15.54
   0  15  -9    2.43   16.62
   0  15 -10    9.77   16.96
   0  15 -10    4.34   11.74
   0  15 -10    3.83   17.59
   0  15 -11    0.74   17.65
   0  15 -11   -0.25   12.12
   0  15 -11   -7.72   12.99
   0  14  -1   60.58   12.77
   0  14  -1   54.88   13.89
   0  14  -2  129.10   13.61
   0  14  -2  106.51   10.69
   0  14  -2   90.98    9.37
   0  14  -3   17.55   10.42
   0  14  -3   19.82   13.27
   0  14  -3   15.60   12.76
   0  14  -4   13.63    9.42
   0  14  -4   27.05   13.45
   0  14  -4    9.02   10.34
   0  14  -5   20.00   10.47
   0  14  -5   11.10   14.13
   0  14  -5   27.74   13.57
   0  14  -6   21.32   14.17
   0  14  -6   11.88   13.81
   0  14  -6   25.45   14.95
   0  14  -7   17.97   10.48
   0 -14   7   29.96   10.48
   0  14  -7   18.72   10.20
   0  14  -7   21.04   14.88
   0  14  -8    2.58   14.92
   0  14  -8   -0.07   10.81
   0  14  -8    2.36   14.38
   0 -14   8    2.55   15.34
   0  14  -9   27.73   15.34
   0  14  -9   19.80   10.61
   0 -14   9   44.56   15.72
   0  14  -9   46.34   16.06
   0 -14  10    2.13   16.37
   0  14 -10    8.58   16.12
   0  14 -10    1.34   16.47
   0  14 -10    9.63   11.27
   0  14 -11   -4.63   11.89
   0  14 -11    5.76   16.60
   0  14 -11   -0.93   11.32
   0 -14  11    4.95   11.52
   0  14 -12    4.90   17.85
   0  14 -12    2.82   11.68
   0  14 -12    0.89   12.04
   0 -14  12    0.98   12.47
   0  13  -1   38.72   13.10
   0  13  -1   43.75   12.17
   0  13  -2    7.68    8.38
   0  13  -2   12.51    9.39
   0  13  -2    6.12   12.68
   0  13  -3   57.28   13.87
   0  13  -3   59.56   12.58
   0  13  -3   53.99    9.43
   0  13  -4    6.32   13.64
   0  13  -4    0.57   12.69
   0  13  -4   12.40   12.67
   0  13  -5   15.79   12.97
   0 -13   5    7.29    9.01
   0  13  -5    7.14   13.24
   0  13  -5    5.40   14.10
   0 -13   6    6.35    9.41
   0  13  -6    8.37    9.63
   0  13  -6   -7.79   14.17
   0  13  -6   11.98   13.35
   0  13  -7   53.27    9.82
   0  13  -7   54.17   14.40
   0 -13   7   62.48   10.21
   0  13  -7   34.48   10.22
   0  13  -8   38.20   15.15
   0  13  -8   37.82   14.52
   0 -13   8   57.14   14.99
   0  13  -8   42.40   13.93
   0  13  -9   21.15   14.85
   0  13  -9   34.57   14.28
   0  13  -9   35.34   15.69
   0 -13   9   26.70   15.41
   0  13 -10   24.70   15.54
   0  13 -10   22.50   15.41
   0  13 -10   30.40   14.53
   0 -13  10   28.68   10.93
   0  13 -11   -2.69   14.86
   0 -13  11    1.09   15.87
   0  13 -11   -4.88   16.24
   0  13 -11   -3.15   15.37
   0  13 -12    1.93   11.89
   0  13 -12    8.92   15.98
   0  13 -12    2.09   10.90
   0 -13  12    4.16   16.64
   0  13 -13    1.49   11.65
   0  13 -13    2.63   16.99
   0 -13  13    2.70   17.28
   0  13 -13    2.96   12.42
   0 -13  14    1.53   17.98
   0 -12   1   86.73   12.77
   0  12  -1   87.06    8.78
   0  12  -1   89.57    9.89
   0  12  -2    7.11    8.79
   0  12  -2    4.54    8.12
   0  12  -2    4.69    9.04
   0  12  -3    3.96   12.24
   0  12  -3    8.04   12.89
   0  12  -3    9.69    8.43
   0 -12   4    1.18   11.88
   0  12  -4    2.66    8.27
   0  12  -4   -1.15    8.94
   0  12  -4    7.01   13.07
   0 -12   5   19.10    8.70
   0  12  -5   10.08    8.57
   0  12  -5   14.11   13.58
   0  12  -5   16.19   12.67
   0  12  -6    0.30   12.83
   0 -12   6    2.51    9.60
   0  12  -6    8.62   13.00
   0  12  -6    7.50    9.44
   0  12  -7    2.99   13.18
   0  12  -7    4.39   13.64
   0 -12   7    5.73    9.46
   0  12  -7    3.96   13.06
   0  12  -8    1.77    9.55
   0 -12   8    2.30    9.61
   0  12  -8    7.50   13.84
   0  12  -8    0.89   13.63
   0  12  -9   18.12   14.56
   0  12  -9    4.61   13.57
   0 -12   9   -0.92   13.78
   0  12  -9    6.32    9.54
   0  12 -10    6.06   14.26
   0  12 -10    3.79   14.88
   0 -12  10    0.04   14.79
   0  12 -10   -1.34   10.01
   0  12 -11    3.23   15.82
   0  12 -11    0.78   10.29
   0  12 -11   10.30   14.34
   0 -12  11    5.87   15.50
   0  12 -12    1.92   15.99
   0  12 -12   -0.61   14.96
   0 -12  12    6.25   15.99
   0  12 -12    1.14   14.77
   0  12 -13   26.36   16.70
   0  12 -13   29.70   16.17
   0 -12  13   43.13   16.44
   0  12 -13   33.03   15.68
   0  12 -14    3.77   11.56
   0  12 -14   -3.13   12.32
   0  12 -14    3.40   17.49
   0 -12  14    5.74   17.32
   0  12 -15   -2.72   18.17
   0 -12  15   -3.44   17.68
   0  11  -1    2.28    7.87
   0  11  -1    0.62    8.36
   0 -11   1   -0.83   11.56
   0  11  -2   22.44   12.34
   0  11  -2   23.18    7.98
   0  11  -2   19.21   11.99
   0  11  -3   18.13   12.88
   0  11  -3   20.07   11.52
   0 -11   3   17.34   11.55
   0  11  -3   19.86   12.02
   0  11  -4    5.73   11.78
   0 -11   4    2.15   11.62
   0  11  -4    4.82    8.47
   0  11  -4   -0.52    8.49
   0  11  -5   13.78   12.10
   0  11  -5   25.41   13.02
   0 -11   5   24.41    8.38
   0  11  -5   23.74   12.49
   0 -11   6   15.96   12.66
   0  11  -6   24.02   12.31
   0  11  -6   19.30    8.87
   0  11  -6   27.26   13.09
   0  11  -7   43.40    9.29
   0  11  -7   40.28    9.49
   0 -11   7   49.02   13.17
   0  11  -7   48.68    9.17
   0  11  -8    8.47    9.72
   0  11  -8    3.67   13.29
   0  11  -8    7.11    8.88
   0 -11   8   12.44   13.12
   0  11  -9   13.22   13.27
   0  11  -9   11.62   14.35
   0 -11   9   19.01    9.72
   0  11  -9   16.81   13.55
   0  11 -10   -0.58    9.38
   0 -11  10    4.36   14.37
   0  11 -10    4.52   14.94
   0  11 -10    1.18    9.18
   0 -11  11    8.64   10.34
   0  11 -11   11.20   13.69
   0  11 -11   15.60   14.08
   0  11 -11    4.41   15.10
   0  11 -12   25.12   14.80
   0  11 -12   14.97   15.45
   0 -11  12   25.06   15.51
   0  11 -12   29.02   14.72
   0  11 -13    0.49   15.38
   0  11 -13   -1.59   16.14
   0  11 -13    3.32   15.17
   0 -11  13    5.78   15.56
   0  11 -14   15.90   15.87
   0  11 -14   17.16   11.27
   0  11 -14   -0.20   16.24
   0 -11  14   12.56   11.91
   0 -11  15    4.32   16.87
   0  11 -15    9.44   11.71
   0  11 -15    5.23   11.81
   0  11 -15   16.35   17.48
   0  11 -16   23.63   17.75
   0 -10   1    5.00    8.04
   0  10  -1    8.04    7.58
   0  10  -1    7.41   11.84
   0  10  -2   37.58   11.61
   0  10  -2   35.17   12.04
   0 -10   2   38.65   11.12
   0  10  -2   37.97   11.30
   0 -10   3   -0.09   11.28
   0  10  -3    3.52    8.01
   0  10  -3    7.83    7.97
   0  10  -3    3.59    8.23
   0  10  -4   20.09   11.72
   0 -10   4   16.65   11.36
   0  10  -4   16.37   11.63
   0  10  -4   21.31    8.53
   0  10  -5    7.09   11.80
   0 -10   5   -3.51   11.50
   0  10  -5    1.51    8.07
   0  10  -5    7.52   12.56
   0  10  -6   10.52    8.90
   0 -10   6   22.89   12.28
   0  10  -6   11.18   11.89
   0  10  -6    9.26   12.07
   0 -10   7   84.41    9.27
   0  10  -7   69.10   12.68
   0  10  -7   64.99   12.91
   0  10  -7   60.18    8.75
   0  10  -8    6.66    8.83
   0  10  -8    8.61   13.29
   0 -10   8   -2.50    9.31
   0  10  -8    2.95   12.27
   0  10  -9   11.07   12.67
   0  10  -9    9.39    9.09
   0  10  -9    6.52   10.01
   0 -10   9   11.70   13.43
   0  10 -10    4.92    9.97
   0  10 -10    1.18    9.64
   0 -10  10   -4.83   13.46
   0  10 -10   -7.54   13.39
   0  10 -11    3.17    9.44
   0 -10  11   -0.24   14.20
   0  10 -11    2.51   13.44
   0  10 -11    5.48   14.42
   0 -10  12    2.91   14.64
   0  10 -12   10.84   14.77
   0  10 -12    1.23   14.69
   0  10 -13    2.26   15.30
   0  10 -13   12.47   14.93
   0 -10  13   10.20   15.14
   0 -10  14   10.84   15.98
   0  10 -14    3.56   15.95
   0  10 -14   12.89   15.73
   0 -10  14    8.49   10.85
   0  10 -15    5.99   16.45
   0  10 -15   -0.17   11.19
   0 -10  15    2.20   16.53
   0 -10  15   -0.04   15.92
   0 -10  16    5.06   11.84
   0 -10  16    4.41   12.05
   0  10 -16   -3.64   11.87
   0  10 -16   -0.53   17.28
   0   9  -1   74.01    8.08
   0   9  -1   69.58   11.93
   0  -9   1   77.18    8.56
   0   9  -2  132.85    9.16
   0  -9   2  157.01   11.65
   0   9  -2   95.49    8.47
   0   9  -2  162.26   12.08
   0   9  -3  190.14   12.13
   0   9  -3  218.37   12.36
   0  -9   3  202.93    9.26
   0   9  -3  181.80    9.64
   0   9  -4   10.63   11.62
   0  -9   4   14.27    7.80
   0   9  -4   16.03   11.37
   0   9  -4   12.77    8.00
   0   9  -5   65.38   11.86
   0   9  -5   69.37    8.38
   0  -9   5   78.39    8.63
   0   9  -5   62.72    8.87
   0   9  -6   41.28   11.96
   0   9  -6   43.63   11.75
   0  -9   6   51.30   11.78
   0   9  -6   41.00   11.58
   0   9  -7   14.32    8.59
   0   9  -7   18.05    8.38
   0   9  -7   18.96   11.47
   0  -9   7   20.92   12.72
   0  -9   8   60.10   12.64
   0   9  -8   57.69   13.19
   0   9  -8   55.50   12.29
   0   9  -8   58.36   12.73
   0  -9   9   70.55   13.12
   0   9  -9   65.14    8.53
   0   9  -9   34.82    9.43
   0   9 -10   36.42   13.58
   0   9 -10   45.22   12.44
   0  -9  10   37.56    9.61
   0  -9  11   11.28   14.01
   0   9 -11    7.45   13.74
   0   9 -11    3.72    9.26
   0  -9  11   13.85    9.17
   0   9 -12    3.11   14.21
   0   9 -12    4.99    9.62
   0  -9  12    3.18   13.87
   0  -9  12    4.15    9.39
   0   9 -13   47.10   10.60
   0   9 -13   48.11   10.28
   0  -9  13   70.52   10.08
   0  -9  13   66.43   14.75
   0   9 -14   75.70   15.62
   0  -9  14   92.57   15.53
   0  -9  14  113.13   15.04
   0   9 -14   96.42   15.37
   0  -9  15   13.46   11.50
   0   9 -15   11.70   15.53
   0   9 -15   18.00   16.04
   0  -9  15    7.12   11.00
   0  -9  16   -0.28   16.40
   0  -9  16   -1.35   16.07
   0   9 -16   -1.33   11.51
   0   9 -16    6.65   16.64
   0  -9  17  119.61   13.05
   0   9 -17  119.47   17.50
   0   9 -17   90.40   17.85
   0  -9  17  128.25   18.02
   0   8  -1   74.23    8.60
   0  -8   1   68.94   11.47
   0   8  -1   64.78   11.06
   0  -8   1   67.26   10.99
   0   8  -2   -1.18   10.69
   0  -8   2   -0.51   10.60
   0   8  -2    2.51   11.16
   0   8  -2    0.67   11.04
   0  -8   3  472.78   10.99
   0   8  -3  439.19   11.42
   0   8  -3  443.99   13.30
   0   8  -3  439.56   11.19
   0   8  -4  336.69   12.97
   0  -8   4  357.81   13.05
   0   8  -4  334.96   12.80
   0   8  -4  335.13   13.23
   0   8  -5   35.75    8.10
   0   8  -5   37.80   11.56
   0  -8   5   36.35   11.34
   0   8  -5   39.28   11.04
   0  -8   6   25.01   11.45
   0   8  -6   20.82   11.67
   0   8  -6   18.62   10.91
   0   8  -6   16.25   11.18
   0  -8   7   24.07   11.92
   0   8  -7   22.33    7.97
   0   8  -7   24.74    8.72
   0   8  -8   13.41    8.09
   0   8  -8   14.85   12.25
   0  -8   8    8.51   12.58
   0   8  -9   72.49   13.06
   0  -8   9   72.98   13.13
   0   8  -9   73.04   12.13
   0  -8   9   75.99   12.04
   0  -8  10   -2.44    9.09
   0   8 -10    2.19   13.00
   0  -8  10   -1.70   11.83
   0   8 -10    0.66   11.89
   0  -8  11   -0.38   13.30
   0   8 -11   15.72   13.53
   0   8 -11    7.92   12.47
   0  -8  11    3.61   12.50
   0   8 -12    5.45   13.66
   0  -8  12    6.01    8.85
   0   8 -12    2.05   13.64
   0  -8  12    4.40   13.86
   0   8 -13   66.19   10.28
   0   8 -13  126.49   14.47
   0  -8  13  114.37   14.16
   0  -8  13  115.78   14.83
   0   8 -14    5.73   14.60
   0  -8  14    1.04   14.27
   0   8 -14    9.56   14.78
   0  -8  14    1.53   14.70
   0   8 -15   10.11   15.16
   0   8 -15   11.54   10.34
   0  -8  15   14.23   11.10
   0  -8  15   10.59   15.39
   0   8 -16  149.14   16.75
   0  -8  16  164.38   16.71
   0  -8  16  155.94   11.71
   0   8 -16  125.99   16.50
   0   8 -17    4.14   11.84
   0  -8  17   -2.77   16.85
   0   8 -17   -6.11   17.02
   0  -8  17   -1.30   11.91
   0   8 -18   20.45   12.53
   0   8 -18   13.61   17.81
   0  -8  18    8.96   12.24
   0  -8  18   16.42   12.95
   0   7  -1    2.56   11.27
   0   7  -1    0.40   10.29
   0  -7   1    5.34    7.93
   0  -7   1    3.59    7.25
   0  -7   2   29.02   10.72
   0   7  -2   26.75    7.81
   0   7  -2   27.29    7.89
   0   7  -2   30.52   11.27
   0   7  -3   99.79   11.94
   0   7  -3   93.24   11.80
   0  -7   3  108.65   11.61
   0   7  -3   96.82    8.89
   0   7  -4  351.14   10.52
   0  -7   4  373.34   13.08
   0   7  -4  388.53   12.97
   0   7  -4  350.97   10.75
   0  -7   5  387.38   13.28
   0   7  -5  380.31   10.60
   0   7  -5  353.74   10.49
   0   7  -5  369.43   13.43
   0   7  -6   87.90   11.94
   0  -7   6   96.89   11.73
   0   7  -6  104.33   11.36
   0   7  -7   30.95    7.88
   0  -7   7   31.48    8.20
   0  -7   7   31.75   10.82
   0   7  -7   29.31   12.21
   0   7  -8    4.12   12.59
   0  -7   8    5.71    8.64
   0   7  -8    6.44    7.83
   0  -7   8    8.04   10.87
   0  -7   9  220.30   13.52
   0   7  -9  214.94    9.35
   0   7  -9  186.65   13.77
   0  -7   9  212.81   12.43
   0   7 -10   29.33   12.53
   0   7 -10   34.95   11.80
   0  -7  10   38.01   12.93
   0  -7  10   33.44   11.76
   0  -7  11   81.17    9.15
   0   7 -11   67.33   13.18
   0  -7  11   79.46   13.59
   0   7 -11   80.09   12.47
   0   7 -12  155.14   13.40
   0  -7  12  154.95   14.34
   0  -7  12  160.17    9.60
   0   7 -12  126.21   13.89
   0  -7  13   14.51   14.12
   0   7 -13    6.58   13.29
   0   7 -13   13.38   13.67
   0  -7  13   19.42   13.13
   0   7 -14    9.80   14.28
   0   7 -14    5.22   14.02
   0  -7  14    2.58   14.50
   0  -7  14    5.58    9.75
   0   7 -15    0.33   10.52
   0  -7  15    5.90   10.67
   0   7 -15    9.53   14.85
   0  -7  15   18.13   14.84
   0  -7  16   15.64   15.72
   0   7 -16    7.44   10.77
   0   7 -16   13.73   14.67
   0  -7  16   12.54   15.41
   0  -7  17   43.74   16.43
   0   7 -17   32.04   16.40
   0   7 -17   38.83   16.02
   0  -7  17   48.71   16.38
   0   7 -18   -1.00   17.18
   0   7 -18   -2.63   16.48
   0  -7  18   -1.84   16.69
   0  -7  18    6.40   17.36
   0  -7  19   36.35   13.05
   0   6  -1  130.71    8.66
   0  -6   1  133.25    9.22
   0  -6   1  149.50    8.71
   0   6  -1  139.43   12.34
   0  -6   2  264.35    9.67
   0   6  -2  221.06   12.63
   0   6  -2  252.13   12.72
   0   6  -2  238.55    9.53
   0  -6   3    0.87   10.10
   0   6  -3   -0.79    7.65
   0   6  -3    6.60   10.54
   0   6  -3    4.02   10.60
   0  -6   4  127.55   11.62
   0   6  -4  129.32    8.78
   0   6  -4  140.59   11.18
   0   6  -4  142.51   11.71
   0   6  -5   42.67    8.02
   0   6  -5   56.83   10.59
   0  -6   5   51.32    7.78
   0  -6   5   55.04    7.95
   0   6  -6   77.80   11.62
   0  -6   6   84.08    8.54
   0   6  -6   77.33    8.20
   0  -6   6   81.28    8.14
   0   6  -7  322.15   12.49
   0   6  -7  296.46   13.46
   0  -6   7  323.90   13.59
   0  -6   7  319.04   12.29
   0  -6   8    5.14   11.46
   0   6  -8   -0.20   11.97
   0   6  -8    2.40    7.73
   0  -6   8    3.04    7.60
   0   6  -9    5.12   12.46
   0   6  -9   -0.39   10.99
   0  -6   9    1.70    7.80
   0  -6   9    4.10   12.52
   0   6 -10   46.13   12.59
   0  -6  10   54.50   11.69
   0   6 -10   51.03    8.49
   0  -6  10   52.44    9.29
   0  -6  11   19.11   13.15
   0  -6  11    9.93   11.95
   0   6 -11   15.56    9.04
   0   6 -11   14.46   12.03
   0   6 -12   91.25    9.52
   0   6 -12   74.94   13.11
   0  -6  12   84.77   13.66
   0  -6  12   95.49   12.59
   0   6 -13  108.33   10.18
   0  -6  13  129.46   14.41
   0   6 -13   84.35    9.62
   0  -6  13  128.34   13.64
   0   6 -14   57.66   13.79
   0  -6  14   58.44   10.47
   0   6 -14   69.59   13.70
   0  -6  14   66.11    9.79
   0   6 -15   95.05   14.76
   0   6 -15   85.46   10.18
   0  -6  15  127.68   14.79
   0  -6  15  112.91   15.22
   0  -6  16   47.37   15.55
   0   6 -16   48.69   10.29
   0   6 -16   35.26   15.00
   0  -6  16   62.04   14.93
   0   6 -17   55.01   15.44
   0   6 -17   36.56   11.55
   0  -6  17   60.53   16.30
   0  -6  17   62.37   11.56
   0   6 -18    1.61   16.89
   0   6 -18    8.30   16.09
   0  -6  18   -2.61   11.84
   0  -6  18   -7.84   16.57
   0   6 -19   -7.21   16.45
   0  -6  19    2.35   17.23
   0   6 -19   -0.80   18.36
   0  -6  19    0.78   17.68
   0   5  -1   -1.87   10.44
   0  -5   1    1.62   11.46
   0  -5   1    2.46   10.52
   0   5  -1   -0.43    8.18
   0   5  -2 1002.93   18.98
   0  -5   2  973.91   16.37
   0   5  -2  902.39   18.51
   0   5  -2  884.09   17.30
   0   5  -3   74.91    8.38
   0   5  -3   63.72   11.01
   0  -5   3   81.44    8.34
   0   5  -3   63.54    8.54
   0  -5   4  562.89   14.92
   0   5  -4  571.99   14.41
   0   5  -4  547.03   12.74
   0  -5   4  573.67   12.67
   0   5  -5  280.46   13.15
   0  -5   5  291.76   10.57
   0   5  -5  267.50    9.77
   0  -5   5  288.59    9.92
   0   5  -6   28.44    7.96
   0  -5   6   30.43   10.86
   0   5  -6   30.27   10.65
   0  -5   6   25.64   11.32
   0  -5   7    1.55   10.08
   0   5  -7    3.65   11.17
   0  -5   7    3.33   11.50
   0   5  -7    2.60    7.11
   0   5  -8    7.41    8.15
   0   5  -8   12.31    7.60
   0  -5   8   13.26    8.45
   0  -5   8   17.28   10.61
   0   5  -9   18.87   11.10
   0   5  -9   14.40    8.35
   0  -5   9   20.88   12.32
   0  -5   9   17.24    7.67
   0  -5  10   35.24   11.28
   0   5 -10   37.25    8.23
   0  -5  10   31.49   12.73
   0   5 -10   27.74   12.02
   0   5 -11    5.49    8.23
   0  -5  11    9.05   12.66
   0  -5  11    7.51    8.13
   0   5 -11    5.19   12.14
   0   5 -12   18.51    8.76
   0   5 -12   16.23    8.72
   0  -5  12   28.23   13.33
   0  -5  12   24.61   12.05
   0   5 -13    1.84   12.54
   0   5 -13    2.31   12.15
   0  -5  13    1.75    8.66
   0  -5  13    1.14   13.21
   0   5 -14    4.53   13.31
   0  -5  14    8.33   13.76
   0   5 -14    4.48    9.69
   0  -5  14    3.87    9.16
   0  -5  15    5.31   10.28
   0   5 -15    5.24    9.51
   0   5 -15    3.35    9.87
   0  -5  15    9.07   10.02
   0   5 -16   11.70   14.55
   0  -5  16    9.69   14.48
   0  -5  16    4.26    9.90
   0   5 -16    7.69   14.73
   0   5 -17    1.85   15.95
   0  -5  17    4.42   15.26
   0   5 -17   10.42   14.37
   0  -5  17   -0.34   15.71
   0   5 -18   17.71   16.68
   0   5 -18   16.31   15.51
   0  -5  18   21.05   15.52
   0  -5  18   24.44   16.39
   0   5 -19    5.77   18.03
   0   5 -19    6.07   16.20
   0  -5  19    1.19   16.70
   0  -5  19    5.81   12.48
   0  -5  20    7.73   17.51
   0   5 -20   12.47   19.86
   0  -5  20   16.34   18.12
   0  -4   1  322.85   11.77
   0   4  -1  294.39   15.37
   0  -4   1  295.25   15.41
   0   4  -1  278.89   11.32
   0  -4   2  459.64   15.03
   0   4  -2  439.93   15.91
   0   4  -2  462.65   13.04
   0   4  -2  482.02   16.08
   0  -4   3  256.22   13.43
   0   4  -3  255.57   10.85
   0  -4   3  256.31   13.33
   0   4  -3  242.37   10.86
   0   4  -4   -0.48    7.98
   0  -4   4    2.65   11.04
   0   4  -4   -0.53    7.16
   0  -4   4    0.79    7.23
   0   4  -5  112.23   11.94
   0  -4   5  115.58   11.00
   0   4  -5  124.92   11.03
   0  -4   5  132.91    9.36
   0   4  -6  128.71   11.30
   0  -4   6  143.66   12.25
   0   4  -6  104.76    8.94
   0  -4   6  137.70    8.60
   0  -4   7    7.91    7.76
   0   4  -7    8.03   10.87
   0   4  -7    8.15    7.35
   0  -4   7   12.02   11.22
   0   4  -8   32.65    7.80
   0  -4   8   32.02    8.66
   0   4  -8   28.12    8.26
   0  -4   8   28.45   10.63
   0   4  -9   58.61   12.01
   0  -4   9   69.17   12.45
   0   4  -9   66.28   11.24
   0  -4   9   66.73   11.25
   0   4 -10   10.76    8.36
   0  -4  10   19.33    8.73
   0   4 -10   16.80   11.62
   0  -4  10   18.17   11.07
   0   4 -11   95.46   11.79
   0  -4  11   92.70    9.59
   0   4 -11   72.42   12.06
   0  -4  11  106.05    8.80
   0   4 -12   28.14    8.37
   0  -4  12   34.78   13.33
   0  -4  12   32.50   11.90
   0   4 -12   28.76   12.33
   0   4 -13    8.33   12.40
   0  -4  13    0.11   13.26
   0  -4  13   -1.28   12.03
   0   4 -13    3.80   12.55
   0   4 -14   21.51   13.14
   0   4 -14   30.83   12.91
   0  -4  14   27.00   13.66
   0  -4  14   29.16   12.90
   0   4 -15   21.15   14.06
   0   4 -15   27.03   13.11
   0  -4  15   24.64   10.23
   0  -4  15   28.80   13.89
   0   4 -16   12.37   10.43
   0   4 -16   16.91   14.34
   0  -4  16   12.66   10.62
   0  -4  16   17.08   10.56
   0   4 -17   38.17   14.19
   0  -4  17   40.17   15.28
   0  -4  17   30.80   15.04
   0   4 -17   19.67   11.26
   0   4 -18    7.04   14.95
   0   4 -18    1.71   16.64
   0  -4  18   -0.51   15.91
   0  -4  18   -0.29   11.21
   0   4 -19    2.79   17.79
   0   4 -19   -5.74   15.82
   0  -4  19   -1.37   16.94
   0  -4  19    1.86   16.48
   0   4 -20    4.15   18.80
   0   4 -20   12.14   16.44
   0  -4  20    7.79   17.68
   0  -4  20   -1.77   17.50
   0  -3   1    5.55    8.39
   0  -3   1    4.21   11.22
   0   3  -1    4.58    8.31
   0   3  -1    3.98    8.40
   0   3  -2  369.99   13.47
   0  -3   2  377.48   15.86
   0   3  -2  388.87   16.08
   0  -3   2  386.96   16.23
   0   3  -3  132.06   11.25
   0  -3   3  171.12   14.20
   0   3  -3  113.02    9.87
   0  -3   3  122.18    9.92
   0   3  -4    0.26    7.56
   0   3  -4    3.92    8.46
   0  -3   4    5.89   11.79
   0  -3   4    1.96    7.60
   0  -3   5   36.17   11.99
   0   3  -5   39.26    7.72
   0  -3   5   35.76   10.65
   0   3  -5   28.45    8.57
   0   3  -6   19.32   11.00
   0  -3   6   20.38   11.43
   0   3  -6   21.18    7.26
   0  -3   6   17.44   10.17
   0   3  -7  252.62   12.88
   0   3  -7  302.31    9.97
   0  -3   7  292.53   11.46
   0  -3   7  292.23   12.33
   0   3  -8   43.72   10.91
   0   3  -8   38.48   11.16
   0  -3   8   37.46   10.80
   0  -3   8   43.70    8.42
   0  -3   9   -1.27   12.36
   0   3  -9   -1.72   11.12
   0   3  -9    1.07   10.73
   0  -3   9   -1.25   10.75
   0  -3  10  224.48   13.43
   0   3 -10  245.62   12.45
   0  -3  10  245.31    9.62
   0   3 -10  190.20   12.29
   0   3 -11   42.28    8.43
   0  -3  11   42.07   11.43
   0   3 -11   27.31   11.11
   0  -3  11   39.24   12.50
   0   3 -12   42.79   12.22
   0   3 -12   57.27   11.76
   0  -3  12   60.28   12.00
   0  -3  12   55.02   13.14
   0  -3  13  194.57   14.34
   0   3 -13  207.64   12.57
   0  -3  13  211.00    9.73
   0   3 -13  172.57   13.61
   0   3 -14   29.53   12.34
   0  -3  14   24.43   13.52
   0   3 -14   23.48   13.04
   0  -3  14   25.22   12.51
   0   3 -15    4.48   13.91
   0   3 -15   12.33   13.17
   0  -3  15    7.85   13.82
   0  -3  15    8.94   12.78
   0   3 -16    4.20   13.04
   0   3 -16    3.06   14.84
   0  -3  16    9.35    9.59
   0  -3  16    3.84   14.52
   0   3 -17   30.22   13.73
   0  -3  17   21.57   14.83
   0   3 -17   17.92   15.65
   0  -3  17   15.33    9.87
   0   3 -18   -3.64   16.83
   0   3 -18    1.92   10.37
   0  -3  18   -1.16   15.64
   0  -3  18   -1.19   15.25
   0   3 -19    5.38   17.05
   0  -3  19    4.83   16.78
   0   3 -19   12.28   15.04
   0  -3  19   -0.83   16.08
   0   3 -20    4.17   15.82
   0  -3  20    3.25   17.35
   0   3 -20   -1.30   18.40
   0  -3  20    2.68   11.82
   0   2  -1   79.18   13.93
   0   2  -1   83.43   10.41
   0   2  -1   89.41   10.74
   0  -2   1   87.91   10.47
   0   2  -2  140.10   11.26
   0  -2   2  156.51   14.24
   0   2  -2  150.63   10.71
   0  -2   2  158.42   10.86
   0   2  -3  444.51   16.03
   0   2  -3  482.18   18.58
   0  -2   3  499.23   16.62
   0  -2   3  471.83   14.13
   0   2  -4 1472.89   25.70
   0  -2   4 1662.95   27.93
   0   2  -4 1612.21   22.15
   0  -2   4 1651.96   23.72
   0  -2   5   34.88    8.79
   0   2  -5   36.07   11.01
   0   2  -5   25.40    8.25
   0  -2   5   35.32   11.06
   0   2  -6    1.89   10.78
   0   2  -6    1.89   10.56
   0  -2   6    3.77   11.80
   0  -2   6   -0.96   10.57
   0  -2   7    3.00   10.26
   0   2  -7   -1.85   10.78
   0   2  -7   -0.03    7.33
   0  -2   7    1.54   11.69
   0  -2   8  142.86   11.89
   0  -2   8  137.16   13.03
   0   2  -8  144.35    9.50
   0   2  -8  113.43   11.86
   0   2  -9   45.51   11.35
   0   2  -9   48.18   11.27
   0  -2   9   55.84   12.29
   0  -2   9   51.44   11.31
   0  -2  10  103.40   11.74
   0  -2  10  102.57   12.28
   0   2 -10  111.79    8.63
   0   2 -10   78.88   11.56
   0  -2  11   39.00   11.45
   0   2 -11   26.46   11.49
   0   2 -11   40.57    8.23
   0  -2  11   35.91   12.05
   0   2 -12   34.75   12.29
   0  -2  12   35.78   12.32
   0   2 -12   38.12    8.37
   0  -2  12   36.56   11.91
   0  -2  13   59.83   12.03
   0   2 -13   50.41    8.39
   0  -2  13   51.48   13.48
   0   2 -13   37.13    9.56
   0  -2  14    5.95    8.52
   0   2 -14    5.15    8.28
   0  -2  14    5.14   13.16
   0   2 -14    6.56   13.48
   0  -2  15    4.07   12.85
   0   2 -15   -4.25   12.25
   0   2 -15    5.96   14.05
   0  -2  15    1.66    9.71
   0   2 -16   12.96   12.66
   0   2 -16    7.43   14.70
   0  -2  16    0.86   14.10
   0  -2  16    3.13   12.96
   0   2 -17    2.52    9.46
   0  -2  17    4.66   14.99
   0  -2  17    2.60   10.12
   0   2 -17    3.15   15.71
   0   2 -18   -1.38   13.96
   0  -2  18   -2.41   10.14
   0  -2  18   -1.93   15.69
   0   2 -18    2.09   16.38
   0   2 -19    3.38   17.31
   0  -2  19    6.97   10.33
   0   2 -19    8.59   10.68
[truncated: 437,566 more chars]
