# Supplementary material for: 8-{1-[(4′-Fluoro-[1,1′-biphen­yl]-4-yl)meth­yl]piperidin-4-yl}-3,4-di­hydro­quinolin-2(1H)-one chloro­form 0.25-solvate
Source: Acta Crystallogr Sect E Struct Rep Online. 2014 Jan 4;70(Pt 2):o103–4. doi: 10.1107/S160053681303448X (PMC3998275; doi:10.1107/S160053681303448X)
Supplement: Supplementary file 2 [file e-70-0o103-Isup2.hkl]

#
# h,k,l, Fc-squared, Fo-squared, sigma(Fo-squared), status flag
#
data_I
_shelx_title ' SA21   IPDS2   -100DEGC'
_shelx_refln_list_code          4
_shelx_F_calc_maximum      245.28
_exptl_crystal_F_000       938.00
_reflns_d_resolution_high  0.8197

loop_
 _space_group_symop_operation_xyz
 'x, y, z'
 '-x, -y, -z'

_cell_length_a     7.6955
_cell_length_b    16.6181
_cell_length_c    18.2241
_cell_angle_alpha  79.206
_cell_angle_beta   87.563
_cell_angle_gamma  83.976

_shelx_F_squared_multiplier     1.000

loop_
 _refln_index_h
 _refln_index_k
 _refln_index_l
 _refln_F_squared_calc
 _refln_F_squared_meas
 _refln_F_squared_sigma
 _refln_observed_status
   1   0   0         18.12         10.79        50.44 o
   2   0   0      16278.57      16372.06       502.86 o
   3   0   0       1220.90       1041.93        47.79 o
   4   0   0       1058.90       1048.54        46.32 o
   5   0   0          1.00          7.35        46.16 o
   6   0   0        149.40        154.13        50.59 o
   7   0   0         22.64         33.62        64.48 o
   8   0   0        115.92        120.71        71.67 o
   9   0   0        111.21        131.14        81.96 o
  -9   1   0         26.93        -15.87        82.15 o
  -8   1   0         55.42         84.14        57.78 o
  -7   1   0       2209.92       1932.19        87.70 o
  -6   1   0         21.71         10.01        49.49 o
  -5   1   0        982.31        901.58        66.17 o
  -4   1   0          1.65         18.20        44.82 o
  -3   1   0        114.09        169.39        39.70 o
  -2   1   0      27987.94      25788.79      1282.12 o
  -1   1   0         69.28         25.91        48.65 o
   1   1   0       1385.79       1014.31        63.35 o
   2   1   0       2667.43       2493.42        82.81 o
   3   1   0       1022.15       1245.56        50.53 o
   4   1   0         14.16         13.53        41.29 o
   5   1   0         18.39         14.64        43.96 o
   6   1   0         74.31        105.91        46.83 o
   7   1   0       1136.17       1164.39        58.40 o
   8   1   0         22.57         13.86        72.25 o
   9   1   0        142.65        187.18       115.25 o
  -9   2   0        199.62        172.07        89.82 o
  -8   2   0        129.26        101.68        52.22 o
  -7   2   0         27.55         76.46        54.72 o
  -6   2   0        354.13        311.60        50.24 o
  -5   2   0        440.79        423.45        59.52 o
  -4   2   0       2471.67       2333.02       123.17 o
  -3   2   0        474.94        336.33        51.57 o
  -2   2   0       7099.16       6536.83       289.11 o
  -1   2   0       3761.39       4334.45        76.51 o
   0   2   0         32.13         33.59        42.88 o
   1   2   0        207.24         90.16        42.32 o
   2   2   0        795.43        897.35        47.32 o
   3   2   0         24.18         67.03        38.00 o
   4   2   0        378.26        426.80        40.51 o
   5   2   0        980.62        995.50        47.04 o
   6   2   0       2036.58       1903.47        96.18 o
   7   2   0         54.83         84.45        49.81 o
   8   2   0         75.22         69.25        73.13 o
   9   2   0          0.46         46.53       113.20 o
  -9   3   0        461.89        403.98        72.23 o
  -8   3   0         36.95         67.04        76.53 o
  -7   3   0         14.35         24.89        55.34 o
  -6   3   0          0.54         18.05        61.62 o
  -5   3   0        615.43        524.57        96.31 o
  -4   3   0         31.82         18.08        54.35 o
  -3   3   0        556.66        436.39        53.09 o
  -2   3   0        164.73        135.08        33.59 o
  -1   3   0        266.29        443.26        43.71 o
   0   3   0          7.58          5.06        33.99 o
   1   3   0        884.18        671.85        54.62 o
   2   3   0        587.10        667.56        60.17 o
   3   3   0         31.85          2.59        53.17 o
   4   3   0         50.77         54.96        44.41 o
   5   3   0        128.89        135.88        47.24 o
   6   3   0        950.49        849.75        52.05 o
   7   3   0          2.79         13.73        51.37 o
   8   3   0          7.03          8.24        59.50 o
   9   3   0          2.01         28.32        78.44 o
  -8   4   0          3.87         39.72        78.13 o
  -7   4   0        213.29        253.61        71.72 o
  -6   4   0         29.82         41.91        52.24 o
  -5   4   0        160.59        139.53        58.64 o
  -4   4   0       6186.45       6341.10       255.70 o
  -3   4   0         20.94         16.74        34.82 o
  -2   4   0       1591.05       1644.01        44.42 o
  -1   4   0       6829.22       6399.31       105.58 o
   0   4   0       5705.62       5524.33        84.24 o
   1   4   0        697.73        484.09        60.43 o
   2   4   0         46.42         76.42        43.87 o
   3   4   0        707.81        646.30        40.05 o
   4   4   0          2.52          7.58        38.99 o
   5   4   0         16.47         16.87        47.00 o
   6   4   0          0.25          4.15        49.07 o
   7   4   0          0.45         10.86        53.81 o
   8   4   0          9.45         32.57        59.59 o
   9   4   0         24.98         53.17        71.53 o
  -8   5   0        217.86        218.24        79.85 o
  -7   5   0          1.28        -15.45        56.72 o
  -6   5   0        915.92        696.88       138.44 o
  -5   5   0         61.62         70.64        46.66 o
  -4   5   0        600.36        539.31        43.62 o
  -3   5   0       6359.83       5814.27       678.76 o
  -2   5   0        119.67        138.73        37.46 o
  -1   5   0       1593.54       1786.69        41.94 o
   0   5   0         73.96         60.78        36.85 o
   1   5   0        504.37        566.67        42.63 o
   2   5   0        605.08        700.24        56.13 o
   3   5   0       1076.19       1092.04        55.88 o
   4   5   0        356.48        424.99        45.62 o
   5   5   0       1271.64       1344.14        47.29 o
   6   5   0         38.54         20.07        50.19 o
   7   5   0         79.67        128.88        54.87 o
   8   5   0         31.95         41.82        63.13 o
   9   5   0          8.74         36.91        75.33 o
  -8   6   0         16.40         51.51        80.07 o
  -7   6   0        300.55        351.19        72.98 o
  -6   6   0        232.58        246.64        51.50 o
  -5   6   0        234.87        239.14        49.95 o
  -4   6   0         41.35         52.93        44.43 o
  -3   6   0         16.72         15.26        34.66 o
  -2   6   0        400.59        355.50        38.28 o
  -1   6   0        941.62        874.92        33.65 o
   0   6   0         24.76         38.17        35.08 o
   1   6   0         74.89         53.50        36.71 o
   2   6   0       1200.61       1144.55        50.13 o
   3   6   0        972.40       1049.35        48.75 o
   4   6   0          1.66         13.39        46.22 o
   5   6   0         13.88         60.08        47.33 o
   6   6   0         49.75         44.55        50.39 o
   7   6   0         91.84         80.15        54.99 o
   8   6   0          1.11         12.57        60.30 o
   9   6   0        123.76         98.72        64.39 o
  -8   7   0         26.38         26.27        83.01 o
  -7   7   0        175.57        144.81        59.64 o
  -6   7   0         30.53         85.87        51.19 o
  -5   7   0         19.29         10.74        58.83 o
  -4   7   0         82.58         63.62        38.28 o
  -3   7   0          9.69         25.72        31.64 o
  -2   7   0        519.36        572.13        39.10 o
  -1   7   0        221.62        166.67        32.52 o
   0   7   0         24.62         24.88        28.69 o
   1   7   0        110.89        134.22        42.37 o
   2   7   0       1820.94       1937.23        63.97 o
   3   7   0        278.94        322.10        45.14 o
   4   7   0         31.27         32.42        78.23 o
   5   7   0          0.07          5.45        46.86 o
   6   7   0        433.22        415.03        52.41 o
   7   7   0        182.07        138.85        48.98 o
   8   7   0         11.11         25.67        61.37 o
   9   7   0         66.13         44.53        68.84 o
  -8   8   0         15.69          5.11        85.09 o
  -7   8   0         42.54          1.26        62.57 o
  -6   8   0          0.01         -8.43        53.12 o
  -5   8   0         83.41         85.77        51.23 o
  -4   8   0        189.05        224.77        39.42 o
  -3   8   0          1.36          9.46        37.82 o
  -2   8   0         10.03         10.77        32.51 o
  -1   8   0        225.21        273.07        30.40 o
   0   8   0        230.25        246.88        37.17 o
   1   8   0          0.48          6.27        38.38 o
   2   8   0        488.23        491.36        47.47 o
   3   8   0        190.48        238.05        55.26 o
   4   8   0        205.24        299.06        81.66 o
   5   8   0         11.36         24.68        41.36 o
   6   8   0          6.95         28.69        53.03 o
   7   8   0         76.23         84.71        56.35 o
   8   8   0          3.32          6.09        61.29 o
  -7   9   0         60.97        108.04        75.99 o
  -6   9   0         18.17         16.93        55.60 o
  -5   9   0         28.88         14.08        38.91 o
  -4   9   0         75.94         73.24        45.63 o
  -3   9   0          0.35          2.33        30.97 o
  -2   9   0        121.60        121.79        30.29 o
  -1   9   0        311.94        333.94        33.93 o
   0   9   0         13.45          8.22        36.34 o
   1   9   0         19.94         22.36        33.65 o
   2   9   0        135.15        171.41        34.27 o
   3   9   0       2990.82       3112.91        93.57 o
   4   9   0         26.72         67.73        80.06 o
   5   9   0         88.17         71.25        39.40 o
   6   9   0         10.07          4.64        46.59 o
   7   9   0        708.68        695.19        52.05 o
   8   9   0         24.68         14.55        63.67 o
  -7  10   0          4.01          5.29        76.79 o
  -6  10   0        145.53         75.10        49.35 o
  -5  10   0         12.12         17.76        48.55 o
  -4  10   0          5.60          8.65        42.36 o
  -3  10   0          6.48         31.99        35.89 o
  -2  10   0       1125.43       1183.53        38.31 o
  -1  10   0         67.71         69.56        37.88 o
   0  10   0        388.10        375.36        38.57 o
   1  10   0        274.17        252.43        34.97 o
   2  10   0        919.08        971.98        56.46 o
   3  10   0        891.53        919.79        56.83 o
   4  10   0         26.52         34.06        60.84 o
   5  10   0        149.02        161.72        43.93 o
   6  10   0          7.15         -2.76        54.59 o
   7  10   0        107.95        108.23        45.15 o
   8  10   0          4.09          4.85        65.35 o
  -7  11   0          1.01         -8.32        80.46 o
  -6  11   0         31.21         48.01        71.10 o
  -5  11   0          2.97         29.07        43.69 o
  -4  11   0         68.17         88.07        47.71 o
  -3  11   0         44.32         70.13        33.82 o
  -2  11   0         82.26         87.87        29.29 o
  -1  11   0         29.83         46.30        31.00 o
   0  11   0        535.06        525.22        39.64 o
   1  11   0         35.88         47.44        39.20 o
   2  11   0        395.24        434.85        36.74 o
   3  11   0         72.04         69.23        40.80 o
   4  11   0        344.46        360.74        62.83 o
   5  11   0         13.08         16.87        50.15 o
   6  11   0        193.44        153.13        56.09 o
   7  11   0        145.25        104.86        54.01 o
   8  11   0         70.72         62.45        67.93 o
  -6  12   0          1.96         27.13        54.61 o
  -5  12   0         20.89         35.33        44.19 o
  -4  12   0        246.80        222.44        48.30 o
  -3  12   0        104.98         94.24        43.70 o
  -2  12   0         50.68         64.29        36.26 o
  -1  12   0          0.28         -8.31        40.31 o
   0  12   0        662.68        677.88        38.96 o
   1  12   0        208.85        223.61        40.14 o
   2  12   0        252.38        253.69        47.19 o
   3  12   0        205.01        235.09        42.75 o
   4  12   0         90.63         89.59        85.71 o
   5  12   0         26.85         41.03        65.48 o
   6  12   0        118.27        148.51        49.70 o
   7  12   0         88.00         85.93        48.41 o
  -6  13   0        171.24        132.07        56.69 o
  -5  13   0         39.39         24.22        51.87 o
  -4  13   0        372.85        388.49        53.42 o
  -3  13   0         21.91         10.56        43.93 o
  -2  13   0        101.57        107.06        32.52 o
  -1  13   0         74.34         74.42        40.79 o
   0  13   0        437.45        464.82        48.54 o
   1  13   0          9.14         21.64        46.04 o
   2  13   0        594.92        624.13        36.03 o
   3  13   0       2251.83       2435.42        96.54 o
   4  13   0          4.47         43.76        62.97 o
   5  13   0         39.39         28.98        67.15 o
   6  13   0         25.93         41.17        46.28 o
   7  13   0          0.94         33.13        65.08 o
  -5  14   0         75.12         76.82        50.75 o
  -4  14   0         13.14         19.50        50.09 o
  -3  14   0        127.95        155.11        38.02 o
  -2  14   0          2.19         30.87        43.06 o
  -1  14   0        267.67        220.73        43.16 o
   0  14   0        352.49        364.11        38.95 o
   1  14   0       2714.86       2782.29        51.27 o
   2  14   0         90.29         68.70        37.82 o
   3  14   0         69.61         53.13        63.07 o
   4  14   0          6.99         44.68        54.56 o
   5  14   0          3.87        -14.66        58.57 o
   6  14   0          2.45        -12.82        62.19 o
   7  14   0         26.88         31.99        59.80 o
  -5  15   0        110.95         72.03        50.51 o
  -4  15   0          2.54         24.10        52.78 o
  -3  15   0          5.34         25.39        44.36 o
  -2  15   0        120.23        114.90        54.14 o
  -1  15   0         66.74         77.52        37.08 o
   0  15   0          0.06         27.42        44.36 o
   1  15   0        167.66         89.07        43.66 o
   2  15   0         33.39         64.45        40.73 o
   3  15   0          1.40         10.12        65.69 o
   4  15   0        126.41        121.73        40.40 o
   5  15   0         40.61         30.08        46.98 o
   6  15   0        100.84        103.57        49.08 o
  -4  16   0         26.21         66.66        55.44 o
  -3  16   0        161.97        191.64        47.27 o
  -2  16   0         13.12         18.94        48.51 o
  -1  16   0          0.94        -18.93        52.66 o
   0  16   0         83.81         46.93        54.29 o
   1  16   0         12.97          6.99        65.67 o
   2  16   0         58.96         57.11        67.11 o
   3  16   0         10.21         38.14        43.14 o
   4  16   0          1.32         19.06        50.32 o
   5  16   0        140.73        156.24        61.78 o
   6  16   0          0.00          7.46        66.41 o
  -4  17   0          0.15        -19.42        65.67 o
  -3  17   0         59.20         79.63        56.42 o
  -2  17   0          3.71         -0.31        60.34 o
  -1  17   0         15.08         10.58        49.37 o
   0  17   0         18.30         52.56        55.69 o
   1  17   0        546.27        586.09        70.27 o
   2  17   0         73.88         71.31        45.34 o
   3  17   0          5.66         40.95        49.54 o
   4  17   0          8.82          4.37        47.15 o
   5  17   0          9.29         18.12        56.96 o
  -3  18   0        129.24        137.28        68.92 o
  -2  18   0         66.61         46.89        53.99 o
  -1  18   0          1.30         26.17        42.56 o
   0  18   0          0.24         12.53        46.52 o
   1  18   0         45.17         67.12        51.24 o
   2  18   0          1.64         10.01        51.98 o
   3  18   0          8.89          1.71        47.43 o
   4  18   0         63.53         40.05        49.62 o
  -1  19   0        238.51        189.18        56.64 o
   0  19   0         55.32         32.13        63.39 o
   1  19   0        103.37        117.95        56.15 o
   2  19   0         15.54          9.43        49.69 o
   3  19   0        262.39        224.86        58.50 o
  -3 -19   1         29.90         42.95        59.26 o
  -2 -19   1          8.50         17.61        66.10 o
  -1 -19   1          7.33        -15.55        55.48 o
   0 -19   1         76.98         58.45        56.82 o
   1 -19   1         65.53         69.32        46.54 o
  -4 -18   1         15.81         45.02        56.93 o
  -3 -18   1          0.66         26.25        62.49 o
  -2 -18   1          1.30         19.98        52.73 o
  -1 -18   1         85.68         62.61        43.47 o
   0 -18   1         67.18         65.15        60.93 o
   1 -18   1        352.58        305.32        84.04 o
   2 -18   1         40.41         18.81        64.28 o
  -5 -17   1        397.58        435.69        58.64 o
  -4 -17   1         65.12         75.41        49.08 o
  -3 -17   1        127.62        149.83        50.92 o
  -2 -17   1        142.47        124.54        51.61 o
  -1 -17   1       1084.35       1120.29        59.32 o
   0 -17   1        280.31        328.88        45.33 o
   1 -17   1        243.97        199.95        50.35 o
   2 -17   1         56.71         14.36        47.54 o
   3 -17   1        112.01        113.10        41.70 o
  -6 -16   1         16.47         68.59        66.90 o
  -5 -16   1        219.01        190.37        55.51 o
  -4 -16   1         14.84         27.26        45.72 o
  -3 -16   1          0.00         10.50        49.57 o
  -2 -16   1        251.96        299.33        49.17 o
  -1 -16   1         33.36         36.37        47.08 o
   0 -16   1        312.07        222.38        41.73 o
   1 -16   1         24.71         35.31        38.46 o
   2 -16   1         17.78         17.29        56.98 o
   3 -16   1          0.18         16.91        41.54 o
   4 -16   1         33.31         38.24        49.51 o
  -6 -15   1        142.04        136.01        49.22 o
  -5 -15   1          0.05         27.75        53.06 o
  -4 -15   1        278.70        299.42        49.18 o
  -3 -15   1        218.08        217.38        48.05 o
  -2 -15   1        836.64        676.83        38.67 o
  -1 -15   1        822.83        782.77        47.62 o
   0 -15   1        549.54        617.84        47.31 o
   1 -15   1        159.80        160.33        44.85 o
   2 -15   1          8.64         16.68        37.90 o
   3 -15   1         31.54         22.63        49.47 o
   4 -15   1         16.66          6.66        53.07 o
   5 -15   1         16.13        -17.84        59.80 o
  -7 -14   1          0.35         51.02        68.61 o
  -6 -14   1         13.65        -16.68        47.40 o
  -5 -14   1        190.33        204.84        50.51 o
  -4 -14   1         28.03         63.74        54.03 o
  -3 -14   1          7.15         26.84        44.35 o
  -2 -14   1        513.46        444.04        39.81 o
  -1 -14   1        173.66        123.99        49.10 o
   0 -14   1        324.90        381.46        61.71 o
   1 -14   1          0.18         81.46        66.90 o
   2 -14   1         26.05         42.13        44.78 o
   3 -14   1          5.54         11.76        41.00 o
   4 -14   1         26.79         63.77        44.59 o
   5 -14   1         11.14         13.24        44.82 o
  -7 -13   1          1.22          9.92        56.84 o
  -6 -13   1          5.38          4.68        52.48 o
  -5 -13   1        227.69        219.69        57.92 o
  -4 -13   1          1.37          0.88        44.87 o
  -3 -13   1        412.90        309.97        46.00 o
  -2 -13   1       1088.33       1072.27        52.34 o
  -1 -13   1       1181.20       1217.16        61.01 o
   0 -13   1        210.86        272.75        58.53 o
   1 -13   1          2.46         14.59        48.87 o
   2 -13   1         22.08         40.89        34.46 o
   3 -13   1        146.95        178.99        45.56 o
   4 -13   1         17.46         28.90        48.23 o
   5 -13   1        398.42        384.17        48.81 o
   6 -13   1          3.16         12.93        64.16 o
  -7 -12   1         47.48         38.82        49.32 o
  -6 -12   1          3.70         10.40        57.55 o
  -5 -12   1          2.01         -9.04        53.39 o
  -4 -12   1         83.49        117.75        50.81 o
  -3 -12   1         78.05        126.65        37.63 o
  -2 -12   1          8.23         14.98        45.83 o
  -1 -12   1         72.65         73.88        35.71 o
   0 -12   1        558.22        577.12        38.35 o
   1 -12   1        494.83        488.49        41.13 o
   2 -12   1        178.54        209.09        37.18 o
   3 -12   1        168.49        232.33        35.65 o
   4 -12   1         73.91         47.63        41.76 o
   5 -12   1         76.16         95.45        50.53 o
   6 -12   1         71.44        125.54        73.80 o
  -8 -11   1         38.70         15.48        59.55 o
  -7 -11   1        115.02         57.40        48.20 o
  -6 -11   1        476.22        435.33        49.85 o
  -5 -11   1          0.09         17.78        50.60 o
  -4 -11   1          0.17         35.85        59.49 o
  -3 -11   1        158.81        116.06        48.03 o
  -2 -11   1        403.91        386.71        47.18 o
  -1 -11   1         17.39         -0.59        31.37 o
   0 -11   1          2.48          5.75        33.69 o
   1 -11   1        410.30        399.27        35.71 o
   2 -11   1         15.70         14.15        39.19 o
   3 -11   1        134.83        162.58        37.04 o
   4 -11   1         36.96         36.57        43.06 o
   5 -11   1        187.22        155.10        44.69 o
   6 -11   1          1.18         -8.35        58.21 o
   7 -11   1         30.50         36.60        57.45 o
  -8 -10   1         92.83         66.04        56.14 o
  -7 -10   1         76.58        112.31        59.56 o
  -6 -10   1         95.64         61.16        47.54 o
  -5 -10   1        114.61        163.96        52.67 o
  -4 -10   1         29.25         13.33        46.25 o
  -3 -10   1         56.00         46.64        44.41 o
  -2 -10   1         14.65         32.49        37.70 o
  -1 -10   1         16.52          9.61        33.08 o
   0 -10   1         40.15         44.46        32.81 o
   1 -10   1         11.60         15.43        31.29 o
   2 -10   1         92.56        100.49        35.21 o
   3 -10   1          0.40          6.33        35.67 o
   4 -10   1        218.43        208.67        40.15 o
   5 -10   1         19.58         34.46        39.41 o
   6 -10   1         14.03         36.70        68.35 o
   7 -10   1          4.01        -22.74        63.52 o
  -8  -9   1         97.25         67.36        65.56 o
  -7  -9   1        183.17        246.68        59.68 o
  -6  -9   1        557.34        537.94        43.54 o
  -5  -9   1          5.79         13.08        50.48 o
  -4  -9   1        164.94        179.54        58.75 o
  -3  -9   1        231.86        259.82        56.72 o
  -2  -9   1          4.53          4.87        37.36 o
  -1  -9   1       2510.57       2495.14        68.97 o
   0  -9   1        500.29        488.94        34.62 o
   1  -9   1        278.62        291.92        37.49 o
   2  -9   1         24.92         43.40        37.55 o
   3  -9   1         35.23         22.96        34.73 o
   4  -9   1         43.04         46.13        43.91 o
   5  -9   1         82.93        102.42        44.21 o
   6  -9   1         30.50         28.77        54.65 o
   7  -9   1         72.76         95.98        75.48 o
  -8  -8   1          0.20          8.02        55.19 o
  -7  -8   1         99.74         71.32        50.34 o
  -6  -8   1          0.26         18.06        53.30 o
  -5  -8   1       1334.04       1418.54       104.23 o
  -4  -8   1        834.45        919.32        45.63 o
  -3  -8   1         16.67         29.33        52.83 o
  -2  -8   1        345.17        397.92        35.08 o
  -1  -8   1         95.19         91.66        30.74 o
   0  -8   1        510.77        458.27        33.88 o
   1  -8   1          0.20          4.88        31.97 o
   2  -8   1        633.55        645.06        38.95 o
   3  -8   1        514.25        632.42        37.92 o
   4  -8   1        305.23        358.56        39.56 o
   5  -8   1          2.73          7.97        45.65 o
   6  -8   1          3.24          5.06        67.10 o
   7  -8   1          2.23          6.43        74.27 o
   8  -8   1         23.33         33.73        85.11 o
  -9  -7   1         17.60         20.21        83.98 o
  -8  -7   1         14.66         -2.64        51.72 o
  -7  -7   1          8.00         13.47        56.75 o
  -6  -7   1         77.58         77.47        52.34 o
  -5  -7   1          7.21          6.06        47.36 o
  -4  -7   1         18.75         16.54        44.94 o
  -3  -7   1        160.25        181.10        74.63 o
  -2  -7   1         56.51         68.26        55.24 o
  -1  -7   1        115.71        109.67        32.30 o
   0  -7   1         21.62         20.92        28.71 o
   1  -7   1       2005.00       2248.29        44.08 o
   2  -7   1        779.46        892.69        34.30 o
   3  -7   1        123.07         98.04        40.92 o
   4  -7   1        271.95        253.57        46.55 o
   5  -7   1        183.69        144.29        61.09 o
   6  -7   1          0.73        -10.21        65.76 o
   7  -7   1         80.40         53.10        74.44 o
   8  -7   1         68.30          9.05        84.33 o
  -9  -6   1         13.11         18.01        67.02 o
  -8  -6   1          1.52         24.20        60.32 o
  -7  -6   1         40.09         52.62        55.81 o
  -6  -6   1        123.92        122.28        45.22 o
  -5  -6   1        187.47        193.04        42.27 o
  -4  -6   1         12.58         18.64        34.66 o
  -3  -6   1       1470.96       1644.42        58.66 o
  -2  -6   1         29.16         30.22        41.92 o
  -1  -6   1        262.78        269.80        33.64 o
   0  -6   1        868.72        911.47        31.05 o
   1  -6   1        931.12        863.04        35.40 o
   2  -6   1       2767.89       2874.44        49.08 o
   3  -6   1       1201.93       1178.09        40.37 o
   4  -6   1          8.43         24.18        39.77 o
   5  -6   1        339.86        337.37       136.22 o
   6  -6   1         44.04         80.44        64.95 o
   7  -6   1         51.16        147.24        73.67 o
   8  -6   1          9.76         -3.55        81.85 o
  -9  -5   1         32.44         47.46        63.29 o
  -8  -5   1          0.43        -11.28        59.80 o
  -7  -5   1         46.57         70.83        54.71 o
  -6  -5   1         58.27         69.30        50.75 o
  -5  -5   1        187.36        176.44        47.80 o
  -4  -5   1          0.71          0.53        37.20 o
  -3  -5   1       4695.02       5155.72       169.93 o
  -2  -5   1        522.97        548.40        75.42 o
  -1  -5   1       1284.14       1305.58        44.07 o
   0  -5   1          0.17          2.35        32.50 o
   1  -5   1         58.82         30.63        31.86 o
   2  -5   1         70.42         61.59        37.90 o
   3  -5   1        935.25        952.44        44.81 o
   4  -5   1        179.32        170.86        45.44 o
   5  -5   1        628.79        624.17        71.68 o
   6  -5   1        925.44        959.05        57.15 o
   7  -5   1         17.35         19.91        69.81 o
   8  -5   1         69.49         49.91        64.68 o
  -9  -4   1          8.48          4.75        74.78 o
  -8  -4   1         35.14         33.85        63.08 o
  -7  -4   1        131.55        143.26        57.61 o
  -6  -4   1        221.01        215.19        50.73 o
  -5  -4   1        392.09        460.27        48.54 o
  -4  -4   1       2695.75       2570.83       156.75 o
  -3  -4   1       3043.48       3275.58        62.96 o
  -2  -4   1       2671.07       2688.82        96.38 o
  -1  -4   1        112.68        149.47        45.83 o
   0  -4   1       2161.84       1977.59        50.30 o
   1  -4   1       1057.73        908.89        39.18 o
   2  -4   1        689.95        808.34        44.74 o
   3  -4   1       2352.57       2272.65        53.71 o
   4  -4   1       2006.28       1922.82       102.15 o
   5  -4   1        396.25        440.83        49.51 o
   6  -4   1        406.68        360.51        64.17 o
   7  -4   1          4.09         -7.18        70.41 o
   8  -4   1         97.06         80.48        63.28 o
  -9  -3   1         48.45         65.96        64.20 o
  -8  -3   1         30.66         32.51        67.23 o
  -7  -3   1        305.83        264.33        53.84 o
  -6  -3   1        180.49        179.29        52.20 o
  -5  -3   1        427.13        415.40        43.31 o
  -4  -3   1       1420.12       1424.94        55.47 o
  -3  -3   1        746.51        690.40        40.76 o
  -2  -3   1       1300.79       1279.25        62.22 o
  -1  -3   1       5841.78       6181.66       128.48 o
   0  -3   1         27.06         30.22        29.12 o
   1  -3   1       3778.55       3306.27        64.59 o
   2  -3   1       2111.82       2020.75        54.74 o
   3  -3   1        537.32        486.46        45.25 o
   4  -3   1       1062.64       1088.04        56.00 o
   5  -3   1         24.14         29.09        58.98 o
   6  -3   1          2.26          0.84        62.12 o
   7  -3   1        302.39        154.71        57.37 o
   8  -3   1        509.15        404.49        79.70 o
   9  -3   1        118.09        136.29        87.91 o
  -9  -2   1        144.14        104.66        71.64 o
  -8  -2   1         62.44         81.69        67.42 o
  -7  -2   1        115.52        129.86        52.88 o
  -6  -2   1          0.21         16.87        55.00 o
  -5  -2   1          0.02          8.92        46.15 o
  -4  -2   1         29.80         30.89        43.96 o
  -3  -2   1         92.44         61.46        43.29 o
  -2  -2   1       3958.35       4067.81       149.70 o
  -1  -2   1       6446.71       6000.24       184.63 o
   0  -2   1        556.60        564.86        36.71 o
   1  -2   1      12572.90      12432.58       867.64 o
   2  -2   1       5149.53       4892.96       178.83 o
   3  -2   1       6536.88       5804.12       260.39 o
   4  -2   1        236.76        211.20        54.63 o
   5  -2   1        443.31        405.51        59.78 o
   6  -2   1        237.57        194.74        50.82 o
   7  -2   1         49.77         68.77        67.54 o
   8  -2   1         67.52         76.92        59.42 o
   9  -2   1         30.53         32.79        68.64 o
  -9  -1   1        135.24        188.10       115.77 o
  -8  -1   1        155.41        166.91        74.51 o
  -7  -1   1          6.46         22.59        51.48 o
  -6  -1   1         37.91         31.44        39.95 o
  -5  -1   1          0.94          8.24        41.12 o
  -4  -1   1        212.87        210.50        38.75 o
  -3  -1   1       1369.55       1277.44        50.94 o
  -2  -1   1        501.57        423.32        48.56 o
  -1  -1   1          2.96         37.06        39.98 o
   0  -1   1        669.51        681.84        50.94 o
   1  -1   1       5093.16       4253.49       112.76 o
   2  -1   1       6385.75       5387.97       155.35 o
   3  -1   1        134.37        188.39        52.60 o
   4  -1   1        787.95        765.57        56.02 o
   5  -1   1         38.82         40.37        47.21 o
   6  -1   1        175.53        176.58        60.73 o
   7  -1   1        814.76        521.18       139.83 o
   8  -1   1         92.74        102.88        71.70 o
   9  -1   1          2.20         28.60        68.07 o
  -9   0   1        305.30        264.79       114.94 o
  -8   0   1         11.41          4.93        70.55 o
  -7   0   1       1641.26       1677.30        76.47 o
  -6   0   1         40.87         39.86        46.81 o
  -5   0   1        639.93        669.19        45.70 o
  -4   0   1         89.99         58.63        36.67 o
  -3   0   1       1537.79       1286.89        56.58 o
  -2   0   1      11901.46      11517.81       420.11 o
  -1   0   1         44.37          1.67        46.09 o
   1   0   1         33.03        106.12        47.88 o
   2   0   1       3427.72       3217.25        66.94 o
   3   0   1       1339.28       1182.07        45.78 o
   4   0   1        159.48        133.07        34.18 o
   5   0   1        250.30        208.04        41.96 o
   6   0   1        572.65        572.78        67.80 o
   7   0   1        342.03        416.31        66.12 o
   8   0   1         45.67         66.25        71.00 o
   9   0   1        515.66        421.36        83.38 o
  -9   1   1         22.77         11.07        83.82 o
  -8   1   1        649.49        508.80       109.66 o
  -7   1   1          6.37         15.00        64.06 o
  -6   1   1         71.68         45.07        51.72 o
  -5   1   1         42.89         33.67        34.85 o
  -4   1   1        300.32        305.13        38.47 o
  -3   1   1        929.98        770.29        63.59 o
  -2   1   1       2996.10       2780.75       158.59 o
  -1   1   1         52.29         12.22        40.09 o
   0   1   1       2153.80       2212.11        95.45 o
   1   1   1        171.86         65.07        37.25 o
   2   1   1       1124.39       1067.81        48.29 o
   3   1   1        733.35        551.17        44.59 o
   4   1   1        206.00        210.18        34.34 o
   5   1   1        437.95        425.19        46.48 o
   6   1   1       1616.14       1694.60        89.30 o
   7   1   1         42.59         87.06        47.26 o
   8   1   1         57.61         50.19        58.83 o
   9   1   1         14.13          4.07       113.53 o
  -9   2   1        146.46        164.14        85.21 o
  -8   2   1        270.78        283.03        74.67 o
  -7   2   1       1062.27       1156.23        90.92 o
  -6   2   1        698.96        588.06        62.75 o
  -5   2   1         92.11         88.46        44.81 o
  -4   2   1         26.12         23.87        44.84 o
  -3   2   1        100.54        151.86        36.98 o
  -2   2   1          2.10          0.24        39.41 o
  -1   2   1        823.33        644.86        44.36 o
   0   2   1        333.92        315.64        55.80 o
   1   2   1       6968.71       6077.89       109.52 o
   2   2   1        112.08        106.22        32.08 o
   3   2   1       6423.79       6088.94       104.36 o
   4   2   1         55.16         47.88        37.77 o
   5   2   1        399.20        377.88        39.53 o
   6   2   1         25.97         38.54        47.05 o
   7   2   1          2.52         -8.88        50.22 o
   8   2   1          4.59         21.67        74.19 o
   9   2   1          5.09          8.40       113.33 o
  -9   3   1         24.91        -19.56       124.10 o
  -8   3   1        334.91        333.73        77.48 o
  -7   3   1       1142.21        989.79       349.38 o
  -6   3   1         39.60         61.45        60.89 o
  -5   3   1        170.32        192.97        56.89 o
  -4   3   1        449.58        441.20        52.40 o
  -3   3   1       2009.85       1632.43       233.67 o
  -2   3   1       2002.37       2028.82        53.18 o
  -1   3   1       2038.81       1657.29        47.96 o
   0   3   1       6368.63       5973.18        81.84 o
   1   3   1       1624.55       1926.45        75.35 o
   2   3   1       1901.82       1677.46        52.80 o
   3   3   1        784.46        636.97        48.22 o
   4   3   1        108.82        119.87        55.68 o
   5   3   1        677.03        714.20        49.69 o
   6   3   1         17.43         37.39        51.62 o
   7   3   1          3.90         19.50        45.96 o
   8   3   1         26.22         31.22        67.07 o
   9   3   1         12.34          4.57        86.02 o
  -8   4   1         16.34         41.23        63.72 o
  -7   4   1         92.35        165.02        70.96 o
  -6   4   1         94.18        106.66        62.82 o
  -5   4   1          1.22         29.18        57.15 o
  -4   4   1        413.88        427.98        49.69 o
  -3   4   1       1401.86       1514.96        43.97 o
  -2   4   1       1837.65       1920.73        48.18 o
  -1   4   1        339.34        464.58        36.82 o
   0   4   1      15749.93      15424.03       188.56 o
   1   4   1       1149.35        787.42        63.71 o
   2   4   1       1287.77       1184.54        63.02 o
   3   4   1       1048.65        905.92        42.59 o
   4   4   1        518.57        520.56        41.11 o
   5   4   1       1709.66       1895.36       103.46 o
   6   4   1        245.37        300.39        44.78 o
   7   4   1         21.78         43.12        57.46 o
   8   4   1          6.03         41.29        62.39 o
   9   4   1         65.97         66.18        63.07 o
  -8   5   1         47.20         16.26        64.40 o
  -7   5   1        149.75        109.51        70.97 o
  -6   5   1        128.15        114.67        63.53 o
  -5   5   1         10.67         14.97        57.05 o
  -4   5   1          3.03         15.56        39.71 o
  -3   5   1        142.69        193.46        38.76 o
  -2   5   1       5547.56       5766.33        92.57 o
  -1   5   1        184.34        283.79        33.64 o
   0   5   1       2762.74       2447.61        50.52 o
   1   5   1         51.08         14.80        45.57 o
   2   5   1        910.27        880.40        50.80 o
   3   5   1          4.81         -0.08        50.35 o
   4   5   1         96.57        114.39        39.02 o
   5   5   1         76.23         84.55        46.71 o
   6   5   1         28.93         19.49        44.24 o
   7   5   1        184.19        224.74        48.80 o
   8   5   1          0.33         -1.42        60.89 o
   9   5   1         37.98         27.70        66.81 o
  -8   6   1        146.00        136.41        57.63 o
  -7   6   1        301.89        231.88        51.99 o
  -6   6   1        599.37        622.69        54.69 o
  -5   6   1          6.65         17.27        46.31 o
  -4   6   1       3361.42       3642.35        59.69 o
  -3   6   1        286.26        271.23        37.17 o
  -2   6   1        698.11        732.05        40.47 o
  -1   6   1         30.57         95.63        29.02 o
   0   6   1        105.41         67.00        29.68 o
   1   6   1        135.20        212.01        45.09 o
   2   6   1       1187.30       1224.00        58.53 o
   3   6   1       1162.74       1141.91        82.82 o
   4   6   1         50.01         36.09        38.36 o
   5   6   1          0.68          4.63        59.74 o
   6   6   1        637.13        610.60        52.75 o
   7   6   1        103.42        114.74        48.74 o
   8   6   1          2.16         -9.39        63.29 o
   9   6   1         16.71          9.62        61.32 o
  -8   7   1        145.22        139.79        67.04 o
  -7   7   1          4.51          6.72        51.34 o
  -6   7   1        269.07        218.90        53.61 o
  -5   7   1         98.33         92.47        53.59 o
  -4   7   1        185.60        231.14        37.48 o
  -3   7   1        228.71        186.83        31.69 o
  -2   7   1         61.89         49.49        35.67 o
  -1   7   1        158.69        110.46        28.92 o
   0   7   1         78.25         63.29        29.03 o
   1   7   1         65.86        118.89        53.16 o
   2   7   1         27.66         22.28        39.04 o
   3   7   1          3.40          5.56        42.67 o
   4   7   1         28.02         32.72        44.83 o
   5   7   1         59.35         64.38        43.01 o
   6   7   1        237.46        216.26        51.41 o
   7   7   1         54.10         58.02        43.81 o
   8   7   1         30.82         32.28        54.07 o
   9   7   1         84.84         37.76        72.48 o
  -8   8   1         16.97         -6.30        68.68 o
  -7   8   1         15.61         52.05        62.12 o
  -6   8   1         20.70          5.67        52.79 o
  -5   8   1        101.78        103.30        49.46 o
  -4   8   1        201.02        272.84        44.54 o
  -3   8   1        292.68        287.68        35.23 o
  -2   8   1        138.55        162.16        32.89 o
  -1   8   1       1191.07       1078.38        39.68 o
   0   8   1         77.20         79.16        36.41 o
   1   8   1        311.13        326.19        35.05 o
   2   8   1         36.04         94.66        55.20 o
   3   8   1        159.88        194.35        44.94 o
   4   8   1        252.32        255.06        46.77 o
   5   8   1         10.66         28.01        49.52 o
   6   8   1          8.10          0.71        44.09 o
   7   8   1         88.65        117.52        56.92 o
   8   8   1         17.15         54.04        61.61 o
  -7   9   1          0.01          8.50        60.06 o
  -6   9   1         21.10         34.36        66.42 o
  -5   9   1          1.23          9.22        48.86 o
  -4   9   1         14.82         40.23        37.90 o
  -3   9   1        565.58        541.87        37.11 o
  -2   9   1        207.82        199.18        37.60 o
  -1   9   1        395.09        393.52        29.25 o
   0   9   1         47.30         24.13        37.11 o
   1   9   1       2169.35       2262.03        45.29 o
   2   9   1        157.71        106.54        55.07 o
   3   9   1       1389.01       1458.56        51.71 o
   4   9   1         28.00         44.41        46.72 o
   5   9   1         27.86         37.86        50.82 o
   6   9   1         26.93         12.25        52.95 o
   7   9   1        410.44        306.71        51.04 o
   8   9   1         32.43         37.55        63.22 o
  -7  10   1          5.00         34.17        77.82 o
  -6  10   1         96.98         62.44        55.25 o
  -5  10   1          2.37         10.07        48.81 o
  -4  10   1         10.92          9.22        42.19 o
  -3  10   1        107.23         81.20        36.57 o
  -2  10   1        185.30        184.99        31.60 o
  -1  10   1         40.17         25.35        37.38 o
   0  10   1        209.43        178.70        42.81 o
   1  10   1          0.72         18.04        33.45 o
   2  10   1          4.42         20.50        44.66 o
   3  10   1        126.52        161.44        46.72 o
   4  10   1         45.56         37.27        47.54 o
   5  10   1         84.93         58.28        44.64 o
   6  10   1         25.83         48.36        45.34 o
   7  10   1          1.49         24.87        59.13 o
   8  10   1         48.37         57.54        50.96 o
  -7  11   1          0.42         41.99        79.73 o
  -6  11   1          0.04          9.14        56.38 o
  -5  11   1         36.94         40.70        50.49 o
  -4  11   1        350.37        351.40        45.28 o
  -3  11   1         65.25         97.77        36.89 o
  -2  11   1         25.54         41.54        35.53 o
  -1  11   1         62.46         33.86        39.41 o
   0  11   1         15.17         29.28        37.52 o
   1  11   1          0.87          4.31        38.42 o
   2  11   1       1204.35       1188.33        43.71 o
   3  11   1          0.07         53.75        46.63 o
   4  11   1          9.71         22.71        42.48 o
   5  11   1        223.55        220.94        90.65 o
   6  11   1          8.15         28.52        38.45 o
   7  11   1        562.93        463.03        44.48 o
   8  11   1         53.52         64.56        67.20 o
  -6  12   1        137.63        130.59        52.90 o
  -5  12   1        360.54        331.58        49.39 o
  -4  12   1        444.09        421.63        53.71 o
  -3  12   1          2.25         12.95        38.02 o
  -2  12   1          1.05          4.07        30.14 o
  -1  12   1         40.87         55.18        39.40 o
   0  12   1       1321.26       1257.35        43.65 o
   1  12   1         99.47        111.23        35.74 o
   2  12   1         10.15         28.01        47.04 o
   3  12   1        313.15        350.42        49.35 o
   4  12   1          4.36          2.66        42.57 o
   5  12   1         91.48         23.36        92.34 o
   6  12   1        151.27        166.62        44.29 o
   7  12   1         23.69         19.73        62.40 o
   8  12   1         56.14         52.36        54.40 o
  -6  13   1         41.95         38.50        52.09 o
  -5  13   1          0.65         28.48        52.12 o
  -4  13   1         10.80         23.23        46.46 o
  -3  13   1         82.40        146.19        40.10 o
  -2  13   1        199.81        179.68        32.41 o
  -1  13   1        284.69        279.45        41.49 o
   0  13   1        217.49        230.33        36.56 o
   1  13   1       2268.34       2211.01        61.64 o
   2  13   1        375.82        350.88        38.00 o
   3  13   1       1287.65       1316.65        67.78 o
   4  13   1        307.03        299.52        51.49 o
   5  13   1        429.46        379.20        69.66 o
   6  13   1         17.62         20.59        51.94 o
   7  13   1        126.68        156.17        64.67 o
  -6  14   1        232.79        166.91       110.20 o
  -5  14   1          0.51          7.12        47.44 o
  -4  14   1         76.63        100.45        50.29 o
  -3  14   1         10.16         34.14        41.60 o
  -2  14   1         51.61         36.69        51.37 o
  -1  14   1        217.72        212.49        38.92 o
   0  14   1       2230.67       2041.83        53.98 o
   1  14   1        249.33        265.65        43.15 o
   2  14   1       1794.98       1770.08        51.03 o
   3  14   1          1.01          9.98        38.83 o
   4  14   1        109.47        109.86        47.15 o
   5  14   1         23.39         32.21        48.56 o
   6  14   1         32.34         84.46        62.02 o
   7  14   1        286.85        295.02        53.58 o
  -5  15   1         38.35         41.62        59.60 o
  -4  15   1          0.23         -2.68        41.96 o
  -3  15   1        117.68        108.79        49.29 o
  -2  15   1         30.44         39.58        55.29 o
  -1  15   1        183.88        166.69        40.19 o
   0  15   1        608.06        570.02        41.01 o
   1  15   1        101.92         95.10        49.95 o
   2  15   1         32.65         44.94        44.80 o
   3  15   1        282.13        321.15        54.21 o
   4  15   1         28.51         39.88        55.69 o
   5  15   1        119.39        183.85        46.67 o
   6  15   1          9.30         34.60        54.30 o
  -4  16   1        115.93        109.77        50.02 o
  -3  16   1         51.36         85.34        47.54 o
  -2  16   1        288.97        196.00        49.62 o
  -1  16   1         44.19         58.64        45.82 o
   0  16   1       1074.50       1099.14        52.70 o
   1  16   1         19.94         41.06        41.47 o
   2  16   1         86.65        124.19        41.65 o
   3  16   1          9.47         19.96        41.87 o
   4  16   1          1.49        -11.91        50.79 o
   5  16   1         12.87         37.40        47.32 o
   6  16   1        325.21        409.48        66.32 o
  -4  17   1          2.88          6.97        60.55 o
  -3  17   1        151.32        150.66        65.67 o
  -2  17   1         10.83         33.60        74.04 o
  -1  17   1         15.07         66.55        50.19 o
   0  17   1         11.04         38.56        47.76 o
   1  17   1        215.97        259.83        49.51 o
   2  17   1         13.67         14.13        49.08 o
   3  17   1          0.03         43.15        57.64 o
   4  17   1         51.71         89.62        52.27 o
   5  17   1          3.83         36.16        55.34 o
  -3  18   1          0.60          8.12        58.58 o
  -2  18   1        107.97        101.37        63.69 o
  -1  18   1          8.94         27.78        60.55 o
   0  18   1         49.99        128.28        72.56 o
   1  18   1         28.87         12.05        45.29 o
   2  18   1          3.82         11.81        52.11 o
   3  18   1         27.43         20.34        74.64 o
   4  18   1          0.00        -10.99        48.45 o
  -1  19   1          0.84         -5.23        65.37 o
   0  19   1          2.91         17.59        53.77 o
   1  19   1         10.44         32.20        63.56 o
   2  19   1         44.28         85.22        64.71 o
   3  19   1          0.64         -1.03        56.69 o
   1  20   1         70.02         64.45       113.47 o
  -2 -19   2         29.61          0.40        68.72 o
  -1 -19   2         45.77         31.70        58.01 o
   0 -19   2          9.57         12.50        56.52 o
   1 -19   2         22.23         22.16        82.46 o
  -4 -18   2         26.24         10.77        57.76 o
  -3 -18   2          6.19         15.96        54.20 o
  -2 -18   2         35.66         46.76        63.45 o
  -1 -18   2         25.68         29.82        62.23 o
   0 -18   2          1.74         25.38        61.47 o
   1 -18   2          0.05         11.12        54.96 o
   2 -18   2         29.47         11.38        65.50 o
  -5 -17   2         44.41         39.38        52.24 o
  -4 -17   2          3.04          3.38        48.66 o
  -3 -17   2        253.69        270.48        60.55 o
  -2 -17   2          0.55          8.32        52.13 o
  -1 -17   2        161.02        152.74        42.34 o
   0 -17   2         65.70         44.79        57.27 o
   1 -17   2        100.80         56.93        44.87 o
   2 -17   2         47.17         35.33        53.46 o
   3 -17   2        101.58        104.81        48.89 o
  -5 -16   2         67.08         76.11        64.27 o
  -4 -16   2          0.33        -10.83        50.71 o
  -3 -16   2         38.30         32.31        57.52 o
  -2 -16   2         20.48         43.84        48.36 o
  -1 -16   2         79.39         66.07        43.55 o
   0 -16   2          0.05        -18.47        41.97 o
   1 -16   2        414.07        407.20        44.57 o
   2 -16   2         52.24         85.83        40.58 o
   3 -16   2          0.48         16.06        46.67 o
   4 -16   2         64.42         56.89        55.51 o
  -6 -15   2          4.86          9.87        54.92 o
  -5 -15   2        136.07        144.26        47.68 o
  -4 -15   2        170.30        167.08        57.69 o
  -3 -15   2         62.66         72.58        47.70 o
  -2 -15   2       1969.94       1899.21       104.41 o
  -1 -15   2         25.45         -5.69        37.03 o
   0 -15   2         91.55        162.14        41.69 o
   1 -15   2         22.09        -20.79        46.50 o
   2 -15   2         40.41         43.24        42.16 o
   3 -15   2         26.38         40.72        44.02 o
   4 -15   2         88.03         71.09        49.67 o
   5 -15   2        240.86        236.86        53.81 o
  -7 -14   2          0.08         25.23        47.56 o
  -6 -14   2         27.17         22.01        62.19 o
  -5 -14   2        165.41        163.69        59.36 o
  -4 -14   2          0.04         14.47        38.50 o
  -3 -14   2        137.40        112.20        40.89 o
  -2 -14   2       1443.21       1289.92       155.64 o
  -1 -14   2        480.90        526.94        45.81 o
   0 -14   2        804.03        698.68        59.21 o
   1 -14   2          6.03        -13.81        50.80 o
   2 -14   2         11.13         23.77        45.52 o
   3 -14   2         81.08         99.10        48.35 o
   4 -14   2          4.75         13.63        45.98 o
   5 -14   2          1.21         16.79        49.05 o
  -7 -13   2        154.54        135.05        52.69 o
  -6 -13   2         89.46         78.82        42.29 o
  -5 -13   2         30.30         33.64        48.63 o
  -4 -13   2        195.11        233.40        52.76 o
  -3 -13   2        204.95        267.01        50.91 o
  -2 -13   2         85.28         71.28        38.14 o
  -1 -13   2        144.39        164.41        37.33 o
   0 -13   2         47.83         58.83        36.80 o
   1 -13   2         21.54         18.01        37.15 o
   2 -13   2          9.77          9.66        38.48 o
   3 -13   2        115.71        123.28        40.23 o
   4 -13   2        477.16        500.71        44.33 o
   5 -13   2        279.21        297.12        57.26 o
   6 -13   2        125.83        119.34        66.30 o
  -7 -12   2         14.72         13.89        48.91 o
  -6 -12   2         12.99         33.78        50.89 o
  -5 -12   2         57.90         76.25        46.02 o
  -4 -12   2        262.01        229.84        44.14 o
  -3 -12   2        370.75        464.03        43.54 o
  -2 -12   2          4.11         14.39        39.67 o
  -1 -12   2         83.57         93.36        39.67 o
   0 -12   2         26.05         35.63        32.67 o
   1 -12   2          7.02         15.52        36.22 o
   2 -12   2         67.24         60.37        41.24 o
   3 -12   2        461.23        462.37        53.82 o
   4 -12   2         23.13         42.22        41.21 o
   5 -12   2          3.30         17.50        52.09 o
   6 -12   2        168.84        210.10        74.91 o
  -8 -11   2         12.32         19.89        68.60 o
  -7 -11   2          3.72         22.64        61.97 o
  -6 -11   2          0.07         27.85        56.36 o
  -5 -11   2         11.53         22.23        53.92 o
  -4 -11   2        221.51        271.00        43.42 o
  -3 -11   2        175.88        172.97        41.00 o
  -2 -11   2         50.87         79.95        35.26 o
  -1 -11   2        107.18        119.81        34.81 o
   0 -11   2        142.13        143.29        38.39 o
   1 -11   2         29.43         42.17        32.64 o
   2 -11   2         21.64         47.74        36.26 o
   3 -11   2          4.41         22.29        42.03 o
   4 -11   2         59.05         46.85        39.76 o
   5 -11   2        127.56         82.24        53.23 o
   6 -11   2          0.09        -17.55        72.90 o
   7 -11   2         35.66         30.90        80.68 o
  -8 -10   2          1.17        -22.03        57.49 o
  -7 -10   2         73.78         75.44        47.67 o
  -6 -10   2        169.59        184.98        43.00 o
  -5 -10   2         59.01         72.98        51.23 o
  -4 -10   2         54.33         80.07        48.11 o
  -3 -10   2        242.94        240.17        36.38 o
  -2 -10   2        404.56        437.59        36.50 o
  -1 -10   2        158.73        166.70        44.16 o
   0 -10   2        194.38        245.82        37.75 o
   1 -10   2        206.67        182.90        35.69 o
   2 -10   2        867.90        932.58        35.02 o
   3 -10   2        174.65        235.11        36.77 o
   4 -10   2         25.19         28.51        48.05 o
   5 -10   2         38.94         41.41        44.31 o
   6 -10   2         50.83         40.73        54.69 o
   7 -10   2         85.11         58.09        66.37 o
  -8  -9   2        575.08        555.08        66.75 o
  -7  -9   2         49.83         69.04        41.55 o
  -6  -9   2         30.92         32.48        40.20 o
  -5  -9   2         57.96         41.19        49.91 o
  -4  -9   2        118.64        169.69        47.08 o
  -3  -9   2        230.15        218.69        36.10 o
  -2  -9   2        325.79        315.52        35.43 o
  -1  -9   2       1158.03       1110.37        41.27 o
   0  -9   2        959.82        886.94        86.25 o
   1  -9   2        431.80        441.12        35.37 o
   2  -9   2          3.11         11.59        31.23 o
   3  -9   2          9.02         23.45        39.16 o
   4  -9   2          1.16         11.72        34.17 o
   5  -9   2          0.29         -3.84        45.13 o
   6  -9   2          0.12          3.28        54.11 o
   7  -9   2         12.35         37.62        65.05 o
  -8  -8   2         13.66        -10.80        64.17 o
  -7  -8   2        185.28        160.94        58.20 o
  -6  -8   2          0.31          3.06        46.14 o
  -5  -8   2         19.86         19.42        42.17 o
  -4  -8   2        562.93        532.98        67.54 o
  -3  -8   2         60.40         80.80        53.41 o
  -2  -8   2        398.35        403.49        35.01 o
  -1  -8   2        846.30        744.40        44.22 o
   0  -8   2          0.58          2.27        35.65 o
   1  -8   2         56.30         60.50        30.31 o
   2  -8   2        800.67        847.01        39.05 o
   3  -8   2         16.10         24.10        37.50 o
   4  -8   2         16.42         23.21        40.44 o
   5  -8   2         11.86         15.42        41.14 o
   6  -8   2        186.09        238.78        55.68 o
   7  -8   2        527.00        416.28       172.05 o
   8  -8   2         48.84         52.28        86.10 o
  -8  -7   2         45.52         54.84        62.53 o
  -7  -7   2          1.19         34.02        56.89 o
  -6  -7   2         15.96         29.22        44.94 o
  -5  -7   2          6.32          0.66        36.50 o
  -4  -7   2        169.50        212.83        46.05 o
  -3  -7   2        171.29        223.39        43.31 o
  -2  -7   2        144.49        201.08        36.02 o
  -1  -7   2         36.93         25.55        31.53 o
   0  -7   2        219.22        184.27        29.65 o
   1  -7   2       2120.92       2215.08        76.08 o
   2  -7   2         96.16         97.20        33.87 o
   3  -7   2         16.10         44.21        39.74 o
   4  -7   2         66.91         79.60        39.85 o
   5  -7   2         41.41         54.06        49.83 o
   6  -7   2          3.52         -9.77        52.64 o
   7  -7   2         16.93         81.16        74.25 o
   8  -7   2          0.01          9.84        66.21 o
  -9  -6   2          0.23         20.19        68.23 o
  -8  -6   2         57.44         52.72        60.99 o
  -7  -6   2         27.90         78.04        56.73 o
  -6  -6   2        156.06        158.35        45.36 o
  -5  -6   2         30.70         70.82        47.26 o
  -4  -6   2         87.58         87.28        53.82 o
  -3  -6   2        408.33        470.70        52.31 o
  -2  -6   2       1571.46       1351.63        62.00 o
  -1  -6   2       1447.47       1336.35        42.12 o
   0  -6   2       1467.69       1625.22        54.04 o
   1  -6   2       3273.10       3489.54        72.09 o
   2  -6   2        632.67        617.25        40.14 o
   3  -6   2       2175.19       2441.33        46.70 o
   4  -6   2        188.38        237.95        46.19 o
   5  -6   2        517.37        412.17        64.04 o
   6  -6   2        172.93        210.14        54.23 o
   7  -6   2          0.13        -23.70        60.28 o
   8  -6   2          0.62         -4.59        83.17 o
  -9  -5   2         93.76        102.69        67.81 o
  -8  -5   2         44.86         50.24        63.94 o
  -7  -5   2          0.71         14.78        55.53 o
  -6  -5   2        189.91        215.25        51.68 o
  -5  -5   2          0.79          4.97        36.40 o
  -4  -5   2          0.06          9.30        37.65 o
  -3  -5   2         87.11         67.44        40.25 o
  -2  -5   2       2090.14       2403.46        68.45 o
  -1  -5   2        648.83        596.63        42.92 o
   0  -5   2       6541.02       6289.15       183.28 o
   1  -5   2       1307.07       1340.91        61.26 o
   2  -5   2         76.81        109.58        39.37 o
   3  -5   2         11.50         22.22        40.02 o
   4  -5   2          6.44        -12.52        45.02 o
   5  -5   2         19.41         10.49        42.26 o
   6  -5   2        302.29        293.54        65.70 o
   7  -5   2         54.82         56.74        59.78 o
   8  -5   2         17.64         42.20        57.22 o
  -9  -4   2         26.60         24.19        67.32 o
  -8  -4   2         11.77          1.94        64.28 o
  -7  -4   2         92.96         87.50        55.54 o
  -6  -4   2          9.06          9.32        50.47 o
  -5  -4   2       1036.76       1170.51        60.91 o
  -4  -4   2        512.16        523.68        36.91 o
  -3  -4   2        125.19        132.29        49.17 o
  -2  -4   2       4015.19       3997.14        78.59 o
  -1  -4   2       1581.60       1658.80        50.59 o
   0  -4   2       2820.62       3054.46        49.16 o
   1  -4   2         22.13         18.31        32.70 o
   2  -4   2        645.36        542.44        34.62 o
   3  -4   2       5427.37       5378.69       191.62 o
   4  -4   2        421.62        477.05        55.73 o
   5  -4   2        331.15        337.21        49.08 o
   6  -4   2        305.38        307.84        63.51 o
   7  -4   2        241.07        210.68        71.76 o
   8  -4   2         50.30         44.84        56.31 o
  -9  -3   2          0.01          1.75        77.08 o
  -8  -3   2         30.74         36.73        51.24 o
  -7  -3   2         25.58         43.22        53.54 o
  -6  -3   2        545.42        527.64        52.06 o
  -5  -3   2        290.19        355.76        48.69 o
  -4  -3   2         12.00         20.13        38.97 o
  -3  -3   2       9704.43      10158.12       285.71 o
  -2  -3   2       2646.73       2693.07        93.03 o
  -1  -3   2       4760.38       4838.51        87.64 o
   0  -3   2       2672.84       2517.98        50.61 o
   1  -3   2       5310.51       5795.05        74.29 o
   2  -3   2         22.99         43.68        35.34 o
   3  -3   2       2009.20       1843.90        68.91 o
   4  -3   2          1.37         -0.14        54.27 o
   5  -3   2        455.79        471.49        59.74 o
   6  -3   2       1371.33       1367.94        68.25 o
   7  -3   2        103.58         42.32        53.76 o
   8  -3   2        199.71        168.79        64.47 o
   9  -3   2          4.04        -24.35       120.81 o
  -9  -2   2         80.38         76.66        79.51 o
  -8  -2   2         50.45         40.75        67.26 o
  -7  -2   2         53.28         69.79        53.04 o
  -6  -2   2        121.51        124.23        52.96 o
  -5  -2   2        647.30        615.91        51.96 o
  -4  -2   2        593.99        551.26        46.73 o
  -3  -2   2        983.39       1074.93        49.27 o
  -2  -2   2       4684.98       4245.92       613.12 o
  -1  -2   2      13439.46      14733.13       153.41 o
   0  -2   2        877.03        997.57        38.04 o
   1  -2   2      37396.34      40209.13       890.86 o
   2  -2   2      12841.43      12886.51      1050.19 o
   3  -2   2        302.91        341.58        45.92 o
   4  -2   2        423.08        444.49        40.56 o
   5  -2   2        108.77        112.06        46.56 o
   6  -2   2        920.29        836.24        64.47 o
   7  -2   2          0.42         -4.49        67.03 o
   8  -2   2        117.80        123.16        75.31 o
   9  -2   2          0.25         26.33        69.56 o
  -9  -1   2        270.77        238.99       115.79 o
  -8  -1   2         47.88         54.12        72.46 o
  -7  -1   2        466.52        458.07        56.09 o
  -6  -1   2        535.05        500.88        44.53 o
  -5  -1   2         29.00         31.96        41.36 o
  -4  -1   2         88.99         87.62        38.35 o
  -3  -1   2        676.04        577.54        41.46 o
  -2  -1   2       1901.29       1846.64        57.31 o
  -1  -1   2      22690.32      23506.21       197.97 o
   0  -1   2        203.97        288.34        36.77 o
   1  -1   2      16587.74      15869.49       774.49 o
   2  -1   2        450.05        321.38        36.73 o
   3  -1   2       1932.70       1600.98        84.24 o
   4  -1   2        917.67        846.33        49.25 o
   5  -1   2         13.27         24.98        59.43 o
   6  -1   2         37.41         49.97        50.08 o
   7  -1   2          5.72         22.53        53.87 o
   8  -1   2        239.77        264.37        60.41 o
   9  -1   2        285.03        315.58        84.47 o
  -9   0   2         13.70         29.20       114.12 o
  -8   0   2         89.77        100.38        64.52 o
  -7   0   2         94.91         84.78        54.13 o
  -6   0   2        109.71        109.18        47.56 o
  -5   0   2        513.67        480.30        43.03 o
  -4   0   2        217.71        170.81        47.20 o
  -3   0   2        530.44        527.48        40.00 o
  -2   0   2       1407.55       1357.92        50.46 o
  -1   0   2       7066.60       6850.23       118.44 o
   0   0   2       1303.80       1417.39        98.72 o
   1   0   2       5382.44       4494.41        86.61 o
   2   0   2       4872.82       4007.04       307.75 o
   3   0   2       2307.21       2146.50        68.15 o
   4   0   2         73.04         69.60        42.87 o
   5   0   2        289.69        260.58        50.50 o
   6   0   2        177.21        178.47        62.75 o
   7   0   2         35.26         23.03        51.87 o
   8   0   2         64.56         38.48        51.25 o
   9   0   2         70.14         92.67        67.81 o
  -9   1   2          7.46         -9.19        84.65 o
  -8   1   2        212.75        189.78        73.53 o
  -7   1   2       2161.55       1995.85        66.78 o
  -6   1   2        176.74        177.09        49.02 o
  -5   1   2          5.95          5.83        43.05 o
  -4   1   2         92.36         88.51        41.57 o
  -3   1   2       1130.74       1014.14        55.57 o
  -2   1   2       4906.01       4930.95       317.99 o
  -1   1   2        123.92         73.30        39.35 o
   0   1   2          1.36         11.71        36.90 o
   1   1   2        944.26       1054.70        52.55 o
   2   1   2         98.12        150.04        35.74 o
   3   1   2        109.06         54.91        34.97 o
   4   1   2         27.88         39.01        37.52 o
   5   1   2         14.17         29.48        39.06 o
   6   1   2        326.70        374.06        50.92 o
   7   1   2         50.85         33.90        58.85 o
   8   1   2         29.67         69.21        71.50 o
   9   1   2         35.14         64.32        66.72 o
  -9   2   2          7.17        -10.46        85.22 o
  -8   2   2        285.89        282.42        75.51 o
  -7   2   2         24.33         13.06        66.80 o
  -6   2   2         67.01         69.04        53.59 o
  -5   2   2         33.06         24.53        39.84 o
  -4   2   2          7.14          6.53        39.44 o
  -3   2   2        285.03        244.52        35.39 o
  -2   2   2        355.69        318.68        39.08 o
  -1   2   2       1546.72       1279.92        49.49 o
   0   2   2       9750.79       9601.44       220.32 o
   1   2   2         65.47        154.54        38.07 o
   2   2   2         52.69         33.55        36.58 o
   3   2   2       1835.41       1523.75        76.77 o
   4   2   2         77.41         86.05        40.02 o
   5   2   2        915.57        988.09        61.53 o
   6   2   2        530.78        441.44        43.95 o
   7   2   2         47.09         16.04        40.48 o
   8   2   2         34.19         28.02        62.45 o
   9   2   2         66.68         66.42       112.88 o
  -9   3   2        396.64        445.86       123.81 o
  -8   3   2          6.78         18.49        75.81 o
  -7   3   2        226.33        242.71        68.44 o
  -6   3   2         10.90          9.79        61.04 o
  -5   3   2        625.87        613.02        46.19 o
  -4   3   2       1422.49       1459.97        63.06 o
  -3   3   2        248.17        263.99        41.64 o
  -2   3   2         18.28         24.87        31.78 o
  -1   3   2      31499.91      31288.62       317.96 o
   0   3   2        838.50        754.85        55.40 o
   1   3   2       1560.62       1739.31        64.86 o
   2   3   2        146.15        113.24        46.19 o
   3   3   2       3423.01       3936.11        94.10 o
   4   3   2         60.51         61.48        31.94 o
   5   3   2       2559.16       2588.28        69.78 o
   6   3   2        132.03        170.31        42.86 o
   7   3   2        187.75        173.64        57.41 o
   8   3   2          7.59          4.05        66.63 o
   9   3   2         53.03         55.05        95.83 o
  -8   4   2         46.34         68.98        63.24 o
  -7   4   2         25.80         33.17        69.92 o
  -6   4   2       1042.68        885.38       178.34 o
  -5   4   2        163.53        159.28        44.86 o
  -4   4   2        176.71        210.67        42.87 o
  -3   4   2         15.53         34.58        38.18 o
  -2   4   2        440.59        419.29        38.04 o
  -1   4   2       5337.44       4850.16       126.13 o
   0   4   2      10255.04      10015.01       250.11 o
   1   4   2         16.68         18.43        45.79 o
   2   4   2          8.63         13.45        38.09 o
   3   4   2        457.63        349.76        39.43 o
   4   4   2       2408.09       2591.80        73.50 o
   5   4   2         37.55         52.89        41.74 o
   6   4   2        641.65        757.60        54.98 o
   7   4   2         21.00         15.51        49.41 o
   8   4   2         51.68         68.06        66.41 o
   9   4   2          0.74         -1.33        60.94 o
  -8   5   2          0.06         11.21        78.49 o
  -7   5   2         52.74         46.23        70.01 o
  -6   5   2        358.91        385.96        65.11 o
  -5   5   2         36.64         32.21        50.51 o
  -4   5   2        408.96        468.43        45.77 o
  -3   5   2        448.97        499.03        39.53 o
  -2   5   2          0.70         10.49        35.80 o
  -1   5   2          2.68         32.86        29.09 o
   0   5   2       8271.33       8027.20       118.70 o
   1   5   2       1311.40       1104.99        53.75 o
   2   5   2          1.12         -5.73        42.97 o
   3   5   2          0.81          5.10        36.37 o
   4   5   2          0.90          3.93        44.30 o
   5   5   2        198.29        192.60        37.89 o
   6   5   2        745.12        907.24        62.32 o
   7   5   2        145.16        134.24        54.61 o
   8   5   2          9.39         -4.47        64.50 o
   9   5   2         17.43         33.12        75.54 o
  -8   6   2         27.69         23.84        66.25 o
  -7   6   2         38.18         24.05        59.68 o
  -6   6   2         12.52         22.46        64.50 o
  -5   6   2        144.35        130.51        51.33 o
  -4   6   2         30.52         51.01        43.30 o
  -3   6   2         77.48         69.64        39.51 o
  -2   6   2         21.20         38.20        31.45 o
  -1   6   2        514.27        407.57        30.49 o
   0   6   2        554.58        523.36        33.14 o
   1   6   2        307.02        420.45        46.69 o
   2   6   2        357.22        320.15        39.98 o
   3   6   2         41.99         40.39        35.83 o
   4   6   2        124.15        140.87        38.57 o
   5   6   2        229.12        205.38        42.46 o
   6   6   2         64.00        116.23        51.08 o
   7   6   2         51.65         68.70        54.58 o
   8   6   2         41.61         61.66        56.32 o
   9   6   2         73.91         41.97        59.14 o
  -8   7   2          9.14         26.13        69.12 o
  -7   7   2         23.89         59.78        58.02 o
  -6   7   2         16.12         46.23        65.31 o
  -5   7   2        165.77        142.57        42.58 o
  -4   7   2        170.91        196.87        43.54 o
  -3   7   2         61.62         59.69        37.96 o
  -2   7   2          3.80          5.83        35.40 o
  -1   7   2         55.87         12.02        28.05 o
   0   7   2        931.31        843.22        37.07 o
   1   7   2        785.35       1026.26        49.72 o
   2   7   2       2023.25       2003.62        64.60 o
   3   7   2          3.29         18.30        52.03 o
   4   7   2        476.78        475.83        40.80 o
   5   7   2          7.33         10.41        47.39 o
   6   7   2        129.87        147.67        44.87 o
   7   7   2         76.73         84.47        49.42 o
   8   7   2         12.20         16.59        60.82 o
   9   7   2         32.57          9.18        66.98 o
  -8   8   2         34.89         63.19        71.01 o
  -7   8   2        102.24        155.14        75.70 o
  -6   8   2          5.01         13.22        66.55 o
  -5   8   2         45.44         59.20        41.83 o
  -4   8   2        520.62        589.23        41.91 o
  -3   8   2        415.55        388.75        37.70 o
  -2   8   2         76.00         80.95        36.56 o
  -1   8   2         94.72        183.64        32.17 o
   0   8   2        168.97        239.61        32.96 o
   1   8   2         31.38         39.02        54.99 o
   2   8   2          6.61         30.40        45.15 o
   3   8   2       1657.72       1777.86        61.73 o
   4   8   2          6.60         23.49        38.63 o
   5   8   2         96.91         70.64        41.94 o
   6   8   2        373.18        346.31        54.75 o
   7   8   2          4.87         12.20        48.21 o
   8   8   2         13.02         -0.66        62.62 o
  -7   9   2         24.40         30.78        75.01 o
  -6   9   2         22.31         35.06        54.04 o
  -5   9   2         30.91         33.98        50.07 o
  -4   9   2        639.05        606.04        50.32 o
  -3   9   2          7.32         26.10        39.77 o
  -2   9   2        318.62        323.94        29.13 o
  -1   9   2        525.76        678.27        39.61 o
   0   9   2       1286.56       1372.73        36.56 o
   1   9   2        915.47       1017.27        42.32 o
   2   9   2        275.91        304.92        40.63 o
   3   9   2        531.61        615.55        47.10 o
   4   9   2        120.67        139.81        58.27 o
   5   9   2        214.44        208.98        43.41 o
   6   9   2        375.42        275.39        55.37 o
   7   9   2         35.81         57.33        58.69 o
   8   9   2         65.74         83.43        63.97 o
  -7  10   2         53.46          7.16        77.14 o
  -6  10   2         39.10         15.97        70.06 o
  -5  10   2          5.53         10.20        42.75 o
  -4  10   2          7.20         17.49        38.48 o
  -3  10   2        109.52        103.81        40.63 o
  -2  10   2         11.21         20.37        33.84 o
  -1  10   2        671.98        658.50        40.51 o
   0  10   2       1887.51       2022.67        57.28 o
   1  10   2        139.13        119.60        38.43 o
   2  10   2        451.39        477.34        47.29 o
   3  10   2        998.01        957.02        44.08 o
   4  10   2        127.31        152.32        49.07 o
   5  10   2        491.48        520.04        40.52 o
   6  10   2         23.04         36.16        55.05 o
   7  10   2        219.55        240.83        51.22 o
   8  10   2         25.10         29.60        66.18 o
  -7  11   2          7.78        -13.06        78.37 o
  -6  11   2        115.05        153.10        62.15 o
  -5  11   2        242.20        190.03        42.71 o
  -4  11   2         92.15        106.63        36.23 o
  -3  11   2        398.98        378.18        38.46 o
  -2  11   2        176.65        208.13        35.78 o
  -1  11   2          0.81         11.83        35.34 o
   0  11   2        474.15        522.58        35.71 o
   1  11   2        106.95        120.56        38.38 o
   2  11   2        452.98        453.93        49.13 o
   3  11   2        291.32        308.23        58.37 o
   4  11   2        209.96        177.54        43.58 o
   5  11   2         22.96         20.95        49.86 o
   6  11   2        221.81        245.60        68.75 o
   7  11   2          0.19         20.95        52.87 o
   8  11   2        100.25         85.90        58.96 o
  -6  12   2        436.71        379.68        54.30 o
  -5  12   2          0.00         -9.14        48.69 o
  -4  12   2         20.10         47.43        44.09 o
  -3  12   2          1.10          0.81        38.22 o
  -2  12   2        278.09        259.59        36.61 o
  -1  12   2          0.53          7.70        45.90 o
   0  12   2        191.80        138.14        35.40 o
   1  12   2        328.35        341.63        45.84 o
   2  12   2        216.01        182.21        41.53 o
   3  12   2        700.21        699.12        44.58 o
   4  12   2         56.08         75.57        49.15 o
   5  12   2        377.67        358.25        46.62 o
   6  12   2        172.15        204.12        57.62 o
   7  12   2          3.24          2.92        61.78 o
   8  12   2         14.71         20.33        49.23 o
  -6  13   2         95.23        130.36        52.67 o
  -5  13   2         24.38          7.58        52.68 o
  -4  13   2        147.76        205.17        48.45 o
  -3  13   2          0.01         12.41        36.62 o
  -2  13   2        463.44        462.17        43.96 o
  -1  13   2          0.38         19.94        47.21 o
   0  13   2         54.74         95.72        46.51 o
   1  13   2        109.94        103.92        32.29 o
   2  13   2       1024.48        961.75        75.33 o
   3  13   2         42.74         78.51        43.18 o
   4  13   2        144.41        221.28        50.72 o
   5  13   2         30.25         19.95        66.45 o
   6  13   2         92.12         90.43        49.74 o
   7  13   2        229.68        214.18        57.50 o
  -6  14   2         84.07         12.47       107.96 o
  -5  14   2         99.25        109.26        48.22 o
  -4  14   2         15.40         35.13        44.19 o
  -3  14   2         26.50         25.19        37.91 o
  -2  14   2        520.50        439.47        89.97 o
  -1  14   2       1359.64       1110.18       135.18 o
   0  14   2         99.21        106.46        48.68 o
   1  14   2       1745.15       1729.97        39.86 o
   2  14   2         49.52         89.55        42.96 o
   3  14   2       1379.84       1494.15        55.20 o
   4  14   2         42.32         23.24        53.46 o
   5  14   2        309.50        288.75        57.53 o
   6  14   2          0.76          8.47        53.03 o
   7  14   2         21.03          4.65        52.10 o
  -5  15   2         26.33         34.81        58.65 o
  -4  15   2         32.50         62.82        47.26 o
  -3  15   2         60.73         57.38        45.79 o
  -2  15   2        376.24        375.39        55.13 o
  -1  15   2       1042.19       1006.92        46.85 o
   0  15   2        244.80        184.09        42.77 o
   1  15   2        679.84        730.55        42.46 o
   2  15   2         48.58         58.23        44.37 o
   3  15   2        264.29        234.97        41.53 o
   4  15   2          3.91         40.94        42.51 o
   5  15   2         11.62         41.74        69.10 o
   6  15   2        186.81        190.92        54.62 o
  -4  16   2        102.62         80.79        45.70 o
  -3  16   2         39.42         40.51        52.69 o
  -2  16   2         22.91         14.80        57.29 o
  -1  16   2       1146.76       1240.28        50.66 o
   0  16   2        503.40        566.33        53.40 o
   1  16   2       1303.12       1137.77        49.18 o
   2  16   2         19.93         35.05        53.32 o
   3  16   2         10.47         17.26        41.66 o
   4  16   2         53.89         79.03        49.65 o
   5  16   2         68.91        109.51        74.48 o
   6  16   2        233.91        193.05        51.29 o
  -4  17   2          3.06         -8.07        61.37 o
  -3  17   2        129.81         63.06        65.47 o
  -2  17   2        148.20        142.50        51.61 o
  -1  17   2         42.53         49.02        49.54 o
   0  17   2         25.97         53.81        44.17 o
   1  17   2        204.11        244.06        43.76 o
   2  17   2          5.33         -2.91        43.67 o
   3  17   2         21.32          4.78        50.08 o
   4  17   2         34.17         53.75        51.56 o
   5  17   2          7.20         21.06        79.46 o
  -3  18   2         49.23         46.21        84.80 o
  -2  18   2         12.46         -6.52        55.49 o
  -1  18   2        363.97        388.37        53.24 o
   0  18   2        142.42         89.31        50.55 o
   1  18   2         21.05         30.16        45.16 o
   2  18   2          1.19         26.60        50.35 o
   3  18   2          2.72          5.12        47.24 o
   4  18   2          0.62         -3.19        54.68 o
   5  18   2         52.23         35.30        58.32 o
  -2  19   2        226.76        173.81        70.06 o
  -1  19   2         20.30         23.67        49.28 o
   0  19   2         28.62         57.79        54.48 o
   1  19   2          0.41         25.47        53.38 o
   2  19   2          5.90         30.43        49.78 o
   3  19   2          1.87         -7.03        64.56 o
   0  20   2         24.66         74.48       112.88 o
   1  20   2          0.44        -35.94        79.76 o
  -2 -19   3         85.99        111.17        68.90 o
  -1 -19   3        118.95         55.30        59.43 o
   0 -19   3        330.09        284.61        68.92 o
  -3 -18   3          9.29         19.00        49.74 o
  -2 -18   3         45.41         25.84        55.55 o
  -1 -18   3         61.25         88.50        63.86 o
   0 -18   3          3.01         39.79        49.02 o
   1 -18   3         67.21         51.75        54.99 o
   2 -18   3         15.50         12.17        51.06 o
  -4 -17   3         26.19         21.45        54.23 o
  -3 -17   3          1.55         21.86        52.95 o
  -2 -17   3          7.77         19.19        59.96 o
  -1 -17   3          5.88         27.69        59.84 o
   0 -17   3         42.26         40.47        47.06 o
   1 -17   3         85.72         50.49        46.58 o
   2 -17   3        138.67        137.77        54.55 o
   3 -17   3         24.02         51.03        50.43 o
  -5 -16   3         48.89         72.86        56.07 o
  -4 -16   3        127.24        120.96        60.95 o
  -3 -16   3         85.66         87.04        57.88 o
  -2 -16   3        124.93         85.57        44.15 o
  -1 -16   3         80.37         80.33        48.99 o
   0 -16   3        408.38        364.86        50.23 o
   1 -16   3         59.88         39.31        44.99 o
   2 -16   3         20.50         37.92        41.24 o
   3 -16   3          9.48         32.19        47.55 o
   4 -16   3         39.45         32.54        51.27 o
  -6 -15   3          2.63         15.13        56.75 o
  -5 -15   3         97.16         75.73        47.64 o
  -4 -15   3          7.61         -1.83        45.64 o
  -3 -15   3        980.44        951.10        49.81 o
  -2 -15   3        254.09        259.69        47.14 o
  -1 -15   3        289.81        224.14        46.85 o
   0 -15   3         23.79         22.90        46.00 o
   1 -15   3         81.52         21.61        47.38 o
   2 -15   3         51.84         86.91        43.47 o
   3 -15   3         14.35          8.65        40.92 o
   4 -15   3          2.49         33.15        47.14 o
   5 -15   3         25.99         -9.71        76.19 o
  -6 -14   3         63.43         33.39        48.44 o
  -5 -14   3          5.07         20.58        51.18 o
  -4 -14   3        168.65        206.61        55.05 o
  -3 -14   3        202.65        242.96        53.69 o
  -2 -14   3        780.57        812.18        53.09 o
  -1 -14   3          0.29         11.60        40.51 o
   0 -14   3        107.20        115.66        45.26 o
   1 -14   3         68.38         79.54        33.69 o
   2 -14   3         23.93         39.72        37.38 o
   3 -14   3        142.49        107.13        42.25 o
   4 -14   3        186.93        134.61        50.91 o
   5 -14   3         67.74         74.34        51.89 o
  -7 -13   3          1.05         27.33        57.55 o
  -6 -13   3          9.72         18.31        52.17 o
  -5 -13   3         25.69         27.00        43.77 o
  -4 -13   3          8.40          6.59        46.25 o
  -3 -13   3          1.39         47.05        50.29 o
  -2 -13   3          5.02          3.16        38.29 o
  -1 -13   3       1144.58       1246.67        41.83 o
   0 -13   3        321.66        370.19        43.51 o
   1 -13   3         13.52         18.78        38.55 o
   2 -13   3          0.01        -11.36        39.99 o
   3 -13   3        498.12        533.31        47.72 o
   4 -13   3        293.22        232.77        43.81 o
   5 -13   3         21.29         23.37        52.04 o
   6 -13   3         42.10         43.85        57.84 o
  -7 -12   3        197.35        157.43        56.24 o
  -6 -12   3         50.39         25.72        45.39 o
  -5 -12   3         91.52        102.19        47.61 o
  -4 -12   3         11.14         -6.60        50.72 o
  -3 -12   3          8.19         13.29        42.21 o
  -2 -12   3          0.00         17.40        41.37 o
  -1 -12   3          9.37          6.62        35.01 o
   0 -12   3         60.54         49.52        40.12 o
   1 -12   3        135.49        135.44        33.64 o
   2 -12   3        154.20        145.13        34.77 o
   3 -12   3         66.22         57.52        38.34 o
   4 -12   3        182.88        139.75        47.74 o
   5 -12   3          6.38         -2.61        55.15 o
   6 -12   3         30.72         -5.13        76.87 o
  -7 -11   3        100.83         79.12        53.44 o
  -6 -11   3         58.20         52.39        49.21 o
  -5 -11   3          9.68         25.42        52.37 o
  -4 -11   3         23.57         61.79        42.43 o
  -3 -11   3       1058.48       1016.03        43.98 o
  -2 -11   3          2.10         27.04        45.38 o
  -1 -11   3          6.69          1.07        34.79 o
   0 -11   3        138.82        123.79        39.24 o
   1 -11   3        256.27        242.15        33.18 o
   2 -11   3         17.55         11.67        36.34 o
   3 -11   3        504.41        482.97        38.77 o
   4 -11   3         43.76         68.39        48.89 o
   5 -11   3         73.54         34.47        51.30 o
   6 -11   3         28.00          0.36        58.44 o
   7 -11   3          4.93         -5.32       112.22 o
  -8 -10   3          0.93          2.83        50.96 o
  -7 -10   3          2.44          7.83        52.20 o
  -6 -10   3         52.79         58.84        42.57 o
  -5 -10   3         90.36         67.48        43.44 o
  -4 -10   3        704.82        854.09        49.99 o
  -3 -10   3          0.46         19.59        35.71 o
  -2 -10   3         59.45        105.01        45.37 o
  -1 -10   3        211.76        187.51        38.01 o
   0 -10   3         20.58         26.37        28.25 o
   1 -10   3         57.32         81.54        32.32 o
   2 -10   3         38.85         40.21        32.62 o
   3 -10   3         54.80         60.91        40.87 o
   4 -10   3         25.52         42.36        41.30 o
   5 -10   3         22.93         35.79        40.47 o
   6 -10   3         96.27         26.84        51.61 o
   7 -10   3         51.38         63.25        81.07 o
  -8  -9   3          2.14         21.57        66.33 o
  -7  -9   3         35.85         48.06        59.53 o
  -6  -9   3        241.15        234.09        53.87 o
  -5  -9   3         18.88        -16.83        60.07 o
  -4  -9   3          4.44         32.03        56.13 o
  -3  -9   3        608.36        654.04        47.09 o
  -2  -9   3         48.74         63.00        33.57 o
  -1  -9   3        422.47        428.68        38.42 o
   0  -9   3       1212.58       1300.68        46.84 o
   1  -9   3         33.24         42.69        31.26 o
   2  -9   3        492.47        517.69        36.75 o
   3  -9   3        253.96        292.07        36.53 o
   4  -9   3        124.22        144.85        43.36 o
   5  -9   3         33.49         58.94        46.15 o
   6  -9   3         52.32        119.26        69.87 o
   7  -9   3        139.04        180.09        78.77 o
  -8  -8   3         94.00         79.10        64.44 o
  -7  -8   3        133.05        102.52        52.24 o
  -6  -8   3         88.24         68.21        52.99 o
  -5  -8   3        140.32        154.39        43.26 o
  -4  -8   3         15.87         63.95        56.39 o
  -3  -8   3        169.36        209.63        38.18 o
  -2  -8   3         50.10         41.47        36.99 o
  -1  -8   3          6.98         16.72        42.14 o
   0  -8   3       2931.33       2967.58        47.77 o
   1  -8   3          0.31         16.72        37.51 o
   2  -8   3        135.26        151.68        38.01 o
   3  -8   3        161.03        190.07        41.53 o
   4  -8   3          5.11         11.26        38.60 o
   5  -8   3          0.09         -4.59        48.37 o
   6  -8   3        304.96        410.81        57.27 o
   7  -8   3          2.86         -4.31        77.38 o
  -8  -7   3         92.50         83.54        63.03 o
  -7  -7   3        118.96        117.54        50.17 o
  -6  -7   3         10.44         34.61        52.75 o
  -5  -7   3         12.55         33.95        48.53 o
  -4  -7   3         22.91         56.16        38.10 o
  -3  -7   3          2.86         19.98        51.44 o
  -2  -7   3       1189.81       1240.38        47.99 o
  -1  -7   3       1889.51       1904.32        64.65 o
   0  -7   3        580.62        653.84        35.49 o
   1  -7   3          1.77          9.79        27.37 o
   2  -7   3       1052.26       1046.73        41.28 o
   3  -7   3          3.04          4.90        36.29 o
   4  -7   3        175.76        168.15        39.44 o
   5  -7   3          4.58         39.80        62.34 o
   6  -7   3        216.74        129.41        48.85 o
   7  -7   3         66.21         53.36        75.51 o
   8  -7   3        182.42        186.10        69.29 o
  -8  -6   3         50.57         94.01        63.70 o
  -7  -6   3          7.76         18.18        56.40 o
  -6  -6   3        184.33        182.46        52.18 o
  -5  -6   3         34.46         59.02        40.18 o
  -4  -6   3        624.13        640.42        55.62 o
  -3  -6   3        724.21        754.85        53.24 o
  -2  -6   3       1333.26       1294.39        44.64 o
  -1  -6   3        762.82        883.24        39.00 o
   0  -6   3         27.69         15.48        31.01 o
   1  -6   3        696.77        744.02        35.86 o
   2  -6   3       2294.73       2648.23        47.38 o
   3  -6   3          6.30         -1.56        41.63 o
   4  -6   3          0.87          9.84        38.81 o
   5  -6   3       1041.83       1067.24       167.60 o
   6  -6   3         62.77         98.45        55.29 o
   7  -6   3         28.93          1.71        62.31 o
   8  -6   3        103.08         58.59        69.32 o
  -9  -5   3          6.69         18.39        71.39 o
  -8  -5   3         61.91         69.29        65.06 o
  -7  -5   3         12.08         51.88        55.70 o
  -6  -5   3        190.60        171.04        45.34 o
  -5  -5   3        256.35        371.14        48.44 o
  -4  -5   3        285.89        301.58        35.14 o
  -3  -5   3       2374.95       2561.92        55.16 o
  -2  -5   3         50.62        131.90        34.65 o
  -1  -5   3        374.94        294.01        41.38 o
   0  -5   3        385.43        477.32        29.21 o
   1  -5   3       1857.98       1935.50        59.86 o
   2  -5   3       2134.03       1953.54        47.13 o
   3  -5   3         47.86         53.02        31.46 o
   4  -5   3        126.98        105.93        36.34 o
   5  -5   3          0.24         13.97        49.44 o
   6  -5   3        311.78        246.35        66.72 o
   7  -5   3         63.72        103.63        73.66 o
   8  -5   3        140.87        137.25        65.57 o
  -9  -4   3         10.93         13.25        67.65 o
  -8  -4   3          6.00         10.82        51.39 o
  -7  -4   3          7.95         15.43        55.20 o
  -6  -4   3         53.16         67.67        51.55 o
  -5  -4   3         33.65         16.71        47.01 o
  -4  -4   3        392.79        359.07        39.83 o
  -3  -4   3        601.35        693.53        51.47 o
  -2  -4   3        514.55        511.98        55.32 o
  -1  -4   3       1311.27       1193.16        39.10 o
   0  -4   3       1836.23       1662.13        39.31 o
   1  -4   3        242.68        251.16        29.96 o
   2  -4   3        139.05         76.47        33.72 o
   3  -4   3        462.85        429.83        38.50 o
   4  -4   3       5192.90       5446.99       277.01 o
   5  -4   3        826.52        852.69       123.23 o
   6  -4   3        870.07        836.44        91.86 o
   7  -4   3       1419.37       1180.15       441.48 o
   8  -4   3          3.82         13.76        79.79 o
  -9  -3   3          1.94         18.92        66.97 o
  -8  -3   3          0.00         15.36        53.17 o
  -7  -3   3        118.41        141.40        55.75 o
  -6  -3   3        109.00        111.50        50.94 o
  -5  -3   3        570.37        649.46        49.72 o
  -4  -3   3       1058.93       1155.68        52.11 o
  -3  -3   3        885.10        686.58       109.58 o
  -2  -3   3       1017.07       1263.22        56.82 o
  -1  -3   3       1534.28       1583.21        46.38 o
   0  -3   3        815.76        867.06        64.56 o
   1  -3   3       2261.62       2335.12        49.44 o
   2  -3   3       1483.17       1727.58        47.56 o
   3  -3   3         21.64         60.74        42.74 o
   4  -3   3        304.77        214.29        72.58 o
   5  -3   3        148.12        207.09        41.92 o
   6  -3   3        189.61        155.52        57.04 o
   7  -3   3          3.13         20.81        70.30 o
   8  -3   3          2.35         56.17        77.90 o
  -9  -2   3        190.53        190.71        77.66 o
  -8  -2   3        168.84        214.39        58.82 o
  -7  -2   3         43.14         42.38        57.65 o
  -6  -2   3        150.89        146.61        52.13 o
  -5  -2   3          5.77          8.30        45.32 o
  -4  -2   3       3319.97       3265.23       243.09 o
  -3  -2   3          0.14        -10.34        42.33 o
  -2  -2   3         36.68         58.96        40.31 o
  -1  -2   3       3221.47       3200.68        62.36 o
   0  -2   3       3015.72       3147.53        62.35 o
   1  -2   3        537.40        480.81        39.83 o
   2  -2   3       9723.33       9158.44       397.53 o
   3  -2   3       2876.16       3028.65       106.89 o
   4  -2   3        297.61        360.53        46.03 o
   5  -2   3         41.06         71.40        57.60 o
   6  -2   3       3093.98       2639.56       392.46 o
   7  -2   3         57.42         62.63        49.86 o
   8  -2   3        327.09        362.79        77.30 o
   9  -2   3          0.51         -5.57        86.41 o
  -9  -1   3          0.66         -9.26        83.94 o
  -8  -1   3         83.04        116.45        66.92 o
  -7  -1   3        257.00        243.11        54.64 o
  -6  -1   3        232.65        229.64        53.46 o
  -5  -1   3          4.98          0.67        45.74 o
  -4  -1   3       1128.78       1201.28        55.22 o
  -3  -1   3        422.95        450.64        46.85 o
  -2  -1   3      15464.67      15848.16       494.17 o
  -1  -1   3      60162.70      69597.87      1983.59 o
   0  -1   3       3189.15       2703.27        58.40 o
   1  -1   3      33009.35      34529.02      1954.55 o
   2  -1   3          0.24         67.13        33.97 o
   3  -1   3         48.81         51.16        33.58 o
   4  -1   3         30.91         42.72        38.89 o
   5  -1   3        188.95        124.55        47.45 o
   6  -1   3          0.13          6.33        50.82 o
   7  -1   3        297.95        319.05        66.93 o
   8  -1   3          0.63        -22.27        60.72 o
   9  -1   3         29.67         31.38        83.50 o
  -9   0   3        654.09        612.07       124.23 o
  -8   0   3         15.52         13.43        72.53 o
  -7   0   3        305.14        304.24        50.29 o
  -6   0   3        517.42        532.40        46.90 o
  -5   0   3       1634.75       1700.07        87.08 o
  -4   0   3          4.45          1.33        39.87 o
  -3   0   3       6841.08       6742.05       302.99 o
  -2   0   3       2734.18       2618.77       109.93 o
  -1   0   3       7960.19       8330.39       115.66 o
   0   0   3       3785.05       4054.83       372.69 o
   1   0   3       1949.54       1699.91        60.87 o
   2   0   3       7574.05       7779.69       226.05 o
   3   0   3       4363.92       3883.19       269.77 o
   4   0   3         81.30         77.40        42.45 o
   5   0   3        234.64        249.21        50.22 o
   6   0   3        920.27        903.95        84.12 o
   7   0   3          8.22         38.23        46.82 o
   8   0   3         16.67         45.37        73.22 o
   9   0   3          0.26         37.97        81.83 o
  -9   1   3        118.18        136.84       122.07 o
  -8   1   3         95.08        111.90        74.07 o
  -7   1   3        442.69        417.20        53.34 o
  -6   1   3        252.45        218.36        46.28 o
  -5   1   3         14.56         29.27        48.64 o
  -4   1   3       1810.75       1967.36       144.28 o
  -3   1   3        881.96        965.42        46.86 o
  -2   1   3       9878.25      10222.06       494.16 o
  -1   1   3       4697.57       4735.96        97.33 o
   0   1   3        970.61       1027.94        49.30 o
   1   1   3       7406.68       6780.19       108.75 o
   2   1   3       2623.52       2722.01        76.39 o
   3   1   3        208.31        283.10        40.06 o
   4   1   3       2163.90       2213.46        51.00 o
   5   1   3        498.11        499.35        52.36 o
   6   1   3         77.32         48.74        43.73 o
   7   1   3        352.90        374.40        53.88 o
   8   1   3         25.11         68.05        71.98 o
   9   1   3         48.00        117.92        66.54 o
  -9   2   3        317.04        326.21        88.49 o
  -8   2   3         97.45         79.72        76.16 o
  -7   2   3        111.31         86.18        57.87 o
  -6   2   3         34.36         26.39        47.94 o
  -5   2   3        566.11        598.22        45.89 o
  -4   2   3       2162.63       2080.34       151.01 o
  -3   2   3       1129.25       1202.43        51.57 o
  -2   2   3       2970.86       2984.90        83.60 o
  -1   2   3       1705.81       1602.31        52.63 o
   0   2   3        144.91         78.26        53.68 o
   1   2   3         28.50         11.40        34.47 o
   2   2   3        260.79        243.50        40.05 o
   3   2   3        435.14        356.67        41.01 o
   4   2   3        532.99        563.70        43.06 o
   5   2   3        506.03        495.81        40.24 o
   6   2   3       1265.02       1027.38       106.87 o
   7   2   3         35.88         24.56        46.45 o
   8   2   3          3.32         14.91        58.56 o
   9   2   3          4.07         -9.84        80.59 o
  -9   3   3          0.03        -12.01       123.70 o
  -8   3   3        120.39        103.11        77.06 o
  -7   3   3         67.95         63.01        68.91 o
  -6   3   3        161.71        136.66        52.37 o
  -5   3   3         35.39         39.27        43.47 o
  -4   3   3       1433.82       1501.08        93.68 o
  -3   3   3         62.86         41.71        37.03 o
  -2   3   3        951.22        934.50        40.39 o
  -1   3   3       1295.13       1187.62        51.11 o
   0   3   3        747.88        709.58        62.08 o
   1   3   3        139.99         84.73        56.82 o
   2   3   3       2010.79       1919.73        70.50 o
   3   3   3        956.65        844.75        38.90 o
   4   3   3       1669.05       1806.49        43.64 o
   5   3   3        173.42        189.29        37.10 o
   6   3   3        196.84        150.54        38.94 o
   7   3   3         84.54         59.76        50.86 o
   8   3   3          3.02         26.48        72.13 o
   9   3   3          0.08          9.71       114.58 o
  -8   4   3         55.60         60.53        77.74 o
  -7   4   3        129.26        181.71        69.40 o
  -6   4   3         55.54         82.21        55.81 o
  -5   4   3       1626.45       1689.10        70.19 o
  -4   4   3        269.50        260.26        42.96 o
  -3   4   3       5487.14       5924.20       114.32 o
  -2   4   3         25.76         24.66        35.76 o
  -1   4   3       3613.23       3306.12        58.77 o
   0   4   3       1022.40        968.81        54.60 o
   1   4   3       4080.89       3319.72        87.23 o
   2   4   3         22.91         19.46        43.58 o
   3   4   3        841.16        692.34        42.02 o
   4   4   3         26.59         37.91        44.80 o
   5   4   3        195.04        239.60        47.69 o
   6   4   3        225.08        276.11        70.05 o
   7   4   3         64.93         63.87        57.12 o
   8   4   3          0.03         18.81        68.14 o
   9   4   3          2.40         15.66        64.98 o
  -8   5   3          0.19          9.11        78.77 o
  -7   5   3        126.66         75.29        70.99 o
  -6   5   3        132.68        154.22        64.94 o
  -5   5   3          3.68          2.10        41.27 o
  -4   5   3         69.47        102.83        42.88 o
  -3   5   3       1770.03       1875.71        46.00 o
  -2   5   3       1039.97       1105.29        41.62 o
  -1   5   3       1498.04       1303.63        44.98 o
   0   5   3        436.32        460.73        56.47 o
   1   5   3        323.40        234.03        54.52 o
   2   5   3        613.44        538.42        55.27 o
   3   5   3        180.22        151.30        37.35 o
   4   5   3         69.56         82.71        37.96 o
   5   5   3         50.34         59.63        47.18 o
   6   5   3         95.37        185.41        62.80 o
   7   5   3          0.03          5.26        53.86 o
   8   5   3        155.45        141.41        55.66 o
   9   5   3          0.09          8.45        76.98 o
  -8   6   3         11.78        -13.19        80.15 o
  -7   6   3         10.32          8.06        71.19 o
  -6   6   3          7.14         29.44        64.32 o
  -5   6   3        384.07        451.55        49.67 o
  -4   6   3        273.15        266.79        42.01 o
  -3   6   3        611.37        666.12        36.28 o
  -2   6   3         76.34         91.48        35.59 o
  -1   6   3        357.44        303.81        30.02 o
   0   6   3         57.60         69.09        42.23 o
   1   6   3        220.90        334.33        40.55 o
   2   6   3         26.33         28.67        42.02 o
   3   6   3        858.39        781.95        46.50 o
   4   6   3         38.24         24.29        37.91 o
   5   6   3         41.17         50.48        35.86 o
   6   6   3         53.48         70.41        45.04 o
   7   6   3        305.39        248.06        55.71 o
   8   6   3          0.06          3.79        64.86 o
   9   6   3        119.68         87.97        73.22 o
  -8   7   3         20.99         19.36        83.33 o
  -7   7   3        152.85        183.94        74.02 o
  -6   7   3          0.52         23.05        54.29 o
  -5   7   3         47.79         30.67        47.01 o
  -4   7   3        454.81        423.86        39.32 o
  -3   7   3        531.18        540.48        39.51 o
  -2   7   3        636.64        638.74        38.27 o
  -1   7   3       2154.45       1836.68        48.24 o
   0   7   3       2035.62       2195.31        57.90 o
   1   7   3        403.41        561.32        41.30 o
   2   7   3        405.74        490.19        56.79 o
   3   7   3        128.08        111.40        44.04 o
   4   7   3        125.44        155.23        46.00 o
   5   7   3         32.85          8.54        47.08 o
   6   7   3         34.23         42.61        46.35 o
   7   7   3         62.01         51.96        49.86 o
   8   7   3         40.23         61.12        61.72 o
   9   7   3        191.90        212.05        64.14 o
  -8   8   3         29.69         44.91        85.16 o
  -7   8   3         20.77         35.54        75.14 o
  -6   8   3        188.48        163.70        54.63 o
  -5   8   3         63.15         80.77        37.86 o
  -4   8   3          0.27         27.41        41.75 o
  -3   8   3         87.58         75.80        34.59 o
  -2   8   3          7.51          0.80        29.41 o
  -1   8   3       1429.03       1297.46        45.68 o
   0   8   3        398.13        316.50        33.54 o
   1   8   3        685.04        764.62        51.05 o
   2   8   3         37.94         22.66        45.03 o
   3   8   3        970.22       1015.69        43.68 o
   4   8   3        395.59        418.88        46.01 o
   5   8   3        325.32        348.81        44.95 o
   6   8   3         84.21        110.71        45.37 o
   7   8   3          9.93         46.67        56.87 o
   8   8   3         12.54          0.68        55.05 o
  -7   9   3         35.16         91.33        76.35 o
  -6   9   3          8.39         21.97        58.62 o
  -5   9   3        109.06        118.25        48.90 o
  -4   9   3        232.05        242.23        35.73 o
  -3   9   3        100.92        130.35        35.45 o
  -2   9   3          1.94         17.41        37.22 o
  -1   9   3         84.92         57.96        36.36 o
   0   9   3        196.06        186.77        34.10 o
   1   9   3         77.98         72.92        55.34 o
   2   9   3         67.34         60.22        56.06 o
   3   9   3        501.05        527.16        46.93 o
   4   9   3        232.44        236.16        57.81 o
   5   9   3        367.07        319.36        38.98 o
   6   9   3          6.14         15.45        45.85 o
   7   9   3         24.37         41.59        57.44 o
   8   9   3        254.22        248.13        51.31 o
  -7  10   3         42.10         25.67        65.89 o
  -6  10   3          0.02          7.27        57.97 o
  -5  10   3        129.06        126.03        49.95 o
  -4  10   3         79.14         94.74        37.53 o
  -3  10   3        532.56        611.58        41.90 o
  -2  10   3        352.15        368.11        40.18 o
  -1  10   3        267.59        205.72        37.82 o
   0  10   3        157.92        215.83        33.64 o
   1  10   3        267.09        321.88        39.44 o
   2  10   3        867.04        913.93        50.51 o
   3  10   3        524.59        508.27        57.93 o
   4  10   3          8.64         23.07        48.57 o
   5  10   3        337.28        300.66        44.24 o
   6  10   3        436.98        499.16        47.81 o
   7  10   3          0.27         16.98        51.04 o
   8  10   3         46.35         14.20        57.02 o
  -7  11   3         14.80         25.71        79.75 o
  -6  11   3         23.55         14.61        58.14 o
  -5  11   3        238.37        196.47        51.37 o
  -4  11   3        801.70        834.89       116.20 o
  -3  11   3         17.72         35.11        34.15 o
  -2  11   3        165.29        161.62        47.42 o
  -1  11   3        524.84        562.02        40.55 o
   0  11   3          1.46          2.77        38.01 o
   1  11   3        103.37        101.85        44.98 o
   2  11   3         78.28        117.05        47.27 o
   3  11   3         87.12         76.21        40.74 o
   4  11   3        193.51        218.34        47.97 o
   5  11   3        351.24        351.69        51.95 o
   6  11   3        417.79        438.51        49.56 o
   7  11   3        236.02        203.30        54.17 o
   8  11   3         59.76         81.11        53.43 o
  -6  12   3        170.75        157.72        60.89 o
  -5  12   3        142.43        168.31        44.21 o
  -4  12   3         73.66         96.02        41.07 o
  -3  12   3        317.20        357.73        44.29 o
  -2  12   3          4.43        -10.41        41.96 o
  -1  12   3        407.30        408.65        41.38 o
   0  12   3         46.16         60.31        45.34 o
   1  12   3        163.05        153.49        35.92 o
   2  12   3         66.10         52.54        41.16 o
   3  12   3       3969.90       4137.62        72.06 o
   4  12   3       1052.19       1055.20        68.39 o
   5  12   3        152.73         95.30        57.12 o
   6  12   3        280.88        235.24        44.04 o
   7  12   3        178.09        158.77        54.78 o
   8  12   3        100.26         86.99        59.73 o
  -6  13   3          4.88         14.21        60.67 o
  -5  13   3        202.46        159.88        42.66 o
  -4  13   3         20.98         24.68        49.57 o
  -3  13   3         75.07         97.71        45.46 o
  -2  13   3        449.01        452.80        45.81 o
  -1  13   3        672.65        678.48        39.52 o
   0  13   3       3422.09       3328.31        45.16 o
   1  13   3        300.81        306.86        36.74 o
   2  13   3       1432.62       1483.12        46.11 o
   3  13   3        388.11        393.65        60.35 o
   4  13   3        725.82        714.07        54.45 o
   5  13   3        164.83        175.23        53.71 o
   6  13   3        131.68        114.70        50.39 o
   7  13   3          0.44         -8.81        50.07 o
  -6  14   3         56.61         53.50        84.76 o
  -5  14   3         42.05         51.93        56.19 o
  -4  14   3         17.03          5.95        40.70 o
  -3  14   3         64.29         79.35        47.85 o
  -2  14   3         45.04         53.33        46.02 o
  -1  14   3        305.28        256.14        51.19 o
   0  14   3        282.69        281.02        42.66 o
   1  14   3        266.53        268.67        38.46 o
   2  14   3        984.64       1035.35        74.13 o
   3  14   3        380.10        407.37        40.56 o
   4  14   3        390.65        369.78        75.92 o
   5  14   3         47.40        102.88        69.06 o
   6  14   3         11.96         16.70        61.53 o
   7  14   3        238.32        231.97        57.47 o
  -5  15   3        107.46         88.83        64.26 o
  -4  15   3         31.44         14.74        45.63 o
  -3  15   3         22.94         30.42        58.90 o
  -2  15   3          0.01         10.54        38.72 o
  -1  15   3         63.70         51.34        39.80 o
   0  15   3          8.64         -6.27        44.23 o
   1  15   3          7.19        -11.01        37.66 o
   2  15   3        119.91        138.11        39.96 o
   3  15   3         17.30         21.25        40.70 o
   4  15   3          3.18         31.19        47.48 o
   5  15   3         59.69         63.57        59.84 o
   6  15   3         79.02         55.28        63.57 o
  -4  16   3         12.44         43.66        65.87 o
  -3  16   3         47.20         53.11        53.84 o
  -2  16   3         34.51         55.39        57.40 o
  -1  16   3        449.39        428.96        48.81 o
   0  16   3        738.85        727.31        47.33 o
   1  16   3         12.23         16.04        41.60 o
   2  16   3          6.54         46.68        53.10 o
   3  16   3         43.06         42.65        41.54 o
   4  16   3          4.36         18.13        49.68 o
   5  16   3         27.17         13.10        73.76 o
   6  16   3         78.29         90.40        67.98 o
  -4  17   3         60.25         57.42        71.53 o
  -3  17   3          9.12          7.40        55.72 o
  -2  17   3         37.67         37.77        53.65 o
  -1  17   3         84.80         84.11        57.59 o
   0  17   3         39.08         64.55        47.52 o
   1  17   3         15.98         21.40        41.79 o
   2  17   3         43.54         63.50        43.36 o
   3  17   3         41.45         62.78        44.47 o
   4  17   3          6.11         61.05        51.21 o
   5  17   3         90.94         62.91        56.38 o
  -3  18   3         37.93         60.13        68.27 o
  -2  18   3        143.07        166.19        64.84 o
  -1  18   3         46.79         16.93        47.31 o
   0  18   3          1.75         -4.29        49.49 o
   1  18   3        100.64         97.94        41.86 o
   2  18   3         12.50        -23.73        49.48 o
   3  18   3         25.44         47.34        60.08 o
   4  18   3         16.77         24.26        48.96 o
   5  18   3          0.07         13.48        58.54 o
  -2  19   3         39.03         52.79        58.60 o
  -1  19   3         34.34         43.53        55.98 o
   0  19   3        144.48        130.35        62.88 o
   1  19   3          7.64         -0.56        53.36 o
   2  19   3         41.16         64.49        62.39 o
   3  19   3         69.45         45.91        45.58 o
   4  19   3         10.44         46.17        66.94 o
   0  20   3         64.89         50.35        56.82 o
   1  20   3         32.93          9.84        56.42 o
   2  20   3         11.49         58.41        58.05 o
  -3 -18   4        239.90        225.37        53.25 o
  -2 -18   4         48.46         17.07        56.71 o
  -1 -18   4         33.72         46.76        50.55 o
   0 -18   4        149.46        145.43        57.20 o
   1 -18   4        107.32         48.25        56.97 o
  -4 -17   4         42.27         38.26        55.72 o
  -3 -17   4         46.03         46.48        47.98 o
  -2 -17   4          1.56          2.10        43.51 o
  -1 -17   4          0.03          0.87        46.86 o
   0 -17   4          6.12         36.38        60.84 o
   1 -17   4        147.93         82.58        54.32 o
   2 -17   4        119.84        115.50        48.46 o
   3 -17   4         16.26         17.43        51.26 o
  -5 -16   4          0.19         12.21        66.81 o
  -4 -16   4          7.32         37.28        62.65 o
  -3 -16   4         89.08         90.20        44.78 o
  -2 -16   4        403.22        409.93        46.19 o
  -1 -16   4        870.22        797.10        46.78 o
   0 -16   4        256.04        257.12        57.73 o
   1 -16   4         39.44         42.92        49.83 o
   2 -16   4        326.04        324.91        42.93 o
   3 -16   4         11.46          0.16        53.23 o
   4 -16   4          7.57         -9.37        81.62 o
  -6 -15   4        145.98        182.36        58.58 o
  -5 -15   4          8.39         19.69        50.03 o
  -4 -15   4          1.33         44.94        51.40 o
  -3 -15   4         71.06         75.52        48.69 o
  -2 -15   4         37.73         60.29        47.13 o
  -1 -15   4        341.67        352.98        55.59 o
   0 -15   4         40.62         27.35        42.78 o
   1 -15   4         42.54         63.61        38.55 o
   2 -15   4         41.43         75.76        48.80 o
   3 -15   4         33.25         30.41        50.64 o
   4 -15   4        208.64        212.35        48.29 o
  -6 -14   4         81.84         65.13        63.09 o
  -5 -14   4         82.58         89.75        47.02 o
  -4 -14   4         88.85         86.78        48.08 o
  -3 -14   4        424.19        394.04        57.73 o
  -2 -14   4         18.58         37.79        51.86 o
  -1 -14   4        183.32        179.92        45.49 o
   0 -14   4        133.75        102.52        40.59 o
   1 -14   4        342.91        369.07        45.83 o
   2 -14   4         62.06         69.03        41.48 o
   3 -14   4         47.73         37.03        43.24 o
   4 -14   4         11.80         11.12        45.72 o
   5 -14   4         43.55         43.51        58.94 o
  -7 -13   4         27.73         35.67        52.79 o
  -6 -13   4          7.18        -16.18        47.94 o
  -5 -13   4         13.62         10.22        50.39 o
  -4 -13   4         73.89         42.83        54.01 o
  -3 -13   4        128.26        141.85        40.10 o
  -2 -13   4          4.95         11.15        43.03 o
  -1 -13   4        322.10        307.05        43.58 o
   0 -13   4         47.26         42.24        49.17 o
   1 -13   4        215.90        186.29        32.89 o
   2 -13   4         18.06         46.97        40.02 o
   3 -13   4          5.07         30.61        41.05 o
   4 -13   4          6.43          6.03        49.60 o
   5 -13   4          8.17          2.20        48.34 o
  -7 -12   4          1.95         21.33        49.48 o
  -6 -12   4          8.42         13.79        58.39 o
  -5 -12   4          4.74          7.95        55.39 o
  -4 -12   4         18.80         24.81        43.86 o
  -3 -12   4        405.19        424.11        44.16 o
  -2 -12   4          1.94          2.74        34.08 o
  -1 -12   4         81.44         81.97        40.96 o
   0 -12   4          7.64         13.82        32.78 o
   1 -12   4        182.37        195.13        37.07 o
   2 -12   4         28.32         16.32        43.46 o
   3 -12   4        303.57        300.60        45.46 o
   4 -12   4         10.91         35.03        48.96 o
   5 -12   4          0.86         -0.08        47.52 o
   6 -12   4        118.84        126.91        63.84 o
  -7 -11   4         12.60         15.00        47.89 o
  -6 -11   4        704.88        632.01        44.82 o
  -5 -11   4         69.47         99.42        41.77 o
  -4 -11   4        733.33        680.19        41.61 o
  -3 -11   4         22.32         50.30        37.24 o
  -2 -11   4        136.80        126.44        40.94 o
  -1 -11   4         61.27         50.83        45.06 o
   0 -11   4         16.90         19.02        31.86 o
   1 -11   4          0.04         14.33        35.88 o
   2 -11   4        135.27        140.10        32.19 o
   3 -11   4         40.75         27.10        43.49 o
   4 -11   4         30.61         35.17        45.38 o
   5 -11   4          0.97          3.26        47.95 o
   6 -11   4        130.03         68.79        60.58 o
  -8 -10   4         28.33         54.31        58.00 o
  -7 -10   4        275.70        228.55        61.50 o
  -6 -10   4        113.96         98.72        40.13 o
  -5 -10   4        338.25        295.48        45.92 o
  -4 -10   4          0.03         -2.05        47.70 o
  -3 -10   4         15.75         26.24        46.40 o
  -2 -10   4         47.71         46.87        31.79 o
  -1 -10   4        215.09        235.00        38.85 o
   0 -10   4        136.55        123.50        34.51 o
   1 -10   4        380.83        386.32        36.36 o
   2 -10   4         70.52         58.47        33.61 o
   3 -10   4         29.96         42.46        41.86 o
   4 -10   4          0.95         17.62        37.94 o
   5 -10   4         14.34        -19.05        48.33 o
   6 -10   4         48.19         21.92        58.99 o
   7 -10   4          5.42          8.21        67.38 o
  -8  -9   4         73.50         78.45        66.91 o
  -7  -9   4         19.42        -25.53        58.95 o
  -6  -9   4         63.97         70.90        48.18 o
  -5  -9   4         45.52         61.89        49.18 o
  -4  -9   4          0.00        -11.65        40.07 o
  -3  -9   4         36.28         57.74        34.64 o
  -2  -9   4         10.45          8.54        37.86 o
  -1  -9   4        435.38        419.97        43.18 o
   0  -9   4         84.18         88.34        30.21 o
   1  -9   4       1540.23       1465.95        55.25 o
   2  -9   4        433.74        413.06        36.60 o
   3  -9   4        596.83        550.91        41.77 o
   4  -9   4        250.99        217.53        39.09 o
   5  -9   4        308.62        319.96        66.44 o
   6  -9   4          6.19         31.89        70.38 o
   7  -9   4         27.93         14.18        80.36 o
  -8  -8   4         12.41          8.87        57.81 o
  -7  -8   4         11.90         38.34        59.01 o
  -6  -8   4         16.95         21.95        45.40 o
  -5  -8   4         15.98         38.03        42.66 o
  -4  -8   4         13.12         19.60        45.23 o
  -3  -8   4         46.58         73.30        44.46 o
  -2  -8   4        168.28        152.68        37.21 o
  -1  -8   4        852.61        850.06        35.83 o
   0  -8   4       2119.62       2247.62        42.83 o
   1  -8   4        852.69        878.55        38.38 o
   2  -8   4          0.04          7.80        37.98 o
   3  -8   4        724.41        827.89        38.17 o
   4  -8   4          0.03          0.31        38.31 o
   5  -8   4          3.31         12.39        45.97 o
   6  -8   4        292.63        399.64        59.77 o
   7  -8   4          0.31         -8.35        63.72 o
  -8  -7   4         36.24         46.86        64.02 o
  -7  -7   4          0.66         -9.94        50.46 o
  -6  -7   4         52.56         68.61        40.68 o
  -5  -7   4          1.02         -2.60        48.46 o
  -4  -7   4         92.90         76.56        55.47 o
  -3  -7   4         44.75         57.58        36.73 o
  -2  -7   4        163.27        139.79        37.14 o
  -1  -7   4       2126.88       2417.54        67.57 o
   0  -7   4       2175.10       2395.49        56.81 o
   1  -7   4       5916.83       6397.22       156.07 o
   2  -7   4         12.01          6.97        37.68 o
   3  -7   4        515.15        500.11        41.29 o
   4  -7   4         71.76         73.86        45.23 o
   5  -7   4          9.66         15.31        44.10 o
   6  -7   4         33.70         11.73        67.75 o
   7  -7   4          0.13         -2.45        76.48 o
   8  -7   4        316.73        272.68        87.97 o
  -8  -6   4         69.95         31.96        62.91 o
  -7  -6   4        203.04        223.57        57.57 o
  -6  -6   4         83.97         66.93        52.20 o
  -5  -6   4         77.62         68.58        42.34 o
  -4  -6   4         44.41         53.70        53.58 o
  -3  -6   4         78.89        106.23        36.14 o
  -2  -6   4         29.97         19.46        36.20 o
  -1  -6   4       4293.17       4163.89        54.60 o
   0  -6   4        752.37        883.79        34.80 o
   1  -6   4         20.87         34.22        32.56 o
   2  -6   4         40.61         30.23        33.69 o
   3  -6   4        522.35        585.47        37.57 o
   4  -6   4         15.45          1.37        35.29 o
   5  -6   4        220.50        234.20       131.54 o
   6  -6   4        394.59        326.61        57.23 o
   7  -6   4        189.29        171.10        62.73 o
   8  -6   4        119.60        152.28        68.53 o
  -8  -5   4         24.38          9.76        61.67 o
  -7  -5   4         75.60         88.77        48.56 o
  -6  -5   4         86.85         78.80        52.70 o
  -5  -5   4        139.37        180.63        40.91 o
  -4  -5   4        396.99        427.23        54.32 o
  -3  -5   4         83.47         61.38        49.45 o
  -2  -5   4       2940.02       2872.16        65.02 o
  -1  -5   4       4285.97       4078.79        53.92 o
   0  -5   4       3845.03       3729.62        44.91 o
   1  -5   4         13.45          3.83        35.85 o
   2  -5   4       1030.93        969.03        37.78 o
   3  -5   4       1393.89       1449.75        42.79 o
   4  -5   4        177.06        122.45        44.52 o
   5  -5   4        566.38        444.83       125.19 o
   6  -5   4         67.24        101.76        47.82 o
   7  -5   4        168.34        205.44        59.38 o
   8  -5   4         19.52        119.82        84.49 o
  -9  -4   4          5.65          6.95        79.32 o
  -8  -4   4         10.23         13.57        61.07 o
  -7  -4   4         20.54         25.01        56.09 o
  -6  -4   4          9.73          5.18        50.33 o
  -5  -4   4         92.77         96.32        47.61 o
  -4  -4   4        414.64        373.92        39.46 o
  -3  -4   4       1276.35       1291.79        59.98 o
  -2  -4   4      15294.03      15696.50       201.56 o
  -1  -4   4       1560.95       1380.11        37.93 o
   0  -4   4          7.79          2.86        26.24 o
   1  -4   4       3759.11       3681.60        60.64 o
   2  -4   4        849.16        716.24        41.12 o
   3  -4   4       3051.56       2878.18       482.13 o
   4  -4   4        815.11        838.91        49.10 o
   5  -4   4         85.10         27.89        60.10 o
   6  -4   4       2650.03       2839.84        75.67 o
   7  -4   4         38.25         88.52        58.57 o
   8  -4   4          1.31         14.61        67.67 o
  -9  -3   4          2.12          1.07        71.98 o
  -8  -3   4         77.47         54.63        60.27 o
  -7  -3   4          0.37          3.95        53.76 o
  -6  -3   4        209.72        225.95        51.31 o
  -5  -3   4        201.45        192.61        47.24 o
  -4  -3   4         19.04         20.44        58.69 o
  -3  -3   4       1379.90       1344.20        54.20 o
  -2  -3   4       2276.21       2186.85        47.66 o
  -1  -3   4       3486.02       3997.92        52.99 o
   0  -3   4          0.66         17.64        27.74 o
   1  -3   4       1734.41       1902.40        48.83 o
   2  -3   4        489.85        674.09        39.96 o
   3  -3   4          3.87         17.22        34.12 o
   4  -3   4        430.20        354.55        48.64 o
   5  -3   4         73.64        118.93        59.71 o
   6  -3   4        461.06        434.39        67.22 o
   7  -3   4        293.40        279.49        84.65 o
   8  -3   4        156.73        159.99        63.20 o
  -9  -2   4          9.60          2.78        73.37 o
  -8  -2   4          3.09         26.75        60.75 o
  -7  -2   4        463.01        424.40        59.30 o
  -6  -2   4        205.24        218.18        52.28 o
  -5  -2   4          0.17          5.25        48.55 o
  -4  -2   4         70.23         84.46        43.25 o
  -3  -2   4        311.38        366.01        42.59 o
  -2  -2   4       3480.04       3384.34        56.37 o
  -1  -2   4       8376.22       8239.09        74.51 o
   0  -2   4       9917.33      10854.84       240.30 o
   1  -2   4       2636.56       2795.18        75.42 o
   2  -2   4        621.58        493.55        38.53 o
   3  -2   4       1387.21       1440.20        43.91 o
   4  -2   4         39.72         75.07        45.98 o
   5  -2   4         37.98         16.39        49.78 o
   6  -2   4         34.22         76.76        64.56 o
   7  -2   4        115.27        129.04        70.25 o
   8  -2   4         26.49         20.55        54.14 o
   9  -2   4         52.11         65.69        86.23 o
  -9  -1   4         92.05         79.14        81.70 o
  -8  -1   4        645.13        623.06        66.53 o
  -7  -1   4         62.36         73.67        57.25 o
  -6  -1   4       2661.00       2636.53       160.42 o
  -5  -1   4        370.92        399.59        58.04 o
  -4  -1   4         60.31         81.25        42.83 o
  -3  -1   4       7030.97       7443.74       312.65 o
  -2  -1   4       6947.80       6648.60       160.47 o
  -1  -1   4       5019.49       4912.64        65.22 o
   0  -1   4       8584.13       9196.95       271.80 o
   1  -1   4        198.15        249.60        35.96 o
   2  -1   4        218.45        113.80        36.07 o
   3  -1   4       1121.45       1146.59        64.48 o
   4  -1   4        300.24        208.33        35.17 o
   5  -1   4         24.25          7.27        58.94 o
   6  -1   4        330.16        202.97        96.21 o
   7  -1   4          0.00         33.75        55.50 o
   8  -1   4        145.45        190.87        74.33 o
   9  -1   4          3.77        -14.02        85.59 o
  -9   0   4        129.86        118.13        96.15 o
  -8   0   4        309.10        335.42        71.41 o
  -7   0   4        639.98        624.28        61.15 o
  -6   0   4        268.85        260.22        52.03 o
  -5   0   4          5.29          3.02        39.46 o
  -4   0   4       1025.80       1100.53        60.45 o
  -3   0   4          1.04          5.66        43.08 o
  -2   0   4       4766.71       5189.86       257.86 o
  -1   0   4       1168.08       1115.98        54.08 o
   0   0   4        220.01        346.76        37.96 o
   1   0   4        690.56        605.97        40.43 o
   2   0   4       3138.18       2450.84       221.29 o
   3   0   4        417.33        408.44        44.14 o
   4   0   4       1486.81       1598.73        82.18 o
   5   0   4          3.64         28.42        41.15 o
   6   0   4         76.52         58.63        50.89 o
   7   0   4         59.44         38.86        46.98 o
   8   0   4          4.49         11.78        71.87 o
   9   0   4         27.49         44.32        67.62 o
  -9   1   4        915.64        945.74       128.19 o
  -8   1   4         17.78         35.89        75.80 o
  -7   1   4          6.89          3.56        51.67 o
  -6   1   4         46.00         67.28        45.69 o
  -5   1   4         14.52         11.88        41.50 o
  -4   1   4         81.84         59.60        40.29 o
  -3   1   4          0.05          8.39        37.04 o
  -2   1   4        238.72        182.52        37.17 o
  -1   1   4       3677.97       3649.85        70.88 o
   0   1   4       6226.20       6346.33       181.54 o
   1   1   4        110.53         79.29        31.94 o
   2   1   4       1106.42       1262.59        44.68 o
   3   1   4       5430.64       5755.91       170.08 o
   4   1   4       1147.88       1132.36        46.48 o
   5   1   4         61.18         51.18        38.89 o
   6   1   4          2.12         27.38        39.74 o
   7   1   4         32.42         12.70        53.58 o
   8   1   4         63.19         77.76        71.29 o
   9   1   4         41.76         90.09        80.08 o
  -9   2   4        268.59        306.66       124.91 o
  -8   2   4        257.64        227.52        85.28 o
  -7   2   4        666.92        644.34        56.62 o
  -6   2   4        142.12        138.08        57.85 o
  -5   2   4        416.54        486.11        43.94 o
  -4   2   4        609.86        602.40        43.92 o
  -3   2   4        166.49        152.10        39.76 o
  -2   2   4       1369.91       1433.84        48.30 o
  -1   2   4       2070.01       1939.93        49.50 o
   0   2   4       2243.52       2344.89        59.40 o
   1   2   4       1565.12       1427.45        46.42 o
   2   2   4        330.48        246.43        33.60 o
   3   2   4          0.74         12.57        35.33 o
   4   2   4        101.02        108.03        32.97 o
   5   2   4          2.48         14.07        44.22 o
   6   2   4         29.38         71.92        45.82 o
   7   2   4          0.27         12.44        46.29 o
   8   2   4          8.96         26.93        57.26 o
   9   2   4         32.99         21.12        56.65 o
  -8   3   4          0.09          9.19        76.39 o
  -7   3   4          4.48          6.38        58.21 o
  -6   3   4          8.30          9.51        54.29 o
  -5   3   4        498.07        444.94        45.90 o
  -4   3   4         13.11         18.52        39.29 o
  -3   3   4          8.22         10.69        38.15 o
  -2   3   4        191.88        194.67        38.63 o
  -1   3   4        816.70        737.20        45.95 o
   0   3   4       3827.23       3683.32        93.70 o
   1   3   4        170.67        166.18        33.62 o
   2   3   4        723.18        713.94        35.50 o
   3   3   4         12.08         26.20        38.27 o
   4   3   4        464.89        550.51        41.94 o
   5   3   4       1017.90       1026.72        47.17 o
   6   3   4          4.80        -10.24        43.61 o
   7   3   4         60.53         67.07        43.99 o
   8   3   4         15.15         11.82        71.92 o
   9   3   4         13.89        -32.42       117.99 o
  -8   4   4        451.56        415.89        79.04 o
  -7   4   4         11.00        -11.10        69.27 o
  -6   4   4        851.64        794.30        55.57 o
  -5   4   4         25.74         31.69        44.23 o
  -4   4   4        345.04        356.03        42.89 o
  -3   4   4       1627.18       1681.54        46.92 o
  -2   4   4        632.33        635.23        40.83 o
  -1   4   4          0.02          0.61        40.25 o
   0   4   4       5093.61       5316.34       116.67 o
   1   4   4        216.98        181.22        54.32 o
   2   4   4         76.07         83.44        38.28 o
   3   4   4        405.78        319.77        44.83 o
   4   4   4        272.02        301.98        45.85 o
   5   4   4        177.53        193.11        41.87 o
   6   4   4          9.28         17.91        53.97 o
   7   4   4         80.61        100.19        47.67 o
   8   4   4          0.03         -2.91        57.55 o
   9   4   4         65.73         69.21        65.96 o
  -8   5   4          1.25         19.56        78.56 o
  -7   5   4        903.50        745.52       141.11 o
  -6   5   4         34.55         51.09        53.62 o
  -5   5   4        355.28        349.58        39.55 o
  -4   5   4        163.65        167.74        39.09 o
  -3   5   4        445.84        543.32        39.70 o
  -2   5   4         22.65         37.95        35.52 o
  -1   5   4        630.95        608.14        43.85 o
   0   5   4          5.00         27.89        43.00 o
   1   5   4       4802.34       4743.65        78.84 o
   2   5   4         19.38         11.04        33.29 o
   3   5   4          6.66          0.06        37.95 o
   4   5   4          6.47          7.93        39.40 o
   5   5   4        117.47        144.49        42.07 o
   6   5   4          1.69          2.25        54.39 o
   7   5   4        436.58        444.59        49.47 o
   8   5   4          8.36         11.24        64.13 o
   9   5   4        210.99        245.44        76.42 o
  -8   6   4          9.97         42.55        80.22 o
  -7   6   4         11.91         26.02        71.60 o
  -6   6   4          0.62         14.47        46.14 o
  -5   6   4         97.29        104.07        47.22 o
  -4   6   4        239.12        228.86        39.55 o
  -3   6   4          1.16         -3.68        36.47 o
  -2   6   4        101.42         96.28        35.15 o
  -1   6   4        163.96        134.14        31.40 o
   0   6   4       2434.05       2490.49        58.22 o
   1   6   4         57.98         50.61        36.92 o
   2   6   4       1393.88       1571.25        52.76 o
   3   6   4        122.92         94.21        43.04 o
   4   6   4        677.36        713.89        65.15 o
   5   6   4          1.97         13.12        46.86 o
   6   6   4         82.52         92.66        51.38 o
   7   6   4          6.87         25.19        54.97 o
   8   6   4        200.82        225.12        53.12 o
   9   6   4         36.27         18.51        72.91 o
  -8   7   4          5.31         -6.97        81.80 o
  -7   7   4         27.94         47.53        72.93 o
  -6   7   4          2.08         25.30        54.46 o
  -5   7   4          9.20         16.32        47.10 o
  -4   7   4        110.94        130.36        40.56 o
  -3   7   4         80.44         64.89        36.88 o
  -2   7   4          7.34         14.55        32.02 o
  -1   7   4        161.67        122.01        30.58 o
   0   7   4       2307.66       2681.58        59.48 o
   1   7   4          3.70         43.82        52.92 o
   2   7   4        572.05        545.46        56.83 o
   3   7   4        143.16        108.50        53.30 o
   4   7   4         31.59         23.14        46.33 o
   5   7   4        304.87        339.78        43.60 o
   6   7   4          6.52         10.87        51.98 o
   7   7   4        225.86        215.31        50.61 o
   8   7   4          6.53          1.95        54.22 o
   9   7   4        255.50        167.88        70.59 o
  -8   8   4          6.49         28.75        86.13 o
  -7   8   4          0.00         37.39        73.86 o
  -6   8   4         90.42         77.25        55.35 o
  -5   8   4         40.06         49.70        40.31 o
  -4   8   4         12.34         31.93        40.64 o
  -3   8   4        166.76        169.62        39.32 o
  -2   8   4         98.83        114.57        37.23 o
  -1   8   4        519.06        435.32        33.87 o
   0   8   4        150.09        222.64        37.98 o
   1   8   4       1925.90       1928.28        62.81 o
   2   8   4       3892.35       4237.80       106.69 o
   3   8   4          0.03          3.28        44.89 o
   4   8   4         69.22         54.11        40.30 o
   5   8   4         50.40         78.81        43.12 o
   6   8   4        885.99        981.14        49.34 o
   7   8   4        330.16        276.87        71.63 o
   8   8   4        115.50         49.02        64.00 o
  -7   9   4         10.72         10.56        64.84 o
  -6   9   4         36.84         46.01        48.53 o
  -5   9   4          7.75         16.08        41.69 o
  -4   9   4          0.21          1.91        36.87 o
  -3   9   4        106.51         87.22        32.28 o
  -2   9   4          0.64         16.44        38.13 o
  -1   9   4       2370.84       2270.33        85.75 o
   0   9   4       2667.46       2932.61        99.76 o
   1   9   4       1176.04       1165.85        55.59 o
   2   9   4        156.46        175.86        46.19 o
   3   9   4         40.85         70.38        38.79 o
   4   9   4        233.85        267.12        41.36 o
   5   9   4          5.26         12.65        48.97 o
   6   9   4         15.37         42.98        38.17 o
   7   9   4          0.13         27.85        72.74 o
   8   9   4         25.06         35.34        56.00 o
  -7  10   4          8.72         41.37        78.94 o
  -6  10   4          6.11         12.33        54.59 o
  -5  10   4         12.74         57.48        50.71 o
  -4  10   4        182.68        158.12        42.95 o
  -3  10   4        555.35        497.90        43.44 o
  -2  10   4        419.61        442.28        41.04 o
  -1  10   4         20.16         20.63        43.40 o
   0  10   4          0.31         -7.41        33.01 o
   1  10   4          1.71         -0.70        45.17 o
   2  10   4        881.55        915.64        50.86 o
   3  10   4          0.70         17.05        45.54 o
   4  10   4        288.46        244.80        48.94 o
   5  10   4         45.97         47.57        43.60 o
   6  10   4       1378.48       1444.78        67.73 o
   7  10   4        127.76        106.98        52.18 o
   8  10   4        229.05        209.88        57.63 o
  -7  11   4         63.48         49.15        80.18 o
  -6  11   4         39.90         16.67        56.65 o
  -5  11   4        188.18        164.16        42.16 o
  -4  11   4        111.89         97.11        41.25 o
  -3  11   4         36.90         61.08        42.31 o
  -2  11   4         16.06         -0.23        46.50 o
  -1  11   4         11.37         12.86        45.64 o
   0  11   4         37.73         51.24        37.90 o
   1  11   4         57.19         47.69        39.87 o
   2  11   4         16.46         10.46        56.05 o
   3  11   4        267.13        194.50        47.74 o
   4  11   4        534.39        592.12        51.41 o
   5  11   4        701.29        637.90        53.72 o
   6  11   4          7.13         -8.13        47.09 o
   7  11   4         23.34         34.56        75.70 o
   8  11   4         28.65         46.82        59.99 o
  -6  12   4          4.46         26.93        57.43 o
  -5  12   4         71.11         92.43        49.19 o
  -4  12   4          4.64          8.99        46.19 o
  -3  12   4          2.62         12.54        39.31 o
  -2  12   4         36.78         55.20        38.03 o
  -1  12   4          4.18         14.44        39.95 o
   0  12   4        219.00        178.33        40.40 o
   1  12   4         37.23         12.32        39.87 o
   2  12   4       1834.13       1869.99        55.40 o
   3  12   4        469.63        420.25        51.90 o
   4  12   4       1979.26       1862.84        67.68 o
   5  12   4          1.45         31.38        45.54 o
   6  12   4          4.38         38.49        55.24 o
   7  12   4          1.80        -17.00        64.18 o
   8  12   4          0.06          7.90        59.36 o
  -6  13   4          0.02          5.92        68.12 o
  -5  13   4        732.72        802.16        55.96 o
  -4  13   4       1081.15       1083.78        51.39 o
  -3  13   4        147.95        121.19        46.69 o
  -2  13   4       1665.18       1617.51        55.87 o
  -1  13   4       2540.28       2471.50        55.88 o
   0  13   4         32.71         72.34        39.75 o
   1  13   4          2.41         -4.85        36.24 o
   2  13   4         81.40         86.59        41.76 o
   3  13   4        597.35        553.54        61.08 o
   4  13   4        284.38        293.57        52.95 o
   5  13   4         45.63         47.39        47.00 o
   6  13   4        152.05        138.92        58.08 o
   7  13   4         55.53         24.63        80.45 o
  -6  14   4        214.30        218.89       110.73 o
  -5  14   4          1.38         17.57        46.83 o
  -4  14   4        385.31        306.57        82.13 o
  -3  14   4        164.75        128.45        49.03 o
  -2  14   4         24.06         43.35        52.56 o
  -1  14   4         15.40         17.35        43.17 o
   0  14   4         61.97         32.96        43.18 o
   1  14   4          7.79         11.15        48.30 o
   2  14   4        902.38        953.63        38.73 o
   3  14   4         23.62         54.13        50.76 o
   4  14   4          2.08        -19.33        52.58 o
   5  14   4        239.53        244.90        56.15 o
   6  14   4        341.70        371.52        61.50 o
   7  14   4         10.29          2.73        82.69 o
  -5  15   4         61.54         40.46        49.74 o
  -4  15   4          0.25         20.95        62.54 o
  -3  15   4          0.49         20.21        51.01 o
  -2  15   4          0.52          8.01        47.42 o
  -1  15   4        540.88        483.31        46.55 o
   0  15   4        899.07        913.56        52.86 o
   1  15   4         44.29         29.06        38.43 o
   2  15   4          3.34         14.12        39.79 o
   3  15   4        184.48        162.46        52.95 o
   4  15   4        311.80        288.88        57.90 o
   5  15   4        156.58        189.40        59.47 o
   6  15   4         66.65         74.50        55.47 o
  -4  16   4        187.84        213.99        66.52 o
  -3  16   4        311.98        315.12        59.19 o
  -2  16   4         11.52         48.39        45.83 o
  -1  16   4         20.11         10.55        47.61 o
   0  16   4        760.89        743.55        47.51 o
   1  16   4          0.03         27.30        46.09 o
   2  16   4          0.09          4.20        41.32 o
   3  16   4        136.97        147.93        42.19 o
   4  16   4          1.01         10.28        56.79 o
   5  16   4         62.23         74.49        73.45 o
   6  16   4         34.11         30.10        50.11 o
  -4  17   4         45.66         60.81        61.43 o
  -3  17   4          2.22         39.13        64.47 o
  -2  17   4        366.50        309.04        48.08 o
  -1  17   4          0.18         -8.73        49.49 o
   0  17   4         27.68         38.68        49.25 o
   1  17   4         13.39         44.48        48.66 o
   2  17   4        105.72         71.26        43.24 o
   3  17   4         31.45         37.86        57.09 o
   4  17   4         64.74         70.47        51.74 o
   5  17   4         57.93         48.84        54.06 o
  -3  18   4         24.83          4.41        60.45 o
  -2  18   4         27.86         37.04        56.25 o
  -1  18   4        312.79        266.20        47.59 o
   0  18   4          1.28          2.95        49.70 o
   1  18   4         75.08         76.96        46.35 o
   2  18   4         22.45         32.00        45.21 o
   3  18   4         35.04         69.10        60.19 o
   4  18   4          0.01        -17.10        53.22 o
   5  18   4         95.87        113.21        47.97 o
  -2  19   4          3.76         -8.13        68.48 o
  -1  19   4         26.38          9.59        50.02 o
   0  19   4        103.73         75.16        55.07 o
   1  19   4         27.31         10.93        47.66 o
   2  19   4          7.42        -12.79        63.14 o
   3  19   4          7.12         28.56        49.62 o
   4  19   4         38.63         71.67        57.51 o
   0  20   4          8.19         24.65        67.15 o
   1  20   4          0.91        -20.75        57.06 o
   2  20   4          0.49         16.87        67.39 o
  -2 -18   5        145.77        237.27        53.05 o
  -1 -18   5         10.40         76.51        58.18 o
   0 -18   5         23.75         51.04        66.18 o
   1 -18   5         25.99         37.98        68.11 o
  -4 -17   5          0.01         34.34        66.56 o
  -3 -17   5          2.19         14.81        55.86 o
  -2 -17   5          7.39         20.10        48.38 o
  -1 -17   5        469.61        452.96        50.26 o
   0 -17   5          9.87         -8.00        47.68 o
   1 -17   5         86.28         58.86        48.57 o
   2 -17   5         14.98         44.35        45.57 o
  -5 -16   5         75.25         86.10        58.98 o
  -4 -16   5         28.04         39.74        61.96 o
  -3 -16   5        208.63        150.41        46.53 o
  -2 -16   5          0.78         19.03        60.25 o
  -1 -16   5         94.60        114.10        51.88 o
   0 -16   5        171.96        149.43        45.73 o
   1 -16   5        225.90        264.16        51.76 o
   2 -16   5         15.59         40.43        42.81 o
   3 -16   5         24.61         21.74        55.32 o
  -5 -15   5         10.46          7.93        49.49 o
  -4 -15   5        202.76        270.53        52.20 o
  -3 -15   5         82.05         84.04        56.08 o
  -2 -15   5          0.37         -1.57        43.17 o
  -1 -15   5        177.73        180.88        40.01 o
   0 -15   5        537.26        498.44        65.87 o
   1 -15   5         13.14         52.37        43.59 o
   2 -15   5         61.99         67.98        49.63 o
   3 -15   5          5.17         46.70        42.24 o
   4 -15   5          0.01         27.30        49.39 o
  -6 -14   5         46.66         56.38        65.13 o
  -5 -14   5        162.29        120.80        47.07 o
  -4 -14   5         43.73         -0.65        44.37 o
  -3 -14   5        348.64        333.57        47.56 o
  -2 -14   5        177.38        168.37        41.09 o
  -1 -14   5          9.67         -0.08        45.40 o
   0 -14   5        106.48        129.63        46.93 o
   1 -14   5          7.74         25.55        46.42 o
   2 -14   5         67.97         33.20        42.49 o
   3 -14   5        105.39         97.54        40.43 o
   4 -14   5          0.06         -6.94        52.36 o
   5 -14   5        185.72         72.17        59.98 o
  -6 -13   5         26.70         28.98        52.60 o
  -5 -13   5        497.20        510.40        51.17 o
  -4 -13   5        320.52        282.96        43.28 o
  -3 -13   5          0.04         28.84        45.36 o
  -2 -13   5        209.21        221.45        50.93 o
  -1 -13   5         24.76         15.77        43.88 o
   0 -13   5         42.07         57.85        38.54 o
   1 -13   5          2.81          5.50        36.22 o
   2 -13   5        355.26        332.29        47.04 o
   3 -13   5        177.17        169.91        41.92 o
   4 -13   5        167.81        171.69        43.72 o
   5 -13   5          1.50         26.90        50.43 o
  -7 -12   5          2.36         28.76        42.50 o
  -6 -12   5         56.60         96.91        51.90 o
  -5 -12   5         13.48        -13.88        44.26 o
  -4 -12   5        405.67        414.48        41.68 o
  -3 -12   5        260.75        221.02        39.08 o
  -2 -12   5         44.52         49.85        48.78 o
  -1 -12   5         43.17         76.76        48.35 o
   0 -12   5         80.13         97.17        33.46 o
   1 -12   5         54.41         72.12        39.09 o
   2 -12   5        191.19        163.72        36.71 o
   3 -12   5         89.17         88.15        45.51 o
   4 -12   5        294.79        253.40        50.48 o
   5 -12   5          7.53        -13.08        49.65 o
   6 -12   5         43.58         22.67        59.10 o
  -7 -11   5          1.71         11.49        49.47 o
  -6 -11   5         73.46         82.74        41.48 o
  -5 -11   5         22.40         15.92        46.33 o
  -4 -11   5        125.90        107.45        35.45 o
  -3 -11   5         97.18        120.39        41.66 o
  -2 -11   5         71.83         74.56        40.56 o
  -1 -11   5          9.70          1.52        45.53 o
   0 -11   5        200.86        144.58        35.93 o
   1 -11   5         83.03         66.82        34.14 o
   2 -11   5        108.17        110.77        38.52 o
   3 -11   5         56.09         52.38        43.76 o
   4 -11   5          9.70         16.34        46.95 o
   5 -11   5        151.55        135.03        47.99 o
   6 -11   5        127.35         86.57        76.59 o
  -7 -10   5        122.79         78.70        48.39 o
  -6 -10   5         58.25         50.79        49.20 o
  -5 -10   5        418.17        348.30        40.59 o
  -4 -10   5        212.90        189.97        42.13 o
  -3 -10   5          0.53         -1.33        45.55 o
  -2 -10   5         82.16         65.33        39.79 o
  -1 -10   5        195.23        204.89        45.09 o
   0 -10   5         12.86         18.91        34.38 o
   1 -10   5         44.84         51.56        35.60 o
   2 -10   5         12.41         19.69        36.97 o
   3 -10   5          1.14          8.37        34.85 o
   4 -10   5         70.46         81.64        36.59 o
   5 -10   5          4.43         26.48        45.26 o
   6 -10   5          0.18         40.53        59.94 o
   7 -10   5          2.55         -9.53        67.49 o
  -8  -9   5         11.36         -2.72        68.40 o
  -7  -9   5         43.47         38.96        61.80 o
  -6  -9   5         19.99         36.63        54.68 o
  -5  -9   5        109.48         85.84        44.00 o
  -4  -9   5         60.75         61.82        39.81 o
  -3  -9   5        310.36        342.42        39.78 o
  -2  -9   5          3.72         -9.18        38.57 o
  -1  -9   5          8.04         17.90        36.34 o
   0  -9   5        393.98        460.12        30.13 o
   1  -9   5        876.40        897.81        37.92 o
   2  -9   5         37.09         57.46        33.08 o
   3  -9   5        283.79        294.13        41.15 o
   4  -9   5         99.60         96.21        45.20 o
   5  -9   5         42.31         15.87        47.45 o
   6  -9   5          0.11         57.27        73.41 o
   7  -9   5         40.98         60.41        67.41 o
  -8  -8   5         14.59         43.16        66.54 o
  -7  -8   5          1.51         13.43        51.34 o
  -6  -8   5        185.89        172.21        53.89 o
  -5  -8   5         15.05         10.21        48.81 o
  -4  -8   5          3.92         17.22        40.76 o
  -3  -8   5          0.21         10.95        33.84 o
  -2  -8   5        548.37        588.00        40.10 o
  -1  -8   5        201.76        208.20        36.09 o
   0  -8   5        241.01        243.34        33.37 o
   1  -8   5          0.37          7.39        28.50 o
   2  -8   5          2.74         14.38        34.52 o
   3  -8   5          0.58         18.46        35.86 o
   4  -8   5        123.64        164.32        44.42 o
   5  -8   5         56.45         32.13        41.40 o
   6  -8   5        700.91        700.36       133.86 o
   7  -8   5        253.19        204.75        66.51 o
  -8  -7   5          2.84         12.58        56.43 o
  -7  -7   5         77.67         35.20        50.85 o
  -6  -7   5         16.82         29.93        53.39 o
  -5  -7   5          1.86         22.69        43.14 o
  -4  -7   5          0.25         16.41        44.73 o
  -3  -7   5        471.43        553.46        35.48 o
  -2  -7   5         18.75         20.17        32.46 o
  -1  -7   5        601.93        666.26        34.59 o
   0  -7   5       2221.67       2448.64        42.32 o
   1  -7   5         80.80        102.17        30.62 o
   2  -7   5        982.83        954.03        87.81 o
   3  -7   5         26.40         17.65        39.14 o
   4  -7   5        477.16        459.56        45.34 o
   5  -7   5          0.27          0.13        41.40 o
   6  -7   5         63.56         79.24        72.03 o
   7  -7   5         20.95         22.84        65.55 o
   8  -7   5         61.65        124.95       120.43 o
  -8  -6   5          0.07         10.57        55.71 o
  -7  -6   5        136.01        115.02        59.10 o
  -6  -6   5         38.30         29.02        45.47 o
  -5  -6   5          3.24         19.98        36.73 o
  -4  -6   5        140.56        152.04        39.45 o
  -3  -6   5        327.67        336.56        42.26 o
  -2  -6   5        313.94        413.53        52.26 o
  -1  -6   5       1950.79       1872.71        34.47 o
   0  -6   5        306.40        337.63        27.55 o
   1  -6   5         68.34         89.98        35.03 o
   2  -6   5        716.16        724.00        39.92 o
   3  -6   5         10.43         25.21        35.40 o
   4  -6   5        218.52        236.70        44.48 o
   5  -6   5         39.87         55.36        48.61 o
   6  -6   5          8.42         -5.09        70.66 o
   7  -6   5         24.87         40.28        63.31 o
   8  -6   5          3.48          7.77        73.52 o
  -8  -5   5          1.00        -16.98        63.04 o
  -7  -5   5         55.26         54.27        49.48 o
  -6  -5   5        164.12        122.86        52.85 o
  -5  -5   5        134.15        112.96        41.39 o
  -4  -5   5        136.26        161.97        52.00 o
  -3  -5   5       2762.84       2965.74        65.53 o
  -2  -5   5        543.74        652.84        39.17 o
  -1  -5   5         62.44        101.94        28.71 o
   0  -5   5       1811.48       1858.24        35.02 o
   1  -5   5        209.76        185.03        35.62 o
   2  -5   5        515.67        473.12        39.29 o
   3  -5   5       2661.21       2754.31        95.40 o
   4  -5   5          5.97         -3.45        44.16 o
   5  -5   5          1.04         29.15        61.56 o
   6  -5   5         38.71         43.58        69.40 o
   7  -5   5        174.10        154.29        61.77 o
   8  -5   5        259.81        184.14        84.70 o
  -8  -4   5         13.15         38.61        62.29 o
  -7  -4   5        171.69        153.94        57.56 o
  -6  -4   5        559.77        512.31        48.28 o
  -5  -4   5         44.80         61.29        48.13 o
  -4  -4   5        462.29        488.90        57.75 o
  -3  -4   5       1024.79       1052.27        40.78 o
  -2  -4   5        579.23        450.88        41.19 o
  -1  -4   5       1732.66       1608.69        38.55 o
   0  -4   5        861.48        810.90        35.19 o
   1  -4   5         93.69        114.93        29.13 o
   2  -4   5          0.60          6.37        34.05 o
   3  -4   5          0.84         12.57        40.52 o
   4  -4   5       1588.92       1449.97       111.95 o
   5  -4   5         40.45         18.84        43.34 o
   6  -4   5        226.77        269.23        68.85 o
   7  -4   5        456.61        346.97        76.67 o
   8  -4   5         15.84          7.04        82.71 o
  -8  -3   5          3.24         12.50        65.41 o
  -7  -3   5         55.15         73.01        62.93 o
  -6  -3   5         50.72         71.52        50.93 o
  -5  -3   5        131.12        109.94        49.71 o
  -4  -3   5        180.53        186.68        45.63 o
  -3  -3   5       1415.17       1413.92        54.90 o
  -2  -3   5        270.52        228.75        42.94 o
  -1  -3   5       1473.88       1649.21        39.29 o
   0  -3   5        303.44        233.12        30.56 o
   1  -3   5       4315.40       4156.19        92.67 o
   2  -3   5       3683.68       3259.04       291.23 o
   3  -3   5       2786.13       2839.06       171.97 o
   4  -3   5        932.29        894.39        43.66 o
   5  -3   5        713.51        881.08        76.55 o
   6  -3   5        123.32         70.13        46.81 o
   7  -3   5          3.69        -11.11        60.28 o
   8  -3   5         86.47        109.32        81.12 o
  -9  -2   5         32.76         42.35        69.69 o
  -8  -2   5        236.11        251.90        65.79 o
  -7  -2   5        379.11        351.88        56.42 o
  -6  -2   5        927.08        883.31        62.16 o
  -5  -2   5        409.18        466.37        44.88 o
  -4  -2   5        114.76        118.33        46.99 o
  -3  -2   5        112.24         85.12        34.52 o
  -2  -2   5       2177.29       2428.26        49.53 o
  -1  -2   5      14835.90      14615.26       343.98 o
   0  -2   5        151.81        214.77        31.28 o
   1  -2   5      10853.26      10360.72       386.41 o
   2  -2   5       4214.20       3775.17       212.36 o
   3  -2   5        173.14        163.73        34.01 o
   4  -2   5        101.42        117.16        38.99 o
   5  -2   5         25.84         51.41        49.07 o
   6  -2   5        289.86        261.35        65.66 o
   7  -2   5         47.18         15.89        56.95 o
   8  -2   5         68.50         62.23        64.31 o
  -9  -1   5          9.20          9.96        78.82 o
  -8  -1   5        137.38        136.70        64.11 o
  -7  -1   5        122.21        100.38        56.04 o
  -6  -1   5        456.47        470.47        54.09 o
  -5  -1   5        271.22        223.51        49.35 o
  -4  -1   5        699.56        693.14        42.20 o
  -3  -1   5        450.54        355.47        44.80 o
  -2  -1   5       1077.96       1216.52        44.94 o
  -1  -1   5         17.75         33.40        33.16 o
   0  -1   5        628.46        461.62        33.67 o
   1  -1   5       6229.76       5657.58       373.74 o
   2  -1   5       5877.65       6724.81       388.94 o
   3  -1   5       5209.98       5377.38       270.69 o
   4  -1   5         15.35         33.25        38.87 o
   5  -1   5        132.99        160.16        43.46 o
   6  -1   5          3.31          0.39        52.82 o
   7  -1   5         55.98         73.97        70.09 o
   8  -1   5          3.56         12.06        62.83 o
   9  -1   5          8.07         72.32       120.81 o
  -9   0   5         14.44         13.26        86.19 o
  -8   0   5         24.44         54.20        69.57 o
  -7   0   5        181.11        137.35        59.67 o
  -6   0   5         92.56         93.43        61.40 o
  -5   0   5        224.81        283.34        49.37 o
  -4   0   5        274.29        251.45        39.72 o
  -3   0   5        506.07        525.40        46.59 o
  -2   0   5       1596.15       1448.78        82.20 o
  -1   0   5         17.01          5.10        41.71 o
   0   0   5         94.16         28.96        37.70 o
   1   0   5          2.55         14.80        29.49 o
   2   0   5        534.25        370.71        33.18 o
   3   0   5       3290.47       3612.41       165.89 o
   4   0   5         42.94         24.43        44.64 o
   5   0   5        107.52         74.05        41.32 o
   6   0   5         25.64         18.31        56.74 o
   7   0   5          3.85          8.06        67.47 o
   8   0   5          1.44         -9.91        61.55 o
   9   0   5          9.98         29.52        84.73 o
  -8   1   5         25.07         33.92        70.42 o
  -7   1   5        213.71        215.79        64.40 o
  -6   1   5         52.50         82.24        45.94 o
  -5   1   5         32.56         45.08        39.92 o
  -4   1   5       3891.07       4239.60       258.88 o
  -3   1   5       1316.22       1445.35        51.47 o
  -2   1   5          0.06          7.38        40.50 o
  -1   1   5        108.54        135.97        40.48 o
   0   1   5       8477.95       7476.90       246.95 o
   1   1   5       3668.94       3232.52       123.09 o
   2   1   5        190.65        104.74        30.60 o
   3   1   5        814.04        821.07        39.03 o
   4   1   5         77.82         81.35        36.35 o
   5   1   5        952.75       1041.73        55.78 o
   6   1   5         94.42         92.22        42.65 o
   7   1   5         52.70         67.00        46.94 o
   8   1   5         20.26         13.53        75.47 o
   9   1   5          4.86         -3.37        68.21 o
  -8   2   5         50.34         68.92        76.95 o
  -7   2   5         88.97         88.60        54.07 o
  -6   2   5        105.72        116.66        46.17 o
  -5   2   5         28.52         68.44        42.42 o
  -4   2   5        424.01        479.48        45.15 o
  -3   2   5       4083.53       4506.07       163.99 o
  -2   2   5       2494.96       2433.83        89.48 o
  -1   2   5        750.58        816.50        55.59 o
   0   2   5        189.28         93.74        33.01 o
   1   2   5         11.33          1.22        32.94 o
   2   2   5       2788.16       2579.02        64.56 o
   3   2   5        571.60        651.21        36.05 o
   4   2   5       1079.13       1153.71       121.70 o
   5   2   5        999.22       1093.75        43.94 o
   6   2   5        510.11        453.60        44.51 o
   7   2   5          6.76          7.61        41.90 o
   8   2   5         76.16         56.69        52.80 o
   9   2   5         93.35        100.40        58.53 o
  -8   3   5        226.01        245.02        75.96 o
  -7   3   5        131.33        129.70        57.30 o
  -6   3   5        216.02        241.62        44.83 o
  -5   3   5         15.99         -2.29        44.05 o
  -4   3   5        205.94        243.42        42.89 o
  -3   3   5         15.97         33.19        40.19 o
  -2   3   5       3890.93       4282.46       123.66 o
  -1   3   5       1390.50       1433.31        58.33 o
   0   3   5       1309.05       1357.77        52.31 o
   1   3   5        184.42        159.26        38.56 o
   2   3   5        307.52        337.24        35.48 o
   3   3   5        559.61        489.53        34.70 o
   4   3   5        284.28        289.89        36.77 o
   5   3   5         70.51         93.65        41.28 o
   6   3   5          0.01         13.08        39.48 o
   7   3   5         95.55         76.79        45.19 o
   8   3   5          6.13         34.31        60.01 o
   9   3   5         39.87         94.50       116.95 o
  -8   4   5          0.14         -8.50        77.94 o
  -7   4   5        159.43        169.13        62.19 o
  -6   4   5        186.99        203.74        50.08 o
  -5   4   5         10.77         23.30        42.30 o
  -4   4   5        941.29       1029.03        65.39 o
  -3   4   5       1555.75       1759.49        46.23 o
  -2   4   5        301.08        247.68        43.67 o
  -1   4   5        310.53        353.65        41.60 o
   0   4   5       6292.62       6801.73        88.89 o
   1   4   5       1033.09       1034.37        49.16 o
   2   4   5         88.95         78.65        36.92 o
   3   4   5        816.68        756.26        37.82 o
   4   4   5         28.08         42.29        35.64 o
   5   4   5          0.11         17.72        36.92 o
   6   4   5        929.72        990.29        43.59 o
   7   4   5        130.13        122.11        55.93 o
   8   4   5         26.57          6.04        67.81 o
   9   4   5         10.86         18.47        81.87 o
  -8   5   5         12.89         18.29        87.41 o
  -7   5   5          0.83         -0.77        60.77 o
  -6   5   5          2.15          2.32        50.24 o
  -5   5   5         50.50         72.75        50.19 o
  -4   5   5         35.87         32.83        40.04 o
  -3   5   5         72.93         77.01        37.37 o
  -2   5   5         50.06         73.43        40.85 o
  -1   5   5        351.20        329.15        41.98 o
   0   5   5        557.41        669.13        54.43 o
   1   5   5        253.03        224.65        52.26 o
   2   5   5        428.13        403.64        38.53 o
   3   5   5        132.75         76.22        33.08 o
   4   5   5        166.30        158.10        35.63 o
   5   5   5         24.72         17.62        42.34 o
   6   5   5         16.62         12.60        52.33 o
   7   5   5        154.86        160.25        49.43 o
   8   5   5          2.28         -6.79        58.56 o
   9   5   5         12.63         36.45        65.70 o
  -8   6   5         11.60         24.59        81.06 o
  -7   6   5         14.01         54.88        69.06 o
  -6   6   5          0.13          3.43        52.13 o
  -5   6   5         54.17         80.80        48.08 o
  -4   6   5         85.44        108.95        39.86 o
  -3   6   5        404.61        426.35        38.39 o
  -2   6   5         20.51         17.55        34.87 o
  -1   6   5          4.19          4.02        31.13 o
   0   6   5        124.80        154.65        50.82 o
   1   6   5         68.84        102.47        51.89 o
   2   6   5          2.82         11.07        40.96 o
   3   6   5         80.87         61.80        38.71 o
   4   6   5         25.40         36.21        45.70 o
   5   6   5        130.91        166.26        48.97 o
   6   6   5         22.48        -13.78        52.83 o
   7   6   5         71.58         78.23        56.01 o
   8   6   5          7.45         18.83        67.17 o
   9   6   5         19.26         18.11        65.85 o
  -8   7   5         10.72          1.60        83.90 o
  -7   7   5         10.54         -6.82        72.20 o
  -6   7   5         35.63         31.69        52.05 o
  -5   7   5         18.86         40.19        46.06 o
  -4   7   5         30.77         50.45        42.14 o
  -3   7   5         49.60         71.90        36.83 o
  -2   7   5        604.69        629.78        39.45 o
  -1   7   5        104.71         91.54        39.86 o
   0   7   5        484.50        476.76        54.26 o
   1   7   5        496.89        559.91        47.53 o
   2   7   5       1292.56       1390.88        51.45 o
   3   7   5         24.49         29.10        44.35 o
   4   7   5        251.99        261.21        47.70 o
   5   7   5         26.13         46.10        47.97 o
   6   7   5        401.98        316.87        47.91 o
   7   7   5         13.93          9.74        51.56 o
   8   7   5        146.50        162.92        68.46 o
  -8   8   5          1.11         31.96       110.05 o
  -7   8   5        171.76        162.45        75.39 o
  -6   8   5        293.50        257.73        47.69 o
  -5   8   5        146.56        155.04        47.05 o
  -4   8   5        192.47        233.13        41.66 o
  -3   8   5         50.01         68.44        38.24 o
  -2   8   5        603.56        641.77        44.94 o
  -1   8   5        336.66        313.47        30.47 o
   0   8   5       8063.91       8494.91        84.52 o
   1   8   5       3169.02       3656.60        63.25 o
   2   8   5         83.25        115.12        43.72 o
   3   8   5        113.69        112.28        54.74 o
   4   8   5        141.75        162.26        41.21 o
   5   8   5         62.13         61.60        35.22 o
   6   8   5         61.47         50.20        53.28 o
   7   8   5          2.99          6.74        58.15 o
   8   8   5          0.25         18.83        63.90 o
  -7   9   5          6.28          0.13        76.44 o
  -6   9   5        123.14        106.06        54.89 o
  -5   9   5        219.48        183.31        42.96 o
  -4   9   5         36.06         55.91        42.05 o
  -3   9   5        145.47        157.11        39.94 o
  -2   9   5        318.34        365.36        40.80 o
  -1   9   5          4.39          4.87        33.15 o
   0   9   5       1860.68       2115.66       107.09 o
   1   9   5        314.63        345.00        46.52 o
   2   9   5          3.37        -13.66        55.70 o
   3   9   5         14.80         -9.52        54.66 o
   4   9   5         85.64         65.11        40.85 o
   5   9   5         41.68         25.71        49.64 o
   6   9   5         72.80         35.20        53.19 o
   7   9   5       1310.72       1365.45        73.91 o
   8   9   5         13.83         -3.82        57.36 o
  -7  10   5         23.66         26.80        79.35 o
  -6  10   5         82.08        103.17        48.42 o
  -5  10   5         18.99         41.95        47.08 o
  -4  10   5        385.60        448.21        40.36 o
  -3  10   5        401.49        408.93        49.61 o
  -2  10   5        759.47        676.89        38.97 o
  -1  10   5       1423.67       1363.16        48.33 o
   0  10   5        394.80        387.72        39.39 o
   1  10   5        993.76       1075.91        49.13 o
   2  10   5          1.28         13.52        56.61 o
   3  10   5        161.61        224.34        56.53 o
   4  10   5        443.64        496.78        49.84 o
   5  10   5       4197.69       4179.77       137.12 o
   6  10   5        646.50        657.58        56.46 o
   7  10   5          0.43         11.08        47.11 o
   8  10   5         86.70         99.74        66.63 o
  -7  11   5          1.67         37.86        81.46 o
  -6  11   5        103.14        109.98        57.54 o
  -5  11   5         18.31         26.72        43.44 o
  -4  11   5        189.07        172.78        45.77 o
  -3  11   5          5.58         11.43        41.74 o
  -2  11   5          1.73         12.60        47.21 o
  -1  11   5        829.54        900.47        48.70 o
   0  11   5          1.90          8.88        37.80 o
   1  11   5         44.74         61.79        46.75 o
   2  11   5        215.53        188.01        48.00 o
   3  11   5       1874.71       1973.00        49.32 o
   4  11   5       1856.62       1920.07        50.34 o
   5  11   5         21.47         29.96        39.63 o
   6  11   5          2.15         14.91        49.93 o
   7  11   5         43.48         69.18        61.10 o
   8  11   5         46.57         37.10        53.85 o
  -6  12   5         20.37         43.53        59.02 o
  -5  12   5        261.28        257.86        45.32 o
  -4  12   5         18.56          4.49        42.05 o
  -3  12   5        329.68        393.21        52.59 o
  -2  12   5         38.41         20.45        48.81 o
  -1  12   5        445.29        438.88        39.06 o
   0  12   5         10.43          3.56        45.19 o
   1  12   5          4.37         21.24        39.54 o
   2  12   5        100.94        162.21        48.30 o
   3  12   5        174.34        143.05        48.64 o
   4  12   5          0.67         14.37        50.86 o
   5  12   5        157.56        176.57        46.86 o
   6  12   5        129.67        116.42        43.85 o
   7  12   5        345.47        324.46        62.58 o
   8  12   5        146.57        172.56        60.78 o
  -6  13   5         58.93         48.46        56.00 o
  -5  13   5        183.06        121.62        48.24 o
  -4  13   5       1255.03       1245.54        61.51 o
  -3  13   5        912.84        952.83        56.24 o
  -2  13   5       1060.52        890.47        77.22 o
  -1  13   5          3.43          5.30        48.75 o
   0  13   5       1017.04       1052.60        50.32 o
   1  13   5         11.15         33.54        41.19 o
   2  13   5         30.66         36.74        60.35 o
   3  13   5          5.51         11.36        48.69 o
   4  13   5         51.82         87.28        63.90 o
   5  13   5        337.07        272.28        54.76 o
   6  13   5          0.01         -2.32        51.89 o
   7  13   5         64.04         77.11        55.87 o
  -5  14   5          3.55          6.04        56.15 o
  -4  14   5        204.00        147.39        46.53 o
  -3  14   5          0.96          2.31        49.09 o
  -2  14   5       1145.19       1158.14        50.04 o
  -1  14   5        163.69        177.71        42.98 o
   0  14   5        138.25         93.59        50.66 o
   1  14   5        187.38        237.26        49.66 o
   2  14   5         84.95        100.49        44.04 o
   3  14   5         68.66         42.38        50.13 o
   4  14   5         62.53         85.61        66.13 o
   5  14   5          4.26          6.10        49.12 o
   6  14   5         42.45         54.62        60.97 o
   7  14   5         75.77         53.11        56.48 o
  -5  15   5         40.45         64.73        71.41 o
  -4  15   5        104.35        138.51        64.03 o
  -3  15   5          4.24         22.34        51.05 o
  -2  15   5         13.31         29.46        47.14 o
  -1  15   5          8.51         27.64        45.62 o
   0  15   5        925.73        804.83        79.30 o
   1  15   5        113.52        109.16        39.09 o
   2  15   5        669.97        686.79        42.54 o
   3  15   5         38.74         28.79        45.43 o
   4  15   5          0.54         29.73        57.59 o
   5  15   5          0.81         24.95        69.73 o
   6  15   5          5.12         34.59        55.63 o
  -4  16   5         65.86         70.04        58.25 o
  -3  16   5         13.12         18.87        61.29 o
  -2  16   5        512.23        548.95        58.82 o
  -1  16   5        257.69        238.13        47.73 o
   0  16   5        269.00        261.38        54.85 o
   1  16   5          5.64         42.92        47.65 o
   2  16   5        115.37        130.32        46.12 o
   3  16   5         59.30         62.59        46.90 o
   4  16   5          2.93         33.26        57.64 o
   5  16   5         51.06         33.19        60.73 o
   6  16   5         12.24        -20.24        57.45 o
  -4  17   5         28.27         38.90        62.27 o
  -3  17   5         20.00         24.99        65.63 o
  -2  17   5        128.98        107.87        60.99 o
  -1  17   5         36.16         16.32        58.32 o
   0  17   5        124.00        103.08        45.20 o
   1  17   5        274.02        288.13        56.27 o
   2  17   5        137.78        142.58        44.03 o
   3  17   5         64.26         31.43        44.46 o
   4  17   5         23.10         33.90        59.77 o
   5  17   5          0.84        -13.84        62.32 o
  -3  18   5        259.64        201.09        54.95 o
  -2  18   5         60.30         56.06        50.54 o
  -1  18   5          0.00         -9.38        52.71 o
   0  18   5          8.97          9.31        59.36 o
   1  18   5         20.41         29.57        46.51 o
   2  18   5         85.44         91.14        50.32 o
   3  18   5          1.50         -3.54        52.20 o
   4  18   5          2.41        -13.46        43.19 o
   5  18   5         65.95         90.19        58.51 o
  -2  19   5         33.39          4.71        58.81 o
  -1  19   5          6.93         14.82        56.50 o
   0  19   5         10.38         46.56        63.08 o
   1  19   5          3.50         -4.47        49.23 o
   2  19   5          2.84         15.15        49.13 o
   3  19   5         83.68         72.45        55.37 o
   4  19   5          0.07        -12.68        58.57 o
   0  20   5        164.40        171.27        47.62 o
   1  20   5          7.04          3.18        52.38 o
   2  20   5        105.70        130.94        48.35 o
  -1 -18   6          3.02         22.95        51.59 o
   0 -18   6        156.83        178.91       125.62 o
  -3 -17   6        124.21        150.91        57.33 o
  -2 -17   6         15.08         31.67        49.90 o
  -1 -17   6          1.42         29.47        63.80 o
   0 -17   6         65.70         59.46        63.43 o
   1 -17   6          4.67         37.38        55.37 o
   2 -17   6         38.84         39.19        46.04 o
  -4 -16   6        165.36        153.90        66.04 o
  -3 -16   6         81.48         96.24        47.89 o
  -2 -16   6        351.82        253.83        60.47 o
  -1 -16   6         61.97         41.14        51.07 o
   0 -16   6         56.26         38.53        52.22 o
   1 -16   6        287.03        298.61        47.52 o
   2 -16   6          0.70          1.16        43.52 o
   3 -16   6         57.79         21.84        46.31 o
  -5 -15   6          0.38         53.96        49.77 o
  -4 -15   6        136.40        103.09        47.82 o
  -3 -15   6        256.59        271.97        50.60 o
  -2 -15   6          0.80         -0.66        49.09 o
  -1 -15   6          1.85          2.90        44.73 o
   0 -15   6        124.56        117.48        49.56 o
   1 -15   6        163.55        225.24        51.03 o
   2 -15   6         54.79         51.11        50.94 o
   3 -15   6         13.88         21.81        42.64 o
   4 -15   6          1.66         45.25        55.73 o
  -6 -14   6          2.76         36.33        66.09 o
  -5 -14   6         16.21         25.26        44.45 o
  -4 -14   6         33.00         39.49        57.79 o
  -3 -14   6         57.14         54.68        47.82 o
  -2 -14   6        294.26        249.97        43.02 o
  -1 -14   6         31.23         74.24        46.35 o
   0 -14   6        112.85        127.19        54.14 o
   1 -14   6        377.81        375.63        40.20 o
   2 -14   6        105.61        124.82        43.64 o
   3 -14   6         37.33         28.20        44.54 o
   4 -14   6        127.73        116.84        46.90 o
  -6 -13   6         49.68         26.20        54.38 o
  -5 -13   6        134.76         73.35        52.25 o
  -4 -13   6        170.31        103.61        47.71 o
  -3 -13   6         20.34         27.76        37.12 o
  -2 -13   6          0.04         -9.52        44.27 o
  -1 -13   6         27.81         63.16        51.57 o
   0 -13   6          0.80         34.91        36.31 o
   1 -13   6          5.14        -12.46        34.39 o
   2 -13   6         17.81         34.64        41.15 o
   3 -13   6        161.96        161.05        48.29 o
   4 -13   6         97.04         53.14        51.07 o
   5 -13   6          0.11        -17.96        53.32 o
  -7 -12   6          1.72          3.24        46.60 o
  -6 -12   6          3.52         26.21        61.37 o
  -5 -12   6          0.12         -7.16        43.36 o
  -4 -12   6        534.76        525.37        43.96 o
  -3 -12   6        194.88        194.75        50.91 o
  -2 -12   6        312.73        275.52        43.39 o
  -1 -12   6          1.65         19.22        42.77 o
   0 -12   6          7.06         31.33        35.56 o
   1 -12   6         31.39         58.46        36.21 o
   2 -12   6        254.37        232.67        40.61 o
   3 -12   6          1.37          4.67        46.58 o
   4 -12   6         55.35         35.99        43.24 o
   5 -12   6         20.98          8.66        48.52 o
   6 -12   6          4.07         18.71        60.10 o
  -7 -11   6         18.43         27.77        45.21 o
  -6 -11   6        129.86        145.39        51.82 o
  -5 -11   6          1.13         -1.90        54.46 o
  -4 -11   6         79.84         90.02        50.97 o
  -3 -11   6        623.24        571.08        43.97 o
  -2 -11   6         29.68         46.31        33.29 o
  -1 -11   6        127.37        106.86        36.12 o
   0 -11   6        132.90        140.34        37.05 o
   1 -11   6         47.06         49.92        34.10 o
   2 -11   6          1.73         20.72        38.30 o
   3 -11   6          0.44          6.85        39.66 o
   4 -11   6        141.25        184.05        46.87 o
   5 -11   6          4.64         20.24        56.27 o
   6 -11   6          4.80         17.99        69.27 o
  -7 -10   6         32.43         33.38        48.46 o
  -6 -10   6          0.07         33.72        49.53 o
  -5 -10   6         90.08         99.96        45.73 o
  -4 -10   6        200.47        219.97        39.67 o
  -3 -10   6        328.97        312.43        37.11 o
  -2 -10   6        261.53        261.25        39.94 o
  -1 -10   6        419.19        450.46        39.67 o
   0 -10   6         64.40         86.48        36.02 o
   1 -10   6          7.40         11.09        30.76 o
   2 -10   6         16.79         13.80        37.00 o
   3 -10   6        169.53        190.15        43.47 o
   4 -10   6        540.56        631.94        47.10 o
   5 -10   6         73.01        102.37        54.34 o
   6 -10   6        196.44        155.99        76.34 o
  -8  -9   6          2.49          4.07       120.16 o
  -7  -9   6          9.21          5.39        47.22 o
  -6  -9   6         63.25         44.36        39.25 o
  -5  -9   6         44.22         41.45        50.71 o
  -4  -9   6        291.91        291.36        48.03 o
  -3  -9   6        226.77        268.51        39.76 o
  -2  -9   6        173.03        137.70        44.93 o
  -1  -9   6       1222.35       1266.90        44.65 o
   0  -9   6        272.24        293.36        38.62 o
   1  -9   6        357.25        385.66        36.47 o
   2  -9   6        206.68        223.51        33.70 o
   3  -9   6        407.20        458.23        43.68 o
   4  -9   6        110.54        127.52        36.12 o
   5  -9   6         60.81         86.51        47.26 o
   6  -9   6          1.45         21.26        53.27 o
   7  -9   6         22.10         10.59        59.89 o
  -8  -8   6          0.67          9.56        59.29 o
  -7  -8   6         22.79          8.83        60.87 o
  -6  -8   6          5.06         26.82        46.60 o
  -5  -8   6          0.33         26.32        42.25 o
  -4  -8   6         77.34         94.30        47.10 o
  -3  -8   6        145.36        129.61        34.63 o
  -2  -8   6         11.99         21.23        34.08 o
  -1  -8   6        264.34        270.64        31.08 o
   0  -8   6        113.86        132.12        37.06 o
   1  -8   6         50.43         47.77        31.31 o
   2  -8   6         38.18         33.87        39.54 o
   3  -8   6         47.12         93.71        37.61 o
   4  -8   6          7.43         16.36        37.08 o
   5  -8   6          0.23          0.63        44.86 o
   6  -8   6         77.39         53.70        60.09 o
   7  -8   6          6.47          1.65        82.82 o
  -8  -7   6         17.30         17.00        58.49 o
  -7  -7   6         81.91         75.43        60.39 o
  -6  -7   6          4.52         -5.05        55.01 o
  -5  -7   6          2.57          7.17        38.21 o
  -4  -7   6         37.79         46.16        45.85 o
  -3  -7   6        444.93        461.31        44.11 o
  -2  -7   6        866.24       1004.12        56.38 o
  -1  -7   6         12.54         29.92        36.07 o
   0  -7   6        561.97        637.83        44.25 o
   1  -7   6         15.15          2.47        43.31 o
   2  -7   6         19.94         37.30        39.01 o
   3  -7   6          2.31          2.95        36.30 o
   4  -7   6       1883.66       1865.09       126.66 o
   5  -7   6        207.43        154.04        53.50 o
   6  -7   6        400.26        358.67        52.18 o
   7  -7   6        238.57        233.43        81.93 o
  -8  -6   6          4.09         21.33        64.52 o
  -7  -6   6         16.26         27.21        59.56 o
  -6  -6   6         25.93         14.75        54.27 o
  -5  -6   6         52.67         65.57        41.80 o
  -4  -6   6         17.93         31.22        38.94 o
  -3  -6   6         26.74         39.36        43.21 o
  -2  -6   6        305.13        313.20        36.83 o
  -1  -6   6       1203.09       1229.12        36.75 o
   0  -6   6        521.54        528.54        29.06 o
   1  -6   6         15.37         24.13        29.89 o
   2  -6   6         48.17         48.37        33.68 o
   3  -6   6        503.52        537.58        38.34 o
   4  -6   6        193.07        260.76        38.33 o
   5  -6   6        983.93        892.97        56.50 o
   6  -6   6         37.51         90.97        71.34 o
   7  -6   6        150.18        174.17        80.91 o
   8  -6   6          1.84         -8.49        63.33 o
  -8  -5   6         14.30         28.46        68.60 o
  -7  -5   6         92.10        115.75        58.80 o
  -6  -5   6          2.04          8.31        54.22 o
  -5  -5   6        204.80        212.47        41.93 o
  -4  -5   6         47.00         37.25        45.17 o
  -3  -5   6        224.41        235.97        37.04 o
  -2  -5   6       1437.67       1432.49        36.43 o
  -1  -5   6       2421.23       2335.33        43.53 o
   0  -5   6        209.35        188.37        32.47 o
   1  -5   6        201.73        219.37        35.83 o
   2  -5   6         44.51         68.64        37.04 o
   3  -5   6        399.52        408.43        41.79 o
   4  -5   6        440.03        393.31        44.93 o
   5  -5   6       2058.38       2312.91        67.80 o
   6  -5   6        801.94        717.49       195.98 o
   7  -5   6          0.31         -0.83        55.26 o
   8  -5   6        229.79        266.11        89.81 o
  -8  -4   6        101.30        117.97        63.27 o
  -7  -4   6         49.67         31.49        60.87 o
  -6  -4   6        355.06        341.67        47.90 o
  -5  -4   6        203.11        139.88        65.36 o
  -4  -4   6        533.85        575.01        42.94 o
  -3  -4   6         11.31          9.24        35.63 o
  -2  -4   6       1709.52       1887.55        45.25 o
  -1  -4   6       1476.93       1357.42        37.29 o
   0  -4   6        874.75        845.65        45.57 o
   1  -4   6          1.31         28.75        34.88 o
   2  -4   6          7.49         38.11        30.25 o
   3  -4   6        388.94        361.71        36.14 o
   4  -4   6          4.83         -6.64        38.36 o
   5  -4   6          7.21         28.09        45.17 o
   6  -4   6        114.35         85.28        56.87 o
   7  -4   6         10.91        -20.89        63.22 o
   8  -4   6          1.02          1.02        68.80 o
  -8  -3   6         10.63         15.51        61.69 o
  -7  -3   6        153.99        101.33        55.92 o
  -6  -3   6        383.06        345.92        53.04 o
  -5  -3   6        588.87        659.99        53.37 o
  -4  -3   6          0.14         -7.30        45.80 o
  -3  -3   6        335.34        310.11        44.16 o
  -2  -3   6       1537.33       1372.36        42.60 o
  -1  -3   6        277.35        344.28        32.92 o
   0  -3   6        158.49        129.43        31.10 o
   1  -3   6        863.05        950.74        35.63 o
   2  -3   6        123.60        152.34        34.66 o
   3  -3   6        288.83        307.49        39.45 o
   4  -3   6        110.82        118.17        37.97 o
   5  -3   6        102.07        155.77        44.70 o
   6  -3   6          0.14        -12.19        49.14 o
   7  -3   6         40.35         28.42        62.65 o
   8  -3   6          1.88          6.27        85.36 o
  -8  -2   6          8.54         19.82        65.25 o
  -7  -2   6        203.65        174.00        55.96 o
  -6  -2   6        516.22        491.48        53.12 o
  -5  -2   6        445.94        550.23        51.45 o
  -4  -2   6        214.53        250.25        48.34 o
  -3  -2   6       6214.84       6370.36       188.86 o
  -2  -2   6        232.00        308.78        44.15 o
  -1  -2   6         31.05         18.97        31.17 o
   0  -2   6          4.61         10.43        35.75 o
   1  -2   6         14.01         34.42        26.67 o
   2  -2   6        320.73        257.72        32.14 o
   3  -2   6        410.27        413.55        39.45 o
   4  -2   6        347.75        345.64        45.53 o
   5  -2   6         92.71        156.96        43.69 o
   6  -2   6        160.66        132.91        68.47 o
   7  -2   6         45.13         -1.11        59.06 o
   8  -2   6        185.15        243.74        66.80 o
  -8  -1   6          4.75         11.17        62.11 o
  -7  -1   6       1194.36       1183.65        62.69 o
  -6  -1   6       2601.51       2481.66       183.23 o
  -5  -1   6          0.84          4.49        48.95 o
  -4  -1   6       3630.63       3682.59       188.99 o
  -3  -1   6        325.25        290.27        36.62 o
  -2  -1   6        458.38        427.37        46.07 o
  -1  -1   6        539.40        405.89        37.33 o
   0  -1   6       2117.48       1839.88       118.74 o
   1  -1   6        918.88        921.16        98.27 o
   2  -1   6          0.09         28.62        36.81 o
   3  -1   6       1602.04       1645.99        62.09 o
   4  -1   6       1075.90       1102.86        48.30 o
   5  -1   6         14.15         49.05        47.35 o
   6  -1   6        110.44        116.23        65.95 o
   7  -1   6        277.62        306.46        71.97 o
   8  -1   6         22.14         30.84        65.47 o
  -8   0   6        561.38        582.19        69.16 o
  -7   0   6         73.84         65.22        55.91 o
  -6   0   6        712.41        720.60        56.43 o
  -5   0   6        187.75        232.42        47.16 o
  -4   0   6         10.41         15.66        37.51 o
  -3   0   6       1264.98       1334.94        56.18 o
  -2   0   6       1426.62       1405.19        49.45 o
  -1   0   6        114.38        204.49        41.65 o
   0   0   6       1147.09        919.41        57.00 o
   1   0   6        768.47        584.33        34.15 o
   2   0   6       4593.77       4412.84       226.09 o
   3   0   6       2347.82       2624.82        91.67 o
   4   0   6          8.88          5.03        36.74 o
   5   0   6        237.68        316.23        48.59 o
   6   0   6         27.85         21.12        53.02 o
   7   0   6          6.29          5.17        69.53 o
   8   0   6         55.25         78.37        77.15 o
   9   0   6         32.14        -12.60       122.72 o
  -8   1   6        248.53        226.37        68.56 o
  -7   1   6         20.34         41.11        55.61 o
  -6   1   6        116.52        130.18        53.14 o
  -5   1   6        807.74        762.37        53.48 o
  -4   1   6        901.27        932.76        45.61 o
  -3   1   6        318.62        295.44        42.33 o
  -2   1   6       1646.24       1573.18        54.62 o
  -1   1   6        460.25        352.52        40.02 o
   0   1   6       3108.40       3204.52       129.25 o
   1   1   6         78.72         48.56        37.58 o
   2   1   6       3819.54       3441.24        73.09 o
   3   1   6         51.84         65.79        35.31 o
   4   1   6        235.79        232.49        35.30 o
   5   1   6          5.50         26.48        40.24 o
   6   1   6         74.53         66.14        42.99 o
   7   1   6          1.69          3.24        59.08 o
   8   1   6          0.01         29.93        61.35 o
   9   1   6          4.46         11.82        69.12 o
  -8   2   6          1.22         -4.74        76.87 o
  -7   2   6        138.01        140.89        75.00 o
  -6   2   6         87.88        118.26        46.60 o
  -5   2   6         15.25         31.91        43.19 o
  -4   2   6        893.18        913.63        42.03 o
  -3   2   6        272.52        305.96        45.64 o
  -2   2   6       1436.33       1414.50        56.81 o
  -1   2   6        177.94        154.64        44.03 o
   0   2   6        954.24        740.38        45.68 o
   1   2   6         67.79         43.18        30.45 o
   2   2   6        281.77        151.35        34.07 o
   3   2   6       4296.21       4713.48       110.17 o
   4   2   6        182.12        146.29        35.47 o
   5   2   6          0.21         10.46        40.19 o
   6   2   6        193.33        172.05        49.00 o
   7   2   6         21.96          3.16        59.53 o
   8   2   6        116.39        147.92        60.48 o
   9   2   6          0.05         25.60        59.66 o
  -8   3   6         33.32         34.73        64.83 o
  -7   3   6          4.01         17.25        60.91 o
  -6   3   6        100.06         93.70        49.12 o
  -5   3   6        155.54        220.22        44.67 o
  -4   3   6       2002.43       2097.43        88.35 o
  -3   3   6        291.93        303.94        41.35 o
  -2   3   6       2113.36       2156.69        70.76 o
  -1   3   6        127.14         85.36        47.72 o
   0   3   6        171.78        238.40        36.27 o
   1   3   6        805.20        631.77        36.65 o
   2   3   6        301.94        419.38        38.12 o
   3   3   6         10.66         16.64        38.51 o
   4   3   6         25.35         17.40        35.01 o
   5   3   6         37.13         12.35        38.21 o
   6   3   6        102.68         65.98        40.31 o
   7   3   6         26.38         24.01        45.80 o
   8   3   6          0.05         33.63        60.52 o
   9   3   6         18.45         16.73        85.51 o
  -8   4   6         53.42         56.76        67.51 o
  -7   4   6         49.89         62.57        54.84 o
  -6   4   6         93.74        131.07        51.08 o
  -5   4   6        105.63         82.57        43.07 o
  -4   4   6          2.37          9.84        42.95 o
  -3   4   6          0.63          6.65        34.04 o
  -2   4   6        336.10        350.39        41.25 o
  -1   4   6        103.92         65.55        39.41 o
   0   4   6         24.70         73.02        49.26 o
   1   4   6         44.92         14.18        35.74 o
   2   4   6         16.50         29.45        42.29 o
   3   4   6        118.56         84.33        38.55 o
   4   4   6        450.85        426.54        34.43 o
   5   4   6         15.14         10.80        37.70 o
   6   4   6        423.02        465.33        43.12 o
   7   4   6         23.16         18.61        46.93 o
   8   4   6         97.49         89.03        58.36 o
   9   4   6         29.01         28.80        86.12 o
  -8   5   6         32.52         25.20        80.34 o
  -7   5   6          4.45         15.10        54.80 o
  -6   5   6          0.31          7.77        49.97 o
  -5   5   6        278.36        345.67        45.17 o
  -4   5   6        391.15        408.61        43.82 o
  -3   5   6        118.59        144.07        36.59 o
  -2   5   6         78.29         47.53        34.25 o
  -1   5   6         16.10         26.10        40.64 o
   0   5   6          0.53          1.99        34.96 o
   1   5   6       1306.52       1331.87        49.40 o
   2   5   6       2031.40       2067.12        68.54 o
   3   5   6        240.88        255.20        34.98 o
   4   5   6        705.43        712.96        38.39 o
   5   5   6          4.78         30.29        48.35 o
   6   5   6        139.79        101.34        47.40 o
   7   5   6        186.39        199.24        51.18 o
   8   5   6         39.73         31.87        68.77 o
   9   5   6         90.11         56.42        77.66 o
  -8   6   6          4.50          3.67        82.20 o
  -7   6   6          1.80          6.01        57.61 o
  -6   6   6         84.30        136.87        51.91 o
  -5   6   6          1.10         21.96        43.06 o
  -4   6   6        132.88        129.33        39.96 o
  -3   6   6          2.13          7.51        37.38 o
  -2   6   6       1440.57       1313.39        43.24 o
  -1   6   6         89.12        117.99        34.66 o
   0   6   6       2776.45       2891.30        64.92 o
   1   6   6       6299.84       6671.36       124.87 o
   2   6   6       2271.22       2209.39       198.42 o
   3   6   6        203.30        164.03        32.27 o
   4   6   6        400.66        400.67        38.46 o
   5   6   6          2.68         10.65        43.27 o
   6   6   6          2.14          5.22        46.02 o
   7   6   6         28.16         35.96        58.87 o
   8   6   6         34.27         38.01        66.97 o
   9   6   6          5.46         25.18       104.44 o
  -8   7   6         12.07         28.10        85.21 o
  -7   7   6        891.66        804.53        64.61 o
  -6   7   6          2.85         -8.10        51.62 o
  -5   7   6         21.58         35.79        46.73 o
  -4   7   6         83.59         89.00        41.72 o
  -3   7   6         89.64        101.90        43.27 o
  -2   7   6        383.75        406.69        39.68 o
  -1   7   6        375.75        431.05        37.57 o
   0   7   6       8349.00       9137.06       102.16 o
   1   7   6       1857.89       1970.23        62.04 o
   2   7   6        720.53        811.95        55.68 o
   3   7   6        118.12        121.68        45.06 o
   4   7   6        272.00        279.68        42.44 o
   5   7   6          3.85         -0.52        41.31 o
   6   7   6          0.37         13.58        52.52 o
   7   7   6        213.17        240.98        51.43 o
   8   7   6         25.71         67.59        79.43 o
  -7   8   6          1.20         10.27        66.44 o
  -6   8   6         18.63         36.64        53.39 o
  -5   8   6         20.06         37.96        45.14 o
  -4   8   6         87.79        112.78        41.44 o
  -3   8   6          0.38          3.49        38.81 o
  -2   8   6        286.57        325.71        44.12 o
  -1   8   6        227.78        242.10        37.84 o
   0   8   6       1234.04       1322.14        49.81 o
   1   8   6          4.90         17.28        44.08 o
   2   8   6       3093.89       3440.92        67.67 o
   3   8   6         14.95         32.23        38.23 o
   4   8   6        313.72        277.90        37.91 o
   5   8   6          1.80         10.07        42.83 o
   6   8   6        259.96        332.80        42.57 o
   7   8   6        948.80        989.39        49.95 o
   8   8   6         14.75         14.35        80.60 o
  -7   9   6         19.21         -0.50        64.66 o
  -6   9   6         26.33         45.85        52.53 o
  -5   9   6          1.12         -6.96        40.66 o
  -4   9   6          0.07         10.78        42.41 o
  -3   9   6         27.85         61.23        46.57 o
  -2   9   6         72.71         81.56        35.04 o
  -1   9   6        479.37        524.33        36.12 o
   0   9   6       1475.54       1514.42        51.05 o
   1   9   6        265.00        288.52        45.62 o
   2   9   6        171.37        175.46        40.01 o
   3   9   6        350.32        345.52        45.96 o
   4   9   6        117.71        121.68        48.08 o
   5   9   6        645.59        708.18        52.31 o
   6   9   6         38.05         81.77        42.59 o
   7   9   6        205.19        253.80        52.89 o
   8   9   6         11.35         20.32        68.40 o
  -7  10   6         19.95         -2.31        68.24 o
  -6  10   6        511.50        520.10        57.27 o
  -5  10   6         29.99         47.75        48.46 o
  -4  10   6         40.88         50.67        44.31 o
  -3  10   6         50.88         29.63        42.60 o
  -2  10   6        169.11        188.93        35.93 o
  -1  10   6        676.31        710.24        46.30 o
   0  10   6        350.52        360.40        44.30 o
   1  10   6        429.30        447.99        41.94 o
   2  10   6         33.01          5.37        57.03 o
   3  10   6        107.37        115.27        56.77 o
   4  10   6        158.06        146.31        42.72 o
   5  10   6          1.86         19.16        43.50 o
   6  10   6        970.80        848.49        45.79 o
   7  10   6          0.70          1.55        61.06 o
   8  10   6         13.32        -15.52        84.29 o
  -7  11   6         87.49         88.39        57.77 o
  -6  11   6         34.28         37.29        54.04 o
  -5  11   6        284.34        262.41        49.63 o
  -4  11   6        556.99        577.51        55.60 o
  -3  11   6        591.52        633.39        52.29 o
  -2  11   6        607.58        565.63        48.18 o
  -1  11   6         47.06         37.40        35.15 o
   0  11   6        285.29        319.79        40.10 o
   1  11   6        135.26        156.09        57.62 o
   2  11   6        292.43        314.87        58.76 o
   3  11   6          2.86         -5.81        46.85 o
   4  11   6        673.74        664.28        51.81 o
   5  11   6        536.12        483.98        45.82 o
   6  11   6         68.36        116.81        48.70 o
   7  11   6         39.46         33.31        48.55 o
   8  11   6          9.49         12.84        71.94 o
  -6  12   6         77.56         58.61        57.65 o
  -5  12   6         47.34         60.73        51.09 o
  -4  12   6        151.65        184.19        55.93 o
  -3  12   6        157.89        180.54        46.20 o
  -2  12   6       1906.75       1992.73        87.96 o
  -1  12   6       1331.25       1271.56        52.16 o
   0  12   6         36.68         78.89        40.25 o
   1  12   6         31.12         27.69        47.50 o
   2  12   6         36.12         61.18        41.99 o
   3  12   6         55.11         56.27        59.67 o
   4  12   6        292.04        255.13        62.06 o
   5  12   6        501.21        516.55        55.73 o
   6  12   6        949.78       1004.21        60.23 o
   7  12   6         72.73         70.10        55.82 o
  -6  13   6         56.53         34.59        63.00 o
  -5  13   6          0.08         -1.78        61.51 o
  -4  13   6         82.01        115.03        57.97 o
  -3  13   6         35.99         72.54        54.33 o
  -2  13   6         50.30         25.57        50.08 o
  -1  13   6          0.92         -3.69        38.20 o
   0  13   6         24.71         41.80        42.10 o
   1  13   6          0.06         -6.21        47.68 o
   2  13   6        161.38        239.07        62.03 o
   3  13   6          9.37         20.58        63.13 o
   4  13   6        224.52        279.82        64.70 o
   5  13   6        557.77        424.53        95.58 o
   6  13   6        176.79        156.56        58.19 o
   7  13   6        103.04        132.05        58.37 o
  -5  14   6         33.75         65.09        64.15 o
  -4  14   6         78.73         64.94        60.55 o
  -3  14   6         76.70         84.90        56.87 o
  -2  14   6         27.82         25.42        46.12 o
  -1  14   6        441.87        452.52        51.52 o
   0  14   6         49.45         38.84        39.10 o
   1  14   6          0.03         27.41        42.97 o
   2  14   6          0.93          5.71        51.22 o
   3  14   6        188.89        186.80        52.61 o
   4  14   6        233.95        222.79        47.90 o
   5  14   6        202.66        268.98        49.85 o
   6  14   6         91.41        102.43        47.53 o
   7  14   6          0.12         32.35        52.55 o
  -5  15   6          4.09         29.13        68.91 o
  -4  15   6        340.17        262.30        56.19 o
  -3  15   6         59.04         58.46        52.59 o
  -2  15   6         70.23         71.60        42.56 o
  -1  15   6        271.21        184.02        41.92 o
   0  15   6        211.81        168.98        39.42 o
   1  15   6         81.36        104.13        44.20 o
   2  15   6         23.05          6.19        44.70 o
   3  15   6         21.47         28.68        53.57 o
   4  15   6          0.41         23.35        48.51 o
   5  15   6         14.80         12.18        58.34 o
   6  15   6         82.64        118.59        55.64 o
  -4  16   6        111.17         81.81        53.05 o
  -3  16   6        141.65        120.97        48.34 o
  -2  16   6         61.48         59.34        50.56 o
  -1  16   6          4.12         20.23        47.93 o
   0  16   6          0.07         25.47        42.24 o
   1  16   6        266.94        305.15        55.31 o
   2  16   6         78.15         69.58        46.37 o
   3  16   6        260.97        292.68        56.68 o
   4  16   6        159.66        169.58        71.97 o
   5  16   6          5.90          2.44        46.33 o
   6  16   6          0.84         21.09        51.09 o
  -4  17   6         16.97         12.14        62.48 o
  -3  17   6        102.52        110.35        65.24 o
  -2  17   6        137.75        103.34        53.59 o
  -1  17   6         95.95        108.83        41.57 o
   0  17   6        125.30         93.86        43.54 o
   1  17   6         54.24         45.03        48.43 o
   2  17   6         40.39         50.98        43.90 o
   3  17   6          0.42         18.64        44.23 o
   4  17   6         49.66         53.29        74.36 o
   5  17   6         18.52        -10.85        62.75 o
  -3  18   6         35.13         32.52        61.63 o
  -2  18   6         16.76         -5.24        63.94 o
  -1  18   6        106.56        111.73        61.82 o
   0  18   6         36.98         59.24        52.34 o
   1  18   6         16.46         41.97        41.66 o
   2  18   6         98.17         90.01        45.39 o
   3  18   6        141.39        129.50        52.70 o
   4  18   6          6.22         32.77        55.41 o
   5  18   6         44.80        137.22       118.26 o
  -2  19   6         28.54          2.92        53.27 o
  -1  19   6        176.84        123.64        57.92 o
   0  19   6         20.87         14.69        49.38 o
   1  19   6          3.20         46.10        63.36 o
   2  19   6         86.92        136.97        49.07 o
   3  19   6         32.61          8.44        45.49 o
   4  19   6         61.30         44.95       119.44 o
   0  20   6         28.87         62.90        52.32 o
   1  20   6         47.42         39.28        67.39 o
   2  20   6         36.11         24.35       119.05 o
  -2 -17   7         34.39         57.67        51.18 o
  -1 -17   7         22.89         19.66        50.56 o
   0 -17   7         62.31         47.10        65.82 o
   1 -17   7          8.19         -4.70        67.55 o
  -4 -16   7         12.02         14.16        57.10 o
  -3 -16   7         12.32         -6.90        54.18 o
  -2 -16   7         74.79         74.42        44.41 o
  -1 -16   7         55.81         85.40        54.00 o
   0 -16   7         21.99         34.29        53.13 o
   1 -16   7        190.44        114.72        45.47 o
   2 -16   7          0.63         -2.56        44.90 o
  -5 -15   7          9.01         42.41        52.19 o
  -4 -15   7         19.62         -2.47        61.85 o
  -3 -15   7         86.19         67.27        45.86 o
  -2 -15   7        196.84        231.40        52.00 o
  -1 -15   7         26.84         22.61        44.19 o
   0 -15   7        111.12        126.89        45.66 o
   1 -15   7        366.44        311.00        42.56 o
   2 -15   7          6.78         21.23        53.50 o
   3 -15   7         11.15         15.16        47.88 o
  -5 -14   7         86.12         54.25        48.18 o
  -4 -14   7          0.75          6.71        51.00 o
  -3 -14   7         24.56         -7.72        48.57 o
  -2 -14   7       1152.68       1184.78        67.33 o
  -1 -14   7         43.00         48.85        38.71 o
   0 -14   7        156.08        144.19        36.50 o
   1 -14   7         88.04         59.95        43.92 o
   2 -14   7         25.62         34.76        40.86 o
   3 -14   7         23.05         43.50        51.52 o
   4 -14   7          0.17          0.60        48.16 o
  -6 -13   7          6.65         -7.16        55.31 o
  -5 -13   7         10.30         16.22        47.10 o
  -4 -13   7         57.40         57.77        49.11 o
  -3 -13   7         53.80         63.31        45.89 o
  -2 -13   7         60.45         50.53        45.51 o
  -1 -13   7         67.82         92.18        45.80 o
   0 -13   7        347.09        348.01        35.41 o
   1 -13   7          0.06         30.68        47.19 o
   2 -13   7        293.04        261.51        43.27 o
   3 -13   7         37.84         33.70        43.67 o
   4 -13   7         15.40         24.78        45.62 o
   5 -13   7          2.15          2.19        53.09 o
  -6 -12   7        121.90        105.13        62.18 o
  -5 -12   7        615.15        645.93        46.95 o
  -4 -12   7          9.07          3.19        45.95 o
  -3 -12   7          1.68         14.26        51.55 o
  -2 -12   7          5.23          9.69        43.16 o
  -1 -12   7         66.33         85.62        44.35 o
   0 -12   7         11.43         28.86        39.10 o
   1 -12   7        220.84        261.74        44.55 o
   2 -12   7          4.95         15.71        46.00 o
   3 -12   7          7.38         29.27        41.80 o
   4 -12   7         21.12          1.96        39.70 o
   5 -12   7         86.50         90.18        59.97 o
  -7 -11   7         44.31         40.37        51.99 o
  -6 -11   7         12.53         46.89        59.88 o
  -5 -11   7          8.06         26.19        55.34 o
  -4 -11   7         65.86         42.82        52.85 o
  -3 -11   7         49.08         63.81        48.91 o
  -2 -11   7         91.49         57.35        41.70 o
  -1 -11   7         65.85         44.80        36.92 o
   0 -11   7        318.86        296.68        32.68 o
   1 -11   7         33.36         71.38        33.13 o
   2 -11   7          5.69        -14.56        33.18 o
   3 -11   7        529.98        547.30        36.03 o
   4 -11   7         52.18         36.14        38.75 o
   5 -11   7         23.71         36.63        49.13 o
   6 -11   7          0.27          8.76        59.60 o
  -7 -10   7          0.35         -0.65        49.83 o
  -6 -10   7         52.44         13.62        50.67 o
  -5 -10   7         18.07         14.43        52.84 o
  -4 -10   7         27.47         17.82        49.59 o
  -3 -10   7        172.73        169.07        47.75 o
  -2 -10   7         25.10         23.55        46.23 o
  -1 -10   7         31.33         34.00        35.27 o
   0 -10   7        459.73        470.00        34.17 o
   1 -10   7         36.31         46.19        36.39 o
   2 -10   7        110.36        110.65        37.79 o
   3 -10   7         89.28         86.66        43.97 o
   4 -10   7          0.02         -5.38        46.82 o
   5 -10   7         49.80         45.19        42.78 o
   6 -10   7        101.37         80.47        60.14 o
  -7  -9   7         34.54         52.41        54.56 o
  -6  -9   7          7.38          3.51        43.29 o
  -5  -9   7         38.14         40.40        39.75 o
  -4  -9   7          1.40         18.64        34.86 o
  -3  -9   7         31.48         58.93        46.06 o
  -2  -9   7        325.17        351.05        46.16 o
  -1  -9   7         93.19         97.89        32.38 o
   0  -9   7        121.10        116.36        32.19 o
   1  -9   7         53.64         64.86        35.53 o
   2  -9   7         59.33         56.92        36.69 o
   3  -9   7          0.76          0.22        39.02 o
   4  -9   7          5.36          8.61        49.23 o
   5  -9   7        336.89        372.56        55.02 o
   6  -9   7        170.17        188.66        61.61 o
   7  -9   7          0.05         33.57        86.29 o
  -8  -8   7          2.30         -1.71        58.25 o
  -7  -8   7          7.61          4.33        52.39 o
  -6  -8   7          8.25         31.95        47.56 o
  -5  -8   7         97.58        105.45        50.34 o
  -4  -8   7        107.74         90.79        40.60 o
  -3  -8   7        179.49        165.24        35.79 o
  -2  -8   7          0.02         15.94        37.58 o
  -1  -8   7        206.22        196.90        44.76 o
   0  -8   7        156.34        155.12        34.63 o
   1  -8   7         39.21         50.33        31.96 o
   2  -8   7          4.84         -9.70        35.11 o
   3  -8   7         78.16        103.46        41.80 o
   4  -8   7        127.93        152.09        44.31 o
   5  -8   7         62.76        109.30        44.40 o
   6  -8   7         44.33         62.58        62.93 o
   7  -8   7         30.67         88.60        84.71 o
  -8  -7   7          0.06        -19.30        63.46 o
  -7  -7   7          0.41          3.49        53.73 o
  -6  -7   7         14.28         15.44        42.50 o
  -5  -7   7         33.84         50.85        45.26 o
  -4  -7   7        141.34        140.18        41.55 o
  -3  -7   7         73.09         60.67        54.42 o
  -2  -7   7        108.36        106.23        33.90 o
  -1  -7   7       2933.68       3113.34        48.92 o
   0  -7   7        206.99        203.46        30.53 o
   1  -7   7          2.54         16.45        28.25 o
   2  -7   7          4.21         -2.68        39.11 o
   3  -7   7        337.82        317.02        41.01 o
   4  -7   7        349.79        385.92        45.18 o
   5  -7   7        222.18        160.56        51.76 o
   6  -7   7        283.19        156.66        98.89 o
   7  -7   7        107.75         87.42        59.02 o
  -8  -6   7        196.24        182.24        58.74 o
  -7  -6   7          1.37        -20.78        53.08 o
  -6  -6   7          0.47         33.30        47.08 o
  -5  -6   7        347.65        394.14        35.54 o
  -4  -6   7        560.00        579.09        63.11 o
  -3  -6   7       1822.29       1828.52        43.99 o
  -2  -6   7        248.86        294.03        34.54 o
  -1  -6   7        718.92        693.55        35.06 o
   0  -6   7       2095.85       2081.20        42.53 o
   1  -6   7         22.06         29.34        32.64 o
   2  -6   7          5.09         27.72        34.16 o
   3  -6   7         12.96         18.26        35.80 o
   4  -6   7       2411.19       2610.42       139.10 o
   5  -6   7         40.24         83.02        50.28 o
   6  -6   7          0.37          5.73        51.34 o
   7  -6   7          3.50         20.10        81.35 o
  -8  -5   7         14.54          3.03        65.52 o
  -7  -5   7         30.16         34.82        54.08 o
  -6  -5   7         10.48         33.79        53.62 o
  -5  -5   7        124.81        113.92        35.73 o
  -4  -5   7        144.00        165.35        47.74 o
  -3  -5   7       3528.53       3450.75       182.66 o
  -2  -5   7        358.13        359.94        43.22 o
  -1  -5   7        442.69        431.25        30.70 o
   0  -5   7         10.39         17.90        30.87 o
   1  -5   7       1481.59       1553.32        38.70 o
   2  -5   7        231.12        208.13        34.45 o
   3  -5   7          7.72          5.97        36.04 o
   4  -5   7        671.37        707.01        97.37 o
   5  -5   7       6793.15       7126.64       210.40 o
   6  -5   7        272.18        261.64        60.99 o
   7  -5   7        225.49        316.32        66.49 o
   8  -5   7          9.62          0.12        89.52 o
  -8  -4   7         30.56         57.65        65.14 o
  -7  -4   7          1.92         12.00        59.06 o
  -6  -4   7        130.96        140.28        53.72 o
  -5  -4   7         12.50         16.79        39.38 o
  -4  -4   7         55.01         69.35        33.16 o
  -3  -4   7        852.63        863.74        46.54 o
  -2  -4   7         32.53         47.29        35.85 o
  -1  -4   7         51.60         38.42        35.58 o
   0  -4   7         53.72         57.95        28.91 o
   1  -4   7        360.20        370.79        30.29 o
   2  -4   7        651.77        673.89        38.95 o
   3  -4   7       6935.44       7132.18       244.33 o
   4  -4   7        603.35        561.73        43.53 o
   5  -4   7       2024.37       2061.60        77.48 o
   6  -4   7        245.09        288.57        70.60 o
   7  -4   7        223.64        191.89        66.13 o
   8  -4   7        100.57         75.23        61.05 o
  -8  -3   7        102.61         61.00        63.67 o
  -7  -3   7         57.03         59.33        51.96 o
  -6  -3   7        153.08        170.88        53.17 o
  -5  -3   7         65.58         44.80        51.73 o
  -4  -3   7        116.00         83.93        34.81 o
  -3  -3   7        542.59        575.94        46.83 o
  -2  -3   7       2018.10       2003.50        42.97 o
  -1  -3   7        813.59        957.59        39.76 o
   0  -3   7       1700.94       1902.05        53.83 o
   1  -3   7       1536.84       1460.87        77.07 o
   2  -3   7       3044.91       2971.92       131.59 o
   3  -3   7        411.33        411.74        56.73 o
   4  -3   7        241.14        256.40        38.60 o
   5  -3   7        263.85        183.29        50.11 o
   6  -3   7         65.82        131.30        55.47 o
   7  -3   7         24.21         64.79        63.31 o
   8  -3   7         85.27        142.12        84.96 o
  -8  -2   7          0.33        -15.79        63.75 o
  -7  -2   7          0.95         -5.47        55.40 o
  -6  -2   7         13.46         27.53        68.65 o
  -5  -2   7          0.42          7.22        50.23 o
  -4  -2   7       1161.35       1287.44        49.91 o
  -3  -2   7        112.71        130.70        40.43 o
  -2  -2   7       1257.09       1161.25        47.08 o
  -1  -2   7         26.39         47.79        35.64 o
   0  -2   7          4.51          3.96        31.27 o
   1  -2   7        533.27        588.73        32.09 o
   2  -2   7        365.71        295.69        34.68 o
   3  -2   7         46.71         51.11        38.53 o
   4  -2   7        184.02        220.11        36.91 o
   5  -2   7         37.58         19.78        47.18 o
   6  -2   7          9.66         38.35        54.57 o
   7  -2   7        115.13         77.53        60.83 o
   8  -2   7         15.57         30.20        58.37 o
  -8  -1   7        243.21        255.08        72.89 o
  -7  -1   7          0.24          5.01        59.30 o
  -6  -1   7       2404.63       2621.19       127.61 o
  -5  -1   7          5.35         31.13        50.22 o
  -4  -1   7       1833.83       1803.40        77.52 o
  -3  -1   7        478.89        549.82        42.04 o
  -2  -1   7        498.98        438.41        39.53 o
  -1  -1   7        190.59        146.65        32.44 o
   0  -1   7        529.01        440.60        31.68 o
   1  -1   7       4505.28       4043.29       310.98 o
   2  -1   7       1175.18       1471.64        87.13 o
   3  -1   7       1547.11       1531.89       126.67 o
   4  -1   7        171.11        165.13        46.14 o
   5  -1   7        247.58        335.13        42.68 o
   6  -1   7        100.29         95.34        56.56 o
   7  -1   7         25.04         34.53        52.98 o
   8  -1   7          4.74          2.60        65.57 o
  -8   0   7         48.67         17.21        76.62 o
  -7   0   7          4.94          4.21        59.64 o
  -6   0   7         10.82         11.38        53.98 o
  -5   0   7        367.00        426.27        46.57 o
  -4   0   7        680.73        761.25        47.09 o
  -3   0   7         16.65         41.07        51.42 o
  -2   0   7       1435.90       1461.92        44.54 o
  -1   0   7       7934.89       8058.86       230.40 o
   0   0   7       2039.93       1829.11       106.77 o
   1   0   7       2771.81       2964.87       174.32 o
   2   0   7       2408.09       2087.06       107.62 o
   3   0   7        689.33        738.85        38.54 o
   4   0   7        602.46        687.25        51.39 o
   5   0   7          0.03         14.81        36.41 o
   6   0   7        186.38        170.85        45.09 o
   7   0   7         44.66         32.72        58.50 o
   8   0   7         16.31         47.52        64.33 o
  -8   1   7        101.57         77.24        78.69 o
  -7   1   7          7.59         22.62        76.53 o
  -6   1   7        836.26        901.12        58.35 o
  -5   1   7        459.68        555.88        55.69 o
  -4   1   7         37.98         47.42        51.94 o
  -3   1   7       3355.47       3665.82        58.52 o
  -2   1   7       1171.51       1214.32        62.18 o
  -1   1   7       2369.09       2830.54       189.48 o
   0   1   7       1459.68       1256.54        69.48 o
   1   1   7       2688.70       2460.45       103.67 o
   2   1   7        335.72        433.32        32.86 o
   3   1   7        249.66        252.72        36.45 o
   4   1   7        301.88        336.13        37.80 o
   5   1   7          1.53         -4.33        39.63 o
   6   1   7        307.01        250.54        38.77 o
   7   1   7        145.71        133.96        47.51 o
   8   1   7         55.84         65.56        62.81 o
  -8   2   7        191.23        195.32        67.94 o
  -7   2   7         53.05         80.52        59.82 o
  -6   2   7       1274.66       1292.52        61.09 o
  -5   2   7        334.52        385.38        54.08 o
  -4   2   7        651.70        725.13        53.79 o
  -3   2   7         16.26         17.71        52.80 o
  -2   2   7        488.11        612.06        55.14 o
  -1   2   7        119.79        223.57        37.14 o
   0   2   7        517.94        422.99        38.45 o
   1   2   7        863.76        741.10        42.92 o
   2   2   7         52.41         16.68        33.61 o
   3   2   7       1042.80       1173.54        43.41 o
   4   2   7        242.83        260.37        37.03 o
   5   2   7         47.30        100.59        35.72 o
   6   2   7        294.69        313.69        42.10 o
   7   2   7          4.11          8.79        48.51 o
   8   2   7         97.89         98.95        68.23 o
  -8   3   7         18.77         19.10        72.09 o
  -7   3   7         80.65        100.51        57.99 o
  -6   3   7         71.58         68.32        50.14 o
  -5   3   7        366.03        449.79        48.18 o
  -4   3   7        916.77       1019.31        49.71 o
  -3   3   7          8.90         19.10        46.79 o
  -2   3   7        130.62        159.92        42.66 o
  -1   3   7         93.27        134.97        37.39 o
   0   3   7        599.52        450.88        38.21 o
   1   3   7         34.22          9.34        32.25 o
   2   3   7        152.16        204.10        34.26 o
   3   3   7         67.34         48.92        38.65 o
   4   3   7        295.54        314.25        36.31 o
   5   3   7        100.74        137.71        37.73 o
   6   3   7         88.40         95.69        47.08 o
   7   3   7         16.31         50.76        51.76 o
   8   3   7          0.21         28.30        62.42 o
   9   3   7          0.90        -38.32       119.76 o
  -8   4   7         96.37         94.78        68.16 o
  -7   4   7        188.95        198.13        59.22 o
  -6   4   7        190.30        169.66        51.58 o
  -5   4   7         48.55         66.79        47.30 o
  -4   4   7        365.15        419.28        40.60 o
  -3   4   7        354.86        380.65        47.99 o
  -2   4   7         21.55         21.85        41.58 o
  -1   4   7        257.23        190.50        48.99 o
   0   4   7          3.58         38.71        41.18 o
   1   4   7       1095.79        948.49        41.02 o
   2   4   7       1131.53       1067.81        43.61 o
   3   4   7        126.76        153.78        30.55 o
   4   4   7         97.50         86.48        37.10 o
   5   4   7          7.89          7.53        37.19 o
   6   4   7        239.31        232.45        47.83 o
   7   4   7        220.32        238.01        47.97 o
   8   4   7         72.52         82.90        58.95 o
   9   4   7        149.56        183.10       127.71 o
  -8   5   7         94.84         84.97        73.31 o
  -7   5   7         15.97         21.46        62.70 o
  -6   5   7        107.94        116.95        54.36 o
  -5   5   7          8.91         11.28        45.24 o
  -4   5   7       1040.08       1152.94        47.06 o
  -3   5   7        681.54        734.95        50.03 o
  -2   5   7          4.02          6.80        39.85 o
  -1   5   7        776.91        734.17        45.61 o
   0   5   7        234.82        331.68        42.66 o
   1   5   7        722.93        612.87        45.35 o
   2   5   7        310.31        265.97        40.51 o
   3   5   7       1239.54       1284.93        44.24 o
   4   5   7        156.40        179.52        42.15 o
   5   5   7        308.75        387.10        50.78 o
   6   5   7        284.43        328.79        58.08 o
   7   5   7         53.66         57.39        50.18 o
   8   5   7          0.18         22.96        77.02 o
  -8   6   7          5.42         -2.49        72.10 o
  -7   6   7         41.81         46.23        56.80 o
  -6   6   7         67.52        104.22        47.72 o
  -5   6   7         50.85         40.59        45.78 o
  -4   6   7          3.70          9.88        37.66 o
  -3   6   7         96.20        102.34        48.07 o
  -2   6   7        171.35        142.44        33.31 o
  -1   6   7         60.10         73.67        31.80 o
   0   6   7       1100.17       1112.89        67.40 o
   1   6   7        391.32        472.09        47.08 o
   2   6   7         41.53         50.05        39.17 o
   3   6   7       1727.14       1865.78        90.89 o
   4   6   7        267.03        271.37        42.17 o
   5   6   7         24.46         14.40        49.71 o
   6   6   7        112.93        124.98        54.49 o
   7   6   7         81.97        136.97        62.49 o
   8   6   7        272.89        281.21        79.52 o
  -8   7   7          9.40          9.97       112.22 o
  -7   7   7         10.17         20.07        61.11 o
  -6   7   7          0.57          5.77        48.90 o
  -5   7   7         88.65         68.18        44.98 o
  -4   7   7          8.84         23.86        41.13 o
  -3   7   7          0.05         12.31        45.37 o
  -2   7   7          0.91         -4.53        43.55 o
  -1   7   7        451.51        522.36        38.11 o
   0   7   7        500.29        554.26        54.45 o
   1   7   7          8.91         19.47        37.28 o
   2   7   7        544.39        654.03        37.10 o
   3   7   7         73.07         81.06        38.67 o
   4   7   7        585.83        605.11        43.37 o
   5   7   7        115.26         82.07        50.20 o
   6   7   7        513.21        527.93        49.69 o
   7   7   7         73.29         85.32        58.90 o
   8   7   7        368.75        322.60        66.03 o
  -7   8   7          1.25         27.35        61.89 o
  -6   8   7         28.50         66.93        54.52 o
  -5   8   7         47.94         56.54        48.00 o
  -4   8   7          0.90         17.20        49.22 o
  -3   8   7          3.77         12.97        45.40 o
  -2   8   7          7.33         20.80        33.60 o
  -1   8   7        885.73        935.29        37.08 o
   0   8   7         98.40        110.29        42.50 o
   1   8   7       2424.12       2695.80        57.26 o
   2   8   7        538.31        553.31        47.26 o
   3   8   7         96.30         84.37        45.24 o
   4   8   7         39.77         53.90        48.86 o
   5   8   7         55.29         58.77        44.13 o
   6   8   7        781.35        827.64        49.61 o
   7   8   7          1.00         29.20        59.69 o
   8   8   7          7.47         11.33        58.04 o
  -7   9   7         12.42         15.91        65.83 o
  -6   9   7         24.44         42.42        56.13 o
  -5   9   7          5.45         14.31        46.66 o
  -4   9   7         23.34         48.64        50.64 o
  -3   9   7          1.07         35.00        47.36 o
  -2   9   7        153.81        168.80        45.25 o
  -1   9   7          3.09          8.48        36.45 o
   0   9   7         39.59         31.89        52.72 o
   1   9   7          8.04         24.42        44.24 o
   2   9   7        382.57        376.20        41.95 o
   3   9   7         80.76         94.71        46.46 o
   4   9   7          1.46        -18.47        50.25 o
   5   9   7         14.30         29.83        50.76 o
   6   9   7       1824.97       1873.92        54.83 o
   7   9   7         25.29         28.53        60.82 o
   8   9   7         38.30         41.45        58.80 o
  -7  10   7        135.25        122.47        64.77 o
  -6  10   7         15.18         49.11        57.31 o
  -5  10   7         29.56         56.11        48.04 o
  -4  10   7         11.29         19.34        51.55 o
  -3  10   7         46.70         61.67        41.52 o
  -2  10   7        194.18        185.72        36.61 o
  -1  10   7         12.62         23.14        44.55 o
   0  10   7          0.48         -4.60        33.60 o
   1  10   7        624.45        616.13        48.28 o
   2  10   7         27.17         21.57        56.29 o
   3  10   7       1027.06        998.39        50.30 o
   4  10   7         18.88         28.49        49.51 o
   5  10   7         19.14          5.24        45.11 o
   6  10   7          0.37         -5.98        49.74 o
   7  10   7          0.94         45.01        62.10 o
   8  10   7          5.49         36.94        68.91 o
  -6  11   7        116.99         90.65        55.08 o
  -5  11   7        129.01        145.96        67.28 o
  -4  11   7         51.41         70.91        53.74 o
  -3  11   7       1381.54       1351.91        48.88 o
  -2  11   7        777.78        812.73        49.58 o
  -1  11   7        181.56        183.65        40.53 o
   0  11   7         27.19         44.82        35.37 o
   1  11   7         59.99         51.42        57.94 o
   2  11   7          6.62         22.80        47.83 o
   3  11   7          1.39         21.58        47.64 o
   4  11   7       1077.55       1128.61        47.37 o
   5  11   7        260.94        231.95        46.73 o
   6  11   7        203.58        181.48        57.58 o
   7  11   7          0.71         34.26        53.44 o
   8  11   7          1.50          6.06        61.84 o
  -6  12   7        110.88         84.37        71.34 o
  -5  12   7         33.41         49.78        65.23 o
  -4  12   7        319.99        281.25        48.51 o
  -3  12   7       5149.71       4926.08       173.91 o
  -2  12   7       1551.75       1527.34        54.34 o
  -1  12   7        346.94        313.17        37.95 o
   0  12   7          0.65         16.13        35.50 o
   1  12   7         95.70         98.72        48.28 o
   2  12   7        115.28        157.62        48.04 o
   3  12   7         20.23         26.18        42.00 o
   4  12   7          9.79          1.18        45.08 o
   5  12   7        231.11        168.66        47.14 o
   6  12   7         40.08         32.16        50.14 o
   7  12   7         18.70         19.13        55.74 o
  -6  13   7        251.35        238.59        79.70 o
  -5  13   7        117.34         91.46        63.72 o
  -4  13   7        687.82        688.65        60.73 o
  -3  13   7          0.44          1.13        54.78 o
  -2  13   7          1.16         -5.95        52.25 o
  -1  13   7        101.44        105.74        43.27 o
   0  13   7        639.50        664.87        49.83 o
   1  13   7        133.44        140.62        42.10 o
   2  13   7          1.24         13.74        62.53 o
   3  13   7         73.61         99.80        63.09 o
   4  13   7          5.06        -30.92        45.36 o
   5  13   7         24.44         40.80        47.80 o
   6  13   7        211.93        192.38        51.74 o
   7  13   7         16.50         16.54        56.70 o
  -5  14   7          0.11          6.71        66.01 o
  -4  14   7        194.19        228.66        61.06 o
  -3  14   7        169.08        154.97        49.20 o
  -2  14   7         32.10         39.48        46.78 o
  -1  14   7       1106.59       1067.32        42.90 o
   0  14   7         61.02         72.96        39.50 o
   1  14   7         87.35        115.35        39.01 o
   2  14   7          5.09         15.26        44.69 o
   3  14   7       1006.01       1044.81        56.11 o
   4  14   7         37.71         31.50        55.84 o
   5  14   7          0.28         24.99        43.80 o
   6  14   7          0.57         -6.18        62.02 o
   7  14   7          0.97         24.64        68.38 o
  -5  15   7        222.90        254.76        70.65 o
  -4  15   7          5.58         -0.42        64.62 o
  -3  15   7         36.29         48.90        42.93 o
  -2  15   7         13.72         44.33        47.79 o
  -1  15   7         27.28         14.61        46.38 o
   0  15   7         88.87        128.11        53.10 o
   1  15   7        126.85        147.86        45.73 o
   2  15   7        242.63        200.67        41.63 o
   3  15   7        452.20        491.72        48.63 o
   4  15   7        134.22        145.90        58.41 o
   5  15   7         15.48          2.36        46.40 o
   6  15   7         81.54         76.63        44.98 o
  -4  16   7          5.01         25.28        59.49 o
  -3  16   7        109.77        140.43        63.19 o
  -2  16   7         56.38         33.54        50.40 o
  -1  16   7         23.88         42.47        42.94 o
   0  16   7         87.83        101.03        55.06 o
   1  16   7          0.48         17.51        47.09 o
   2  16   7         11.88          7.15        38.46 o
   3  16   7        116.44         76.13        48.80 o
   4  16   7          0.21          8.19        61.42 o
   5  16   7          3.16         -4.17        53.43 o
   6  16   7          0.20         24.89        51.37 o
  -3  17   7          3.65         16.07        66.23 o
  -2  17   7          2.74          3.64        53.36 o
  -1  17   7         25.64         63.86        51.21 o
   0  17   7          1.36        -18.18        49.49 o
   1  17   7         54.36         71.15        50.62 o
   2  17   7         57.50         59.79        50.37 o
   3  17   7         65.82         71.25        44.85 o
   4  17   7         19.28         80.90        62.64 o
   5  17   7          7.54         21.01        50.72 o
  -3  18   7        131.43         97.88        71.49 o
  -2  18   7          6.87         22.54        56.83 o
  -1  18   7         42.63         34.32        62.52 o
   0  18   7         14.22         44.25        52.54 o
   1  18   7         50.73         65.91        48.52 o
   2  18   7          6.35         15.64        60.05 o
   3  18   7          1.44         34.01        61.16 o
   4  18   7         40.21         20.52        49.09 o
  -1  19   7         47.33         52.92        56.68 o
   0  19   7         13.09         -2.14        50.34 o
   1  19   7          0.90         47.73        63.70 o
   2  19   7         11.39         -1.44        64.02 o
   3  19   7         15.17         32.74        64.86 o
   1  20   7          1.53         15.08        48.71 o
  -1 -17   8          0.91         11.51        57.11 o
   0 -17   8         33.30         75.58        58.99 o
  -3 -16   8         13.82         51.93        64.38 o
  -2 -16   8         14.94          9.63        45.90 o
  -1 -16   8        321.82        281.28        56.08 o
   0 -16   8          0.52        -28.12        55.55 o
   1 -16   8        367.39        331.56        47.03 o
   2 -16   8         35.67         39.12        52.16 o
  -4 -15   8          8.16         -6.90        48.38 o
  -3 -15   8        534.23        443.96        54.44 o
  -2 -15   8          1.04          9.77        51.52 o
  -1 -15   8         24.99         58.77        51.47 o
   0 -15   8         36.59         58.19        48.12 o
   1 -15   8         12.12         -2.62        43.48 o
   2 -15   8         49.72         24.71        44.36 o
   3 -15   8          2.72        -14.96        45.22 o
  -5 -14   8         26.85         -4.73        57.28 o
  -4 -14   8          6.03         25.08        61.53 o
  -3 -14   8         44.76         60.01        57.47 o
  -2 -14   8         13.35        -14.49        43.28 o
  -1 -14   8          6.11         23.44        49.73 o
   0 -14   8          0.14         11.08        44.11 o
   1 -14   8        229.30        179.55        41.77 o
   2 -14   8         11.80         -0.25        45.11 o
   3 -14   8         17.05         -1.47        43.26 o
   4 -14   8         59.33         87.68        56.83 o
  -6 -13   8         82.19         49.34        81.80 o
  -5 -13   8          2.92         32.98        61.99 o
  -4 -13   8         58.36         81.50        58.23 o
  -3 -13   8         16.83         35.79        47.68 o
  -2 -13   8          0.11         21.17        46.83 o
  -1 -13   8         64.13         55.47        53.99 o
   0 -13   8        242.61        293.05        48.00 o
   1 -13   8         57.96         56.89        35.65 o
   2 -13   8         14.34         23.02        43.70 o
   3 -13   8         30.89         25.40        50.66 o
   4 -13   8         14.38         -0.21        47.16 o
  -6 -12   8         60.62         51.38        54.50 o
  -5 -12   8          0.71          9.43        45.03 o
  -4 -12   8        129.70        149.96        48.20 o
  -3 -12   8          6.65         43.50        45.23 o
  -2 -12   8        486.89        529.60        51.97 o
  -1 -12   8         31.76         30.27        44.29 o
   0 -12   8          4.12         19.11        36.46 o
   1 -12   8         11.25          9.81        41.26 o
   2 -12   8          3.20         11.99        37.71 o
   3 -12   8         61.62         40.71        48.83 o
   4 -12   8         36.20         81.96        53.14 o
   5 -12   8         79.56         64.16        45.40 o
  -6 -11   8         37.97         31.66        61.55 o
  -5 -11   8         25.07        -36.80        49.93 o
  -4 -11   8        332.99        340.09        48.24 o
  -3 -11   8          3.34          0.48        43.75 o
  -2 -11   8         37.15         42.13        43.32 o
  -1 -11   8          0.25          7.24        40.92 o
   0 -11   8         54.00         51.80        35.21 o
   1 -11   8          0.16          4.08        44.14 o
   2 -11   8        117.58        127.07        36.89 o
   3 -11   8        415.51        397.93        41.56 o
   4 -11   8          7.77         25.19        49.46 o
   5 -11   8          0.43          9.82        45.33 o
   6 -11   8         11.46         -7.94        83.74 o
  -7 -10   8          0.56          8.57        57.69 o
  -6 -10   8          6.15         -6.73        45.97 o
  -5 -10   8         20.46         30.47        47.23 o
  -4 -10   8        123.54        108.21        44.56 o
  -3 -10   8        161.36        124.97        48.75 o
  -2 -10   8        259.89        297.65        48.66 o
  -1 -10   8        288.64        292.35        36.38 o
   0 -10   8          8.78         23.89        34.27 o
   1 -10   8        215.80        253.83        42.93 o
   2 -10   8          7.94         17.21        38.74 o
   3 -10   8          7.61         33.75        39.99 o
   4 -10   8          5.95          9.78        41.95 o
   5 -10   8        174.25        165.61        54.48 o
   6 -10   8         81.38         80.17        67.62 o
  -7  -9   8          5.39         22.18        49.54 o
  -6  -9   8          0.04          9.21        45.82 o
  -5  -9   8          0.18         20.34        45.70 o
  -4  -9   8         14.76         47.05        42.44 o
  -3  -9   8        363.23        324.12        40.98 o
  -2  -9   8          7.38         54.61        39.24 o
  -1  -9   8        125.08        141.93        32.61 o
   0  -9   8        335.17        380.30        41.69 o
   1  -9   8        329.61        358.26        34.76 o
   2  -9   8        596.56        613.86        44.20 o
   3  -9   8         67.48         88.86        44.14 o
   4  -9   8         34.54         32.26        41.93 o
   5  -9   8        286.81        215.08        58.76 o
   6  -9   8         65.60         69.23        58.85 o
  -7  -8   8          3.60         18.91        48.90 o
  -6  -8   8         91.46         87.47        44.07 o
  -5  -8   8        126.51        123.44        44.71 o
  -4  -8   8        407.08        344.15        39.05 o
  -3  -8   8         60.26         79.83        45.91 o
  -2  -8   8        156.74        147.38        45.36 o
  -1  -8   8        322.62        358.99        40.60 o
   0  -8   8         74.00         81.74        39.04 o
   1  -8   8        410.28        361.86        41.22 o
   2  -8   8         22.32         22.58        36.15 o
   3  -8   8        113.98         91.89        38.32 o
   4  -8   8         45.39         27.48        41.89 o
   5  -8   8        107.94        104.66        52.39 o
   6  -8   8         30.36         13.42        51.70 o
   7  -8   8         47.17         71.25        62.72 o
  -8  -7   8          7.91         22.31       118.26 o
  -7  -7   8          7.19         24.05        54.84 o
  -6  -7   8          2.77         17.43        50.04 o
  -5  -7   8         27.05         14.00        45.85 o
  -4  -7   8        238.80        255.41        42.08 o
  -3  -7   8       1893.05       1916.09        45.39 o
  -2  -7   8        534.89        475.67        39.91 o
  -1  -7   8        473.83        492.03        39.84 o
   0  -7   8         37.99         40.34        31.12 o
   1  -7   8          9.52         34.42        31.72 o
   2  -7   8        208.57        237.00        35.71 o
   3  -7   8       2772.68       2797.22       172.76 o
   4  -7   8        168.24        115.80        40.58 o
   5  -7   8         82.88         99.86        44.84 o
   6  -7   8        201.81        239.53        77.69 o
   7  -7   8         59.53         53.89        68.31 o
  -8  -6   8          5.48         -1.37        61.13 o
  -7  -6   8         57.64         31.90        55.19 o
  -6  -6   8          0.33         -1.11        50.28 o
  -5  -6   8        133.93        112.20        44.60 o
  -4  -6   8        503.80        517.67        41.35 o
  -3  -6   8        990.85        989.92        47.30 o
  -2  -6   8        136.62        162.88        44.52 o
  -1  -6   8        427.54        432.42        31.59 o
   0  -6   8          8.66         17.36        29.76 o
   1  -6   8         93.66        123.84        33.96 o
   2  -6   8         30.51         18.54        34.25 o
   3  -6   8          4.49         -5.91        36.32 o
   4  -6   8        411.89        478.46        45.50 o
   5  -6   8         78.13         53.61        43.41 o
   6  -6   8        501.85        414.81       162.95 o
   7  -6   8        113.61        155.92        86.58 o
  -8  -5   8        623.09        620.22        59.18 o
  -7  -5   8          2.29         10.96        46.42 o
  -6  -5   8         24.95         17.59        44.06 o
  -5  -5   8         12.66         10.76        45.16 o
  -4  -5   8       1198.85       1138.22        69.39 o
  -3  -5   8        147.72        161.89        44.35 o
  -2  -5   8       2570.00       2601.94        47.46 o
  -1  -5   8        337.39        342.75        30.56 o
   0  -5   8        104.05         80.51        27.92 o
   1  -5   8         24.61         39.58        28.44 o
   2  -5   8        147.52        138.13        31.76 o
   3  -5   8        270.09        248.26        33.76 o
   4  -5   8        138.80        180.02        40.10 o
   5  -5   8        144.80        141.28        45.02 o
   6  -5   8         11.45         59.87        73.32 o
   7  -5   8         60.83         19.39        59.70 o
   8  -5   8         19.03         36.49       127.18 o
  -8  -4   8         40.58         39.78        70.01 o
  -7  -4   8         24.55         16.99        55.01 o
  -6  -4   8         36.50         38.99        44.88 o
  -5  -4   8         18.93         24.93        46.79 o
  -4  -4   8        295.38        272.57        36.66 o
  -3  -4   8         18.65          6.46        37.00 o
  -2  -4   8        370.50        414.99        45.73 o
  -1  -4   8        191.17        172.07        36.74 o
   0  -4   8        164.35        201.17        28.44 o
   1  -4   8        316.79        288.95        30.85 o
   2  -4   8        152.96        137.45        33.45 o
   3  -4   8        384.51        331.28        40.91 o
   4  -4   8         60.44         87.63        41.54 o
   5  -4   8          0.79         -1.37        42.15 o
   6  -4   8          1.57         59.55        61.29 o
   7  -4   8         18.99         15.89        82.77 o
   8  -4   8         19.56         34.70        64.14 o
  -8  -3   8         66.88         53.03        70.86 o
  -7  -3   8        651.51        655.31        64.47 o
  -6  -3   8       1276.83       1239.51        68.84 o
  -5  -3   8       2641.05       2832.75       113.16 o
  -4  -3   8        411.38        370.03        40.36 o
  -3  -3   8       6160.76       6532.62        95.65 o
  -2  -3   8       1212.92       1108.42        46.82 o
  -1  -3   8        576.60        588.06        32.22 o
   0  -3   8        288.56        272.24        33.20 o
   1  -3   8         87.52         87.89        31.46 o
   2  -3   8       1185.43       1247.77        52.86 o
   3  -3   8         33.83         33.15        35.72 o
   4  -3   8        617.84        570.17        35.87 o
   5  -3   8         10.91         17.60        49.64 o
   6  -3   8         11.10         13.43        52.47 o
   7  -3   8         15.24         12.74        80.32 o
   8  -3   8        441.62        546.67        90.67 o
  -8  -2   8        282.98        247.36        70.52 o
  -7  -2   8        166.52        151.62        62.03 o
  -6  -2   8        155.09        148.84        48.66 o
  -5  -2   8         93.65        122.60        47.51 o
  -4  -2   8         12.87         28.94        47.45 o
  -3  -2   8       2441.96       2636.69        51.52 o
  -2  -2   8         29.67         13.61        37.99 o
  -1  -2   8        583.65        510.93        31.98 o
   0  -2   8        880.55        898.63        37.24 o
   1  -2   8         23.89         27.49        30.67 o
   2  -2   8        734.13        736.64        40.93 o
   3  -2   8        896.57        921.91       124.29 o
   4  -2   8        216.83        151.60        37.20 o
   5  -2   8        107.40        150.51        38.58 o
   6  -2   8        106.34        109.28        48.78 o
   7  -2   8         13.57        -34.72        54.84 o
   8  -2   8          0.42         31.57        62.51 o
  -8  -1   8         99.16         61.94        66.31 o
  -7  -1   8         22.59         41.20        82.32 o
  -6  -1   8          3.51          6.77        47.79 o
  -5  -1   8        441.94        443.82        45.42 o
  -4  -1   8        154.48        186.89        46.07 o
  -3  -1   8        618.72        624.09        53.36 o
  -2  -1   8         43.20         69.45        33.42 o
  -1  -1   8        521.60        482.29        39.13 o
   0  -1   8        492.66        453.58        47.89 o
   1  -1   8        239.92        210.79        31.84 o
   2  -1   8       1733.53       2030.66       101.38 o
   3  -1   8        940.10        980.73        64.39 o
   4  -1   8          4.10         12.62        41.52 o
   5  -1   8         45.94         55.34        43.10 o
   6  -1   8          0.32         20.66        47.09 o
   7  -1   8         15.43         23.31        59.89 o
   8  -1   8          4.13          9.54        67.92 o
  -8   0   8        113.26         94.22        67.51 o
  -7   0   8         44.07         36.52        77.16 o
  -6   0   8         26.57         39.67        58.04 o
  -5   0   8        646.91        671.04        52.01 o
  -4   0   8          0.60         15.44        54.71 o
  -3   0   8        414.00        446.04        52.92 o
  -2   0   8        188.36        203.56        37.48 o
  -1   0   8       1141.56       1057.41        40.01 o
   0   0   8        655.63        705.47        45.47 o
   1   0   8          0.22          3.75        28.16 o
   2   0   8        107.07        158.84        31.32 o
   3   0   8         73.51         99.63        34.39 o
   4   0   8        102.54        105.57        38.21 o
   5   0   8        226.40        295.10        36.21 o
   6   0   8          1.84         25.48        40.10 o
   7   0   8        165.37        169.05        67.86 o
   8   0   8         28.36         51.24        64.34 o
  -8   1   8         24.98         12.39        73.86 o
  -7   1   8         14.18         -9.36        62.19 o
  -6   1   8          2.68         19.17        58.37 o
  -5   1   8        151.16        142.17        60.00 o
  -4   1   8        431.87        427.94        56.84 o
  -3   1   8        762.93        781.58        47.65 o
  -2   1   8        515.91        599.68        52.76 o
  -1   1   8        246.27        245.34        35.41 o
   0   1   8        316.64        316.40        31.45 o
   1   1   8        625.80        577.14        34.89 o
   2   1   8       4220.19       4212.12       197.58 o
   3   1   8         24.77         54.40        34.58 o
   4   1   8        146.53        141.97        34.84 o
   5   1   8          3.59         21.47        38.25 o
   6   1   8         30.40         27.55        42.66 o
   7   1   8         28.47         58.57        57.91 o
   8   1   8         52.62         87.92        66.17 o
  -8   2   8          1.63          6.28        67.10 o
  -7   2   8        174.11        140.03        66.15 o
  -6   2   8          2.80         -0.13        58.66 o
  -5   2   8          1.79        -12.40        55.32 o
  -4   2   8        266.86        356.60        56.78 o
  -3   2   8       1231.54       1334.44        49.74 o
  -2   2   8       3241.57       3298.15       206.59 o
  -1   2   8       4116.34       4342.71       205.39 o
   0   2   8        130.68         88.61        37.31 o
   1   2   8         41.75         15.75        32.47 o
   2   2   8        212.59        171.63        36.88 o
   3   2   8        459.69        483.78        36.71 o
   4   2   8        535.14        554.94        38.55 o
   5   2   8        130.32        178.59        43.09 o
   6   2   8        149.83        155.21        46.62 o
   7   2   8         16.04         29.13        49.64 o
   8   2   8          2.74        -18.85        56.04 o
  -8   3   8         23.47         10.08        73.02 o
  -7   3   8         43.51         29.15        63.05 o
  -6   3   8          7.53         17.37        56.43 o
  -5   3   8        180.88        161.81        51.14 o
  -4   3   8         58.55         76.48        52.58 o
  -3   3   8        274.54        329.86        55.29 o
  -2   3   8       1796.54       1952.12        71.81 o
  -1   3   8         46.16         46.45        42.42 o
   0   3   8          2.75         25.68        35.23 o
   1   3   8        158.54         96.17        29.53 o
   2   3   8        370.95        440.26        34.81 o
   3   3   8         15.83         25.94        33.86 o
   4   3   8       1042.95       1007.21        40.31 o
   5   3   8        404.52        346.17        39.63 o
   6   3   8         10.03         12.34        42.42 o
   7   3   8        115.59        155.81        49.67 o
   8   3   8          4.83          1.84        50.96 o
  -8   4   8          4.44         -8.25       100.89 o
  -7   4   8          3.05         -0.04        62.29 o
  -6   4   8        138.22        170.28        53.38 o
  -5   4   8        286.52        347.06        51.17 o
  -4   4   8         31.04         24.72        52.09 o
  -3   4   8        218.49        207.85        42.50 o
  -2   4   8          0.09         -1.04        43.56 o
  -1   4   8         14.45         -3.21        36.51 o
   0   4   8       2011.85       1830.60        61.33 o
   1   4   8        864.74        749.36        51.81 o
   2   4   8        724.95        627.98        57.49 o
   3   4   8         82.50         66.24        33.11 o
   4   4   8        162.68        156.79        37.42 o
   5   4   8         53.33         82.43        38.75 o
   6   4   8         26.43         20.42        40.82 o
   7   4   8         57.38         50.12        49.82 o
   8   4   8          9.95          1.19        73.09 o
  -8   5   8         10.66         15.53        83.72 o
  -7   5   8         36.81         36.98        63.89 o
  -6   5   8         59.66         44.00        52.72 o
  -5   5   8          1.92          4.87        51.47 o
  -4   5   8        230.99        226.19        51.80 o
  -3   5   8        358.29        377.34        43.41 o
  -2   5   8        250.07        209.82        33.64 o
  -1   5   8       1572.50       1624.22        49.27 o
   0   5   8        961.15        764.43       111.15 o
   1   5   8        245.41        191.70        33.87 o
   2   5   8        117.33         83.70        32.99 o
   3   5   8         63.42         98.25        38.10 o
   4   5   8          7.64         23.25        46.49 o
   5   5   8         35.48         21.88        43.78 o
   6   5   8         33.96         14.61        53.70 o
   7   5   8         94.41        111.80        51.12 o
   8   5   8         13.26         49.30        67.80 o
  -8   6   8          1.95          7.85       102.33 o
  -7   6   8          0.03         11.97        60.43 o
  -6   6   8         20.44         11.29        52.81 o
  -5   6   8          5.31         17.71        44.53 o
  -4   6   8         12.20         22.68        49.96 o
  -3   6   8        145.19        169.81        42.58 o
  -2   6   8        162.36        156.23        44.62 o
  -1   6   8         19.13         22.60        50.08 o
   0   6   8       1010.26       1029.84        47.92 o
   1   6   8         82.82         63.31        37.34 o
   2   6   8        102.68         89.05        38.25 o
   3   6   8          3.27          2.77        37.95 o
   4   6   8        201.41        222.82        43.18 o
   5   6   8        548.65        671.67        41.60 o
   6   6   8        182.98        201.59        47.08 o
   7   6   8        131.61        122.06        59.16 o
   8   6   8          5.23         33.85        65.56 o
  -7   7   8         52.17         49.96        57.26 o
  -6   7   8        138.39        119.06        50.94 o
  -5   7   8        105.93        126.78        61.54 o
  -4   7   8        203.62        200.20        51.31 o
  -3   7   8         10.85         31.47        48.27 o
  -2   7   8        692.19        682.45        40.55 o
  -1   7   8       1217.16       1368.42        52.50 o
   0   7   8       1589.14       1602.68        51.23 o
   1   7   8        436.65        473.71        46.03 o
   2   7   8        189.04        221.78        38.89 o
   3   7   8          1.22          8.44        32.60 o
   4   7   8        150.64        187.92        42.73 o
   5   7   8         76.80         42.31        51.39 o
   6   7   8        229.52        272.31        54.87 o
   7   7   8         11.03         25.90        59.77 o
   8   7   8         28.58         39.84        66.53 o
  -7   8   8          4.78         14.78        63.60 o
  -6   8   8        208.91        246.85        51.27 o
  -5   8   8        317.47        304.09        54.83 o
  -4   8   8          0.00        -10.56        53.12 o
  -3   8   8        364.82        348.17        42.69 o
  -2   8   8         87.03        104.65        44.84 o
  -1   8   8         33.15         43.50        41.71 o
   0   8   8        260.70        300.74        37.90 o
   1   8   8        141.29        141.14        44.39 o
   2   8   8        132.92        136.09        44.69 o
   3   8   8         36.49         26.79        36.50 o
   4   8   8         30.81         62.95        43.39 o
   5   8   8         24.55         40.20        45.23 o
   6   8   8       1131.35       1136.50        52.14 o
   7   8   8         35.26         97.20        60.98 o
   8   8   8        317.17        361.85        69.60 o
  -7   9   8        283.05        241.37        63.32 o
  -6   9   8          3.27         21.52        70.98 o
  -5   9   8         12.26         23.75        56.57 o
  -4   9   8         25.46         49.78        51.78 o
  -3   9   8        947.89        955.07        51.42 o
  -2   9   8        640.95        689.54        42.33 o
  -1   9   8         67.88         77.24        33.04 o
   0   9   8       1541.51       1568.12        50.44 o
   1   9   8         30.52         33.78        44.60 o
   2   9   8         20.18         46.90        45.09 o
   3   9   8         31.84         37.71        40.60 o
   4   9   8       1549.69       1488.81        50.44 o
   5   9   8       3131.73       3260.42        57.30 o
   6   9   8        670.04        681.49        59.32 o
   7   9   8          0.85         -0.22        61.47 o
   8   9   8        116.80         95.38        60.16 o
  -7  10   8          2.75          8.52        81.17 o
  -6  10   8         18.63         36.16        68.03 o
  -5  10   8          0.34          3.12        59.52 o
  -4  10   8         31.85         39.86        52.70 o
  -3  10   8        134.42        171.82        49.38 o
  -2  10   8        113.63        113.00        40.87 o
  -1  10   8        283.94        293.17        40.14 o
   0  10   8        312.14        329.40        45.34 o
   1  10   8        260.80        270.49        55.98 o
   2  10   8         56.20         52.36        39.76 o
   3  10   8        147.26        168.01        41.06 o
   4  10   8       1164.43       1242.22        43.47 o
   5  10   8          1.00          2.17        40.21 o
   6  10   8         11.71         15.33        48.98 o
   7  10   8          4.44          0.06        43.46 o
   8  10   8         89.89         26.45        70.52 o
  -6  11   8         20.68         -6.39        66.68 o
  -5  11   8         91.07         93.47        59.15 o
  -4  11   8         12.10          4.67        55.00 o
  -3  11   8        790.70        702.86        42.19 o
  -2  11   8        194.57        164.39        48.42 o
  -1  11   8         96.49         89.27        35.39 o
   0  11   8         47.26         50.77        35.61 o
   1  11   8         12.10         13.72        47.04 o
   2  11   8          6.95         26.62        47.05 o
   3  11   8          1.80         -3.69        41.34 o
   4  11   8          2.67         -6.90        52.51 o
   5  11   8        320.09        342.50        54.76 o
   6  11   8         59.25         81.61        50.60 o
   7  11   8        181.91        175.83        56.50 o
   8  11   8         17.25         54.93        87.45 o
  -6  12   8         64.67         73.68        68.29 o
  -5  12   8        153.46        124.23        61.24 o
  -4  12   8        622.09        638.18        58.52 o
  -3  12   8          0.68         17.41        45.95 o
  -2  12   8        270.45        263.14        51.22 o
  -1  12   8        714.52        745.56        36.86 o
   0  12   8         29.05         41.46        40.23 o
   1  12   8        145.76        151.11        59.57 o
   2  12   8          8.03          0.35        60.67 o
   3  12   8         64.78         74.53        49.09 o
   4  12   8         36.18         51.26        41.33 o
   5  12   8        109.91         88.51        48.51 o
   6  12   8        591.90        550.16        47.33 o
   7  12   8         19.53         12.30        65.28 o
  -6  13   8          5.14          8.82        70.24 o
  -5  13   8         13.71         28.26        64.01 o
  -4  13   8          0.45         35.04        50.85 o
  -3  13   8        377.18        343.59        48.60 o
  -2  13   8        105.20         97.94        45.29 o
  -1  13   8        252.45        257.84        35.29 o
   0  13   8          0.26         -8.49        42.17 o
   1  13   8        172.42        143.21        61.01 o
   2  13   8         93.99        153.20        50.89 o
   3  13   8          0.62         -2.31        51.57 o
   4  13   8          7.35         -3.28        37.73 o
   5  13   8         30.78         61.67        48.84 o
   6  13   8          9.36         31.17        52.19 o
   7  13   8         12.80          1.23        57.59 o
  -5  14   8        178.02        164.45        72.21 o
  -4  14   8         11.44         29.21        54.36 o
  -3  14   8        123.30        162.09        58.29 o
  -2  14   8        102.58        116.47        46.25 o
  -1  14   8          2.85         -9.59        39.76 o
   0  14   8        157.06        109.54        44.81 o
   1  14   8        112.45        127.50        43.86 o
   2  14   8         46.58         35.81        51.34 o
   3  14   8         64.18         62.42        53.61 o
   4  14   8          2.03         19.17        57.59 o
   5  14   8         11.51         27.07        59.11 o
   6  14   8         37.02         42.55        49.23 o
   7  14   8          2.21          1.76        53.41 o
  -5  15   8        128.01        115.25        71.16 o
  -4  15   8         25.62         39.51        64.78 o
  -3  15   8         49.39         41.36        52.06 o
  -2  15   8         18.44         22.09        43.19 o
  -1  15   8        242.08        240.18        47.10 o
   0  15   8         78.30         68.00        52.89 o
   1  15   8        104.33        103.68        53.25 o
   2  15   8        407.28        360.94        67.36 o
   3  15   8          5.61         24.28        55.01 o
   4  15   8         32.18         54.26        58.86 o
   5  15   8          7.20         -8.11        46.40 o
   6  15   8          0.21        -12.66        56.19 o
  -4  16   8         56.46         38.81        68.76 o
  -3  16   8        263.62        254.35        63.67 o
  -2  16   8          0.77         53.92        51.34 o
  -1  16   8         42.57         70.02        48.58 o
   0  16   8         91.69         89.30        43.43 o
   1  16   8         20.63         13.76        48.53 o
   2  16   8        261.54        282.06        48.24 o
   3  16   8        162.97        126.46        58.58 o
   4  16   8         21.55         57.43        73.56 o
   5  16   8          9.43          9.53        43.95 o
   6  16   8          4.13         27.43        51.41 o
  -3  17   8          1.55          3.42        58.23 o
  -2  17   8         41.91         40.75        54.18 o
  -1  17   8          5.01         31.92        52.01 o
   0  17   8          8.42          6.33        41.08 o
   1  17   8          0.05         19.67        46.53 o
   2  17   8          4.08         31.30        51.40 o
   3  17   8          9.83         11.70        59.59 o
   4  17   8          0.24          7.46        76.72 o
   5  17   8          4.00         11.35        56.10 o
  -2  18   8          1.06          4.18        57.06 o
  -1  18   8          2.72         23.14        54.67 o
   0  18   8          3.40         29.54        47.75 o
   1  18   8          0.30          3.68        52.24 o
   2  18   8         69.09         98.95        48.06 o
   3  18   8        163.77        186.49        54.33 o
   4  18   8         46.00         12.24        66.19 o
  -1  19   8         20.52         47.27        66.80 o
   0  19   8         61.32         70.61        56.23 o
   1  19   8         13.63         22.86        56.11 o
   2  19   8         81.75         88.39        56.15 o
   3  19   8        149.50        138.29        52.17 o
  -2 -16   9          0.58         19.18        51.66 o
  -1 -16   9         94.35         46.28        50.10 o
   0 -16   9         26.24        -10.34        51.04 o
   1 -16   9         28.97         52.35        47.95 o
  -4 -15   9         14.16         40.16        55.81 o
  -3 -15   9          7.76          7.75        54.23 o
  -2 -15   9          0.61        -13.23        47.66 o
  -1 -15   9         51.05         45.35        60.90 o
   0 -15   9          0.38         21.10        61.30 o
   1 -15   9        108.25        159.89        49.68 o
   2 -15   9         82.29         33.95        46.39 o
  -4 -14   9         25.80         33.65        54.64 o
  -3 -14   9        329.84        339.22        51.97 o
  -2 -14   9          1.47         13.73        50.78 o
  -1 -14   9          5.91         19.12        50.99 o
   0 -14   9        251.05        216.11        45.23 o
   1 -14   9        250.27        238.44        46.69 o
   2 -14   9         11.99          4.82        40.40 o
   3 -14   9         54.53         20.10        45.00 o
  -5 -13   9        102.31         97.19        64.66 o
  -4 -13   9          0.40         29.88        59.68 o
  -3 -13   9         74.20         72.52        56.57 o
  -2 -13   9         68.08         71.34        56.20 o
  -1 -13   9         15.50         36.67        47.03 o
   0 -13   9        181.15        193.21        49.32 o
   1 -13   9         44.76         59.20        40.76 o
   2 -13   9         56.61         99.90        51.49 o
   3 -13   9          6.55          5.43        46.57 o
   4 -13   9          4.89         44.57        55.32 o
  -6 -12   9          1.53         -5.60        51.27 o
  -5 -12   9          0.23          4.21        52.98 o
  -4 -12   9         26.98         25.93        48.91 o
  -3 -12   9          3.51         10.76        54.41 o
  -2 -12   9          1.87         32.03        41.02 o
  -1 -12   9         22.41         36.22        52.95 o
   0 -12   9         23.13         44.74        40.39 o
   1 -12   9          0.33          7.59        38.71 o
   2 -12   9         85.26         92.81        43.30 o
   3 -12   9          3.94         -2.12        44.28 o
   4 -12   9         67.45        127.78        55.63 o
   5 -12   9          1.20         -7.96        58.87 o
  -6 -11   9         21.35         36.82        48.28 o
  -5 -11   9         27.55         13.94        45.32 o
  -4 -11   9         11.74         25.49        46.79 o
  -3 -11   9        167.02        187.94        40.77 o
  -2 -11   9         48.91         81.00        50.90 o
  -1 -11   9         63.31         88.36        35.93 o
   0 -11   9         84.52        102.04        40.27 o
   1 -11   9         44.12         47.61        39.58 o
   2 -11   9        128.82        109.68        42.51 o
   3 -11   9        495.96        525.57        40.25 o
   4 -11   9          7.83         33.10        50.47 o
   5 -11   9          0.85          4.34        54.98 o
  -6 -10   9         44.57         39.29        48.44 o
  -5 -10   9          9.12         10.02        48.46 o
  -4 -10   9        159.47        133.56        40.18 o
  -3 -10   9        281.91        274.95        38.78 o
  -2 -10   9         76.75        112.55        43.44 o
  -1 -10   9          4.55         14.79        36.81 o
   0 -10   9         63.83         61.95        35.67 o
   1 -10   9         12.35         28.74        42.38 o
   2 -10   9         52.95         56.30        39.86 o
   3 -10   9        126.40        128.69        47.13 o
   4 -10   9         41.09         60.35        45.23 o
   5 -10   9        129.35        140.10        53.58 o
   6 -10   9          5.03         14.81        59.93 o
  -7  -9   9         19.46         26.63        57.01 o
  -6  -9   9          1.22          6.94        51.59 o
  -5  -9   9          0.06         18.25        47.44 o
  -4  -9   9         11.01         33.65        44.32 o
  -3  -9   9        303.01        262.85        49.72 o
  -2  -9   9         22.30         35.42        36.14 o
  -1  -9   9          0.83          0.99        41.62 o
   0  -9   9        350.99        390.29        64.09 o
   1  -9   9        380.89        346.76        42.18 o
   2  -9   9          8.93         16.24        35.48 o
   3  -9   9          0.37         -3.66        40.02 o
   4  -9   9          0.56         13.92        42.35 o
   5  -9   9          2.76         26.74        41.36 o
   6  -9   9        205.91        152.34        67.49 o
  -7  -8   9          1.84         -2.84        57.94 o
  -6  -8   9         35.11         61.63        47.02 o
  -5  -8   9         21.09         31.70        47.51 o
  -4  -8   9         15.08         29.00        38.71 o
  -3  -8   9         23.57         32.65        48.61 o
  -2  -8   9       1083.01       1156.39        44.78 o
  -1  -8   9        199.08        219.85        33.06 o
   0  -8   9        451.78        484.10        41.23 o
   1  -8   9        829.66        913.34        37.04 o
   2  -8   9       1247.64       1142.95       199.24 o
   3  -8   9       1073.74       1108.98        46.36 o
   4  -8   9         50.64         77.28        41.82 o
   5  -8   9        914.66        686.65       120.41 o
   6  -8   9        143.84         78.74        51.24 o
  -7  -7   9        124.42         94.85        60.60 o
  -6  -7   9          0.12         20.66        51.94 o
  -5  -7   9          8.94          6.23        45.48 o
  -4  -7   9        502.54        504.82        52.06 o
  -3  -7   9        132.42        111.57        36.08 o
  -2  -7   9        180.12        201.96        39.31 o
  -1  -7   9       1269.12       1325.98        38.18 o
   0  -7   9       1354.53       1386.38        38.83 o
   1  -7   9         95.66        118.42        36.39 o
   2  -7   9          1.52          0.26        30.37 o
   3  -7   9       1026.16       1120.94        54.63 o
   4  -7   9        380.86        403.57        46.30 o
   5  -7   9        146.87        110.60        42.51 o
   6  -7   9        500.19        440.77        68.87 o
   7  -7   9          4.86          3.25        89.39 o
  -7  -6   9         12.76         20.56        59.47 o
  -6  -6   9         12.73         46.92        47.43 o
  -5  -6   9         63.37         64.23        55.32 o
  -4  -6   9        398.62        409.41        43.82 o
  -3  -6   9          1.16          0.42        38.91 o
  -2  -6   9        213.07        213.01        34.78 o
  -1  -6   9        159.71        138.04        34.12 o
   0  -6   9         11.98         15.93        33.87 o
   1  -6   9        565.07        594.83        33.53 o
   2  -6   9         16.34         33.76        39.18 o
   3  -6   9        190.17        169.57        37.86 o
   4  -6   9       3359.12       2978.17       171.61 o
   5  -6   9        154.61        104.91        43.23 o
   6  -6   9          1.98          7.28        48.16 o
   7  -6   9         47.22         69.42        86.03 o
  -8  -5   9          0.38          3.83        67.16 o
  -7  -5   9         53.54         52.94        58.35 o
  -6  -5   9         74.98         85.59        53.15 o
  -5  -5   9         11.18          5.22        38.31 o
  -4  -5   9        220.00        196.57        41.58 o
  -3  -5   9        205.57        170.44        39.27 o
  -2  -5   9        793.78        771.54        47.35 o
  -1  -5   9       1014.70        990.61        40.29 o
   0  -5   9         73.94        114.74        30.59 o
   1  -5   9        170.17        159.03        34.51 o
   2  -5   9         78.86         85.17        35.03 o
   3  -5   9         31.35         35.86        36.90 o
   4  -5   9        870.14        789.31        45.62 o
   5  -5   9        297.48        345.92        59.65 o
   6  -5   9         12.72         49.29        53.45 o
   7  -5   9         19.99         26.99        69.77 o
  -8  -4   9        245.86        269.18        64.81 o
  -7  -4   9          9.92          6.61        57.45 o
  -6  -4   9         18.80         49.76        53.00 o
  -5  -4   9        195.77        163.58        43.49 o
  -4  -4   9         59.87         69.43        38.49 o
  -3  -4   9        180.39        218.15        40.28 o
  -2  -4   9        590.73        620.07        36.70 o
  -1  -4   9          5.73          4.58        29.61 o
   0  -4   9        509.16        429.80        38.43 o
   1  -4   9        365.07        381.47        45.76 o
   2  -4   9       1035.43       1099.00        63.61 o
   3  -4   9        309.94        341.25        36.80 o
   4  -4   9         36.96         68.89        38.56 o
   5  -4   9          6.75         45.65        45.12 o
   6  -4   9          3.95         26.93        59.88 o
   7  -4   9         20.19         22.21        68.33 o
   8  -4   9        119.02        171.62        91.16 o
  -8  -3   9          4.74          0.58        57.02 o
  -7  -3   9         83.22         80.80        59.59 o
  -6  -3   9        182.58        182.07        55.95 o
  -5  -3   9       4198.15       4137.17       138.62 o
  -4  -3   9        667.22        714.21        43.58 o
  -3  -3   9         87.13         99.42        46.09 o
  -2  -3   9        110.52        134.37        37.70 o
  -1  -3   9       1057.80       1158.07        56.42 o
   0  -3   9          4.54         -5.04        36.70 o
   1  -3   9        172.48        177.20        33.84 o
   2  -3   9          1.10          8.88        33.89 o
   3  -3   9       1490.24       1417.58       193.98 o
   4  -3   9        395.25        441.32        38.64 o
   5  -3   9        172.94        136.99        42.74 o
   6  -3   9         49.17         86.65        55.57 o
   7  -3   9        100.21         67.77        65.34 o
   8  -3   9          1.18          6.53        90.71 o
  -8  -2   9         86.09         70.19        68.44 o
  -7  -2   9         62.40         46.42        77.36 o
  -6  -2   9        491.17        558.90        59.88 o
  -5  -2   9        756.72        698.72        46.24 o
  -4  -2   9        759.20        737.62        46.54 o
  -3  -2   9         18.70         17.97        38.84 o
  -2  -2   9        106.74        160.73        37.65 o
  -1  -2   9         37.51         29.61        36.39 o
   0  -2   9        292.24        330.29        37.86 o
   1  -2   9        640.36        660.42        43.46 o
   2  -2   9        236.56        228.43        38.88 o
   3  -2   9       1392.39       1492.56        89.36 o
   4  -2   9        372.47        419.39        46.53 o
   5  -2   9        198.08        262.58        42.65 o
   6  -2   9          2.49          2.69        48.12 o
   7  -2   9         17.26         51.57        79.81 o
   8  -2   9        138.06        181.56        71.21 o
  -8  -1   9        241.18        222.76        69.96 o
  -7  -1   9        477.57        457.48        83.25 o
  -6  -1   9        359.89        322.78        67.12 o
  -5  -1   9        256.85        257.91        60.00 o
  -4  -1   9        321.89        252.44        56.83 o
  -3  -1   9       1110.01       1056.87        95.40 o
  -2  -1   9          3.16          1.99        43.65 o
  -1  -1   9        416.52        418.92        37.17 o
   0  -1   9        146.48        107.12        31.03 o
   1  -1   9       1542.04       1516.68       111.14 o
   2  -1   9         21.75         29.80        31.14 o
   3  -1   9        341.19        376.42        42.10 o
   4  -1   9         11.25         13.44        37.35 o
   5  -1   9        119.46        143.38        47.06 o
   6  -1   9         20.42         19.36        46.67 o
   7  -1   9         12.10         44.59        77.99 o
   8  -1   9          2.82        -12.38        61.57 o
  -8   0   9        238.67        204.29        80.78 o
  -7   0   9        172.69        154.74        69.22 o
  -6   0   9         68.94         92.73        65.42 o
  -5   0   9        133.48        189.36        59.73 o
  -4   0   9         13.90         20.44        44.87 o
  -3   0   9        425.53        394.29        44.74 o
  -2   0   9       1134.86       1114.48        46.93 o
  -1   0   9       4097.54       4487.77        99.41 o
   0   0   9       1673.74       1732.71       103.07 o
   1   0   9       3464.35       3548.55       245.31 o
   2   0   9        511.48        451.98        33.57 o
   3   0   9          1.44         16.81        32.37 o
   4   0   9        292.77        378.04        43.18 o
   5   0   9          7.89          0.08        41.53 o
   6   0   9         67.03         53.54        45.95 o
   7   0   9        163.87        131.69        53.01 o
   8   0   9         19.26         56.37        84.04 o
  -8   1   9         35.94         44.19        75.34 o
  -7   1   9         55.22         66.85        71.58 o
  -6   1   9         21.11         23.50        65.09 o
  -5   1   9         76.80         73.55        60.26 o
  -4   1   9         31.92         49.86        54.72 o
  -3   1   9         32.05         76.21        43.10 o
  -2   1   9         23.77         12.23        49.74 o
  -1   1   9         14.12         16.96        40.00 o
   0   1   9        876.76        861.40        51.67 o
   1   1   9          0.88         17.57        32.72 o
   2   1   9        274.86        318.46        38.31 o
   3   1   9         47.25         63.47        35.69 o
   4   1   9         27.94         34.42        37.37 o
   5   1   9         28.63         49.55        44.11 o
   6   1   9          1.17         -7.80        43.19 o
   7   1   9         37.19         59.72        57.35 o
   8   1   9          0.63        -40.58        81.04 o
  -8   2   9          0.66          0.62        98.57 o
  -7   2   9        209.67        231.98        75.14 o
  -6   2   9        251.33        256.28        66.76 o
  -5   2   9         73.28         71.85        61.55 o
  -4   2   9          5.12        -10.45        55.47 o
  -3   2   9        239.03        250.82        54.26 o
  -2   2   9         56.84         81.54        41.20 o
  -1   2   9       1053.92       1098.58        59.37 o
   0   2   9        321.72        326.32        34.41 o
   1   2   9        589.01        519.36        35.37 o
   2   2   9        438.87        369.84        34.37 o
   3   2   9        517.95        506.23        36.88 o
   4   2   9        219.76        231.01        34.30 o
   5   2   9        364.76        431.86        41.85 o
   6   2   9        125.93        104.34        48.86 o
   7   2   9        100.58         96.96        49.20 o
   8   2   9        122.98        158.55        60.26 o
  -8   3   9         57.37         81.17       114.14 o
  -7   3   9         29.20         54.28        65.96 o
  -6   3   9         45.97         61.64        68.12 o
  -5   3   9         31.97         25.22        61.71 o
  -4   3   9         43.82         85.80        46.15 o
  -3   3   9         15.99         15.17        45.16 o
  -2   3   9        227.70        213.50        43.97 o
  -1   3   9        211.89        207.11        37.05 o
   0   3   9         12.91          8.93        35.73 o
   1   3   9         78.68         46.95        27.54 o
   2   3   9        135.76        131.64        37.39 o
   3   3   9          7.14          4.52        32.22 o
   4   3   9         91.89        118.68        37.57 o
   5   3   9          1.15         -5.19        36.46 o
   6   3   9        280.14        226.56        47.02 o
   7   3   9        532.88        456.09        50.28 o
   8   3   9          9.69         -1.84        65.53 o
  -8   4   9          3.54         16.56        99.36 o
  -7   4   9          7.11         19.97        66.23 o
  -6   4   9         20.96         10.66        68.88 o
  -5   4   9        112.93        123.74        57.13 o
  -4   4   9         92.60         97.88        48.34 o
  -3   4   9          0.03        -13.59        51.85 o
  -2   4   9         37.51         29.27        40.24 o
  -1   4   9        122.78        146.62        42.54 o
   0   4   9         66.95         60.14        36.31 o
   1   4   9       1073.27        979.24        37.87 o
   2   4   9         27.89         35.40        30.99 o
   3   4   9       1853.15       1848.31        48.62 o
   4   4   9         40.24         33.12        40.93 o
   5   4   9        540.72        630.05        41.05 o
   6   4   9         37.72         63.70        41.85 o
   7   4   9        204.57        156.42        48.60 o
   8   4   9        157.11        166.94        62.16 o
  -8   5   9         69.17         58.95        78.64 o
  -7   5   9         20.55         36.14        66.92 o
  -6   5   9         14.42         26.28        69.15 o
  -5   5   9         35.15         63.70        59.40 o
  -4   5   9         13.77         28.44        53.89 o
  -3   5   9        739.82        771.68        54.14 o
  -2   5   9          6.73          8.11        33.97 o
  -1   5   9        464.63        503.67        40.25 o
   0   5   9        384.84        362.49        37.96 o
   1   5   9        331.69        377.77        38.46 o
   2   5   9        470.08        440.95        34.37 o
   3   5   9       1264.20       1314.66        48.20 o
   4   5   9         69.76         86.44        40.14 o
   5   5   9        177.48        219.87        37.20 o
   6   5   9        219.42        190.88        47.90 o
   7   5   9        128.71        157.29        59.68 o
   8   5   9          0.88          1.15        70.22 o
  -7   6   9          0.04         27.18        72.07 o
  -6   6   9        113.35        132.33        69.24 o
  -5   6   9          3.37          7.32        57.12 o
  -4   6   9        154.72        170.88        53.30 o
  -3   6   9        209.57        248.91        40.77 o
  -2   6   9       1489.03       1637.72        51.00 o
  -1   6   9        621.00        679.42        45.46 o
   0   6   9        485.33        520.09        47.01 o
   1   6   9       3733.16       3651.51       317.58 o
   2   6   9       1027.79        986.20        38.47 o
   3   6   9       2135.99       2253.06        97.75 o
   4   6   9        481.88        548.64        48.72 o
   5   6   9          1.61         16.06        39.20 o
   6   6   9        238.80        260.22        48.28 o
   7   6   9         15.84         55.94        52.52 o
   8   6   9         60.35         83.21        71.50 o
  -7   7   9          2.08          6.97        70.58 o
  -6   7   9         66.07         71.09        63.54 o
  -5   7   9          2.63         12.78        58.09 o
  -4   7   9        200.24        180.87        55.01 o
  -3   7   9        484.57        486.96        51.01 o
  -2   7   9        491.48        543.92        41.14 o
  -1   7   9        305.56        286.19        43.77 o
   0   7   9          1.16         13.66        36.17 o
   1   7   9        265.85        253.86        38.73 o
   2   7   9        439.31        428.56        40.29 o
   3   7   9        140.65        137.60        36.92 o
   4   7   9          0.04         10.71        42.49 o
   5   7   9          1.46         22.15        51.46 o
   6   7   9         38.24         46.87        54.98 o
   7   7   9          9.08          7.58        53.60 o
   8   7   9          0.07        -26.43        71.06 o
  -7   8   9         53.37         25.11        78.24 o
  -6   8   9         70.98         46.55        61.32 o
  -5   8   9          7.01          8.83        55.38 o
  -4   8   9        189.19        207.75        52.39 o
  -3   8   9          5.82          6.19        48.17 o
  -2   8   9        471.52        446.13        37.21 o
  -1   8   9        624.03        590.96        43.86 o
   0   8   9         10.18         14.59        42.99 o
   1   8   9        963.43        983.10        47.67 o
   2   8   9         44.37         65.86        38.81 o
   3   8   9          1.86         15.27        41.22 o
   4   8   9        366.49        321.30        50.92 o
   5   8   9        588.69        495.57        38.56 o
   6   8   9         91.14         86.99        50.02 o
   7   8   9         26.26         18.02        54.03 o
   8   8   9         78.45         99.60        69.84 o
  -7   9   9        104.59         83.34        74.25 o
  -6   9   9        240.27        184.57        62.60 o
  -5   9   9        108.46        118.66        56.89 o
  -4   9   9        277.56        327.60        53.60 o
  -3   9   9        355.78        304.22        43.06 o
  -2   9   9       1416.49       1553.12        55.74 o
  -1   9   9       1497.56       1648.20        49.20 o
   0   9   9        104.70        125.88        44.51 o
   1   9   9         47.46         46.71        39.17 o
   2   9   9        297.63        241.71        53.98 o
   3   9   9        982.28       1043.41        46.23 o
   4   9   9        957.81        908.23        47.04 o
   5   9   9        283.87        269.59        47.36 o
   6   9   9          2.86         -3.65        44.24 o
   7   9   9          0.07         13.35        62.60 o
   8   9   9          0.12        -14.05        60.79 o
  -7  10   9          6.29         24.08       132.89 o
  -6  10   9          0.31         25.03        68.58 o
  -5  10   9         76.29         66.24        58.60 o
  -4  10   9          5.31         23.46        46.24 o
  -3  10   9       2145.45       2200.57        65.39 o
  -2  10   9        754.88        697.13        43.99 o
  -1  10   9         53.30         85.24        40.23 o
   0  10   9        526.72        515.28        55.66 o
   1  10   9        151.48        173.61        40.08 o
   2  10   9          9.98         46.99        56.21 o
   3  10   9         76.85         60.00        37.58 o
   4  10   9        496.37        528.07        45.82 o
   5  10   9          8.98         34.96        47.58 o
   6  10   9         36.87         24.49        57.24 o
   7  10   9         50.18         89.70        64.05 o
   8  10   9        196.03        268.17        71.14 o
  -6  11   9         10.16          5.95        67.32 o
  -5  11   9         67.85         69.02        63.60 o
  -4  11   9        549.57        575.35        57.79 o
  -3  11   9         64.48         60.98        45.87 o
  -2  11   9       1274.94       1283.58        75.69 o
  -1  11   9        360.28        362.08        37.20 o
   0  11   9         38.10         36.17        55.57 o
   1  11   9         33.70         32.41        40.67 o
   2  11   9          2.85         12.82        46.94 o
   3  11   9        284.20        294.85        43.69 o
   4  11   9        110.12        103.54        45.26 o
   5  11   9        555.46        537.67        55.79 o
   6  11   9       1418.27       1386.77       104.34 o
   7  11   9         84.82         97.89        56.63 o
  -6  12   9         24.78         20.01        72.91 o
  -5  12   9        116.84        123.52        63.18 o
  -4  12   9        223.29        246.04        57.67 o
  -3  12   9        152.58        146.82        38.27 o
  -2  12   9         71.43         80.57        49.77 o
  -1  12   9       1034.92        988.76        40.94 o
   0  12   9          3.21         19.25        47.44 o
   1  12   9          1.06          6.87        59.14 o
   2  12   9         41.16         38.38        49.03 o
   3  12   9          0.03          9.88        38.90 o
   4  12   9         61.60         73.52        46.44 o
   5  12   9         50.19         45.23        48.21 o
   6  12   9         45.10         21.51        46.78 o
   7  12   9          2.95          7.08        51.92 o
  -5  13   9        322.85        342.26        66.21 o
  -4  13   9        152.41        153.76        51.83 o
  -3  13   9          0.00          0.49        55.62 o
  -2  13   9        184.12        166.39        45.48 o
  -1  13   9         42.09         60.65        50.12 o
   0  13   9          3.91         11.83        37.63 o
   1  13   9          9.87         -1.06        62.71 o
   2  13   9          0.69         25.86        62.97 o
   3  13   9         81.97        127.49        50.68 o
   4  13   9        420.24        409.24        55.75 o
   5  13   9          5.49         18.13        49.67 o
   6  13   9          8.44         -7.34        47.61 o
   7  13   9          1.13         26.06        57.86 o
  -5  14   9         38.19         36.01        68.62 o
  -4  14   9        171.96        142.53        62.82 o
  -3  14   9         17.28         27.31        58.73 o
  -2  14   9         42.00         41.86        54.88 o
  -1  14   9         95.63        128.36        51.61 o
   0  14   9        252.83        248.05        52.11 o
   1  14   9         20.22         29.34        44.23 o
   2  14   9        691.46        614.96        54.96 o
   3  14   9          1.73         21.51        54.38 o
   4  14   9         89.65         89.29        46.83 o
   5  14   9          0.06        -20.39        50.91 o
   6  14   9         10.81         -4.82        55.69 o
  -4  15   9        236.78        217.26        67.21 o
  -3  15   9          6.66          3.70        53.01 o
  -2  15   9          2.60         29.77        50.13 o
  -1  15   9         31.62         39.75        46.94 o
   0  15   9        396.63        414.87        54.13 o
   1  15   9        267.60        264.28        38.33 o
   2  15   9       1075.85       1107.08        51.65 o
   3  15   9        185.92        148.65        68.80 o
   4  15   9         26.86         69.20        58.35 o
   5  15   9          0.08         26.35        53.20 o
   6  15   9          6.72         -6.07        56.57 o
  -4  16   9        142.58        112.42        60.58 o
  -3  16   9        279.13        222.57        70.80 o
  -2  16   9         51.59         66.07        52.46 o
  -1  16   9        145.99        136.20        44.67 o
   0  16   9        235.73        233.59        56.40 o
   1  16   9         18.42          8.76        48.13 o
   2  16   9        161.47        191.73        49.31 o
   3  16   9        112.41         89.12        59.09 o
   4  16   9         19.76          5.65        43.27 o
   5  16   9          5.03          2.19        55.48 o
  -3  17   9          8.65         28.52        59.36 o
  -2  17   9          9.50         40.24        63.02 o
  -1  17   9          1.26         33.38        52.41 o
   0  17   9          6.16         12.80        45.79 o
   1  17   9          1.39         13.31        59.29 o
   2  17   9         71.60         68.38        46.00 o
   3  17   9         20.35         48.50        52.28 o
   4  17   9          0.33         15.40        62.73 o
   5  17   9         10.02         31.18        58.34 o
  -2  18   9         48.59         73.20        66.96 o
  -1  18   9         23.85         26.58        49.00 o
   0  18   9          0.72         -1.58        48.24 o
   1  18   9          9.17         12.22        48.78 o
   2  18   9        120.18        117.85        62.74 o
   3  18   9          2.42         17.06        54.91 o
   4  18   9         33.96         14.33        67.14 o
  -1  19   9         20.49          8.50        58.57 o
   0  19   9          5.74          7.41        45.59 o
   1  19   9         34.90          3.59        65.64 o
   2  19   9         55.38         48.98        51.78 o
   3  19   9         26.65         38.95        68.47 o
  -3 -15  10          0.02         -7.00        45.65 o
  -2 -15  10          0.90          6.20        55.06 o
  -1 -15  10        147.97        132.74        65.15 o
   0 -15  10         11.45         37.99        55.53 o
   1 -15  10          5.20          0.70        50.83 o
   2 -15  10          6.67         27.10        52.61 o
  -4 -14  10          8.42        -13.62        55.54 o
  -3 -14  10         12.98         25.04        61.96 o
  -2 -14  10          1.36         12.15        42.76 o
  -1 -14  10        110.35        104.01        47.36 o
   0 -14  10         29.68         38.48        47.44 o
   1 -14  10         15.10         20.55        48.51 o
   2 -14  10          0.00         38.19        49.64 o
   3 -14  10         34.99         16.21        51.59 o
  -5 -13  10        138.19        110.37        51.61 o
  -4 -13  10          0.00          0.53        61.64 o
  -3 -13  10        190.58        183.66        45.70 o
  -2 -13  10         54.82         42.81        48.49 o
  -1 -13  10          0.61          7.27        39.99 o
   0 -13  10        132.67        176.02        44.80 o
   1 -13  10         19.77         32.51        44.81 o
   2 -13  10         86.02         83.20        46.97 o
   3 -13  10         14.89         19.34        54.98 o
   4 -13  10          0.02         21.49        51.59 o
  -5 -12  10          6.74         -3.51        55.26 o
  -4 -12  10          4.95         14.89        51.14 o
  -3 -12  10         16.33         33.70        47.67 o
  -2 -12  10         21.78         27.34        41.51 o
  -1 -12  10         28.86         38.29        41.51 o
   0 -12  10          1.89         11.81        42.37 o
   1 -12  10         85.10        139.58        39.84 o
   2 -12  10          0.04          8.83        44.26 o
   3 -12  10          3.17         36.95        51.79 o
   4 -12  10         21.72         23.17        43.84 o
  -6 -11  10          0.08         14.87        66.30 o
  -5 -11  10         37.15         55.58        60.84 o
  -4 -11  10          2.77         -6.96        43.07 o
  -3 -11  10          0.58         29.73        45.62 o
  -2 -11  10         21.88         33.29        39.83 o
  -1 -11  10         13.20         35.62        40.49 o
   0 -11  10         20.43         12.54        36.37 o
   1 -11  10        292.17        331.14        47.83 o
   2 -11  10        421.53        404.73        44.92 o
   3 -11  10         11.76          0.88        44.15 o
   4 -11  10         62.15         60.41        42.33 o
   5 -11  10          3.01          5.24        50.79 o
  -6 -10  10         15.34          7.63        47.54 o
  -5 -10  10         71.15         75.65        51.58 o
  -4 -10  10         78.93         70.52        48.60 o
  -3 -10  10         80.27         89.91        53.03 o
  -2 -10  10          9.80          8.72        38.56 o
  -1 -10  10          0.04          1.95        39.35 o
   0 -10  10          1.49         -5.69        36.73 o
   1 -10  10        154.66        189.20        45.20 o
   2 -10  10        207.39        199.52        46.89 o
   3 -10  10         89.38         94.45        47.71 o
   4 -10  10         83.61        107.03        44.95 o
   5 -10  10         73.75         69.82        50.07 o
  -6  -9  10        122.69         96.07        54.19 o
  -5  -9  10         21.85         23.71        48.18 o
  -4  -9  10          3.12         21.60        53.13 o
  -3  -9  10          0.08         20.12        50.86 o
  -2  -9  10         16.50         43.70        61.54 o
  -1  -9  10         32.30         53.69        38.77 o
   0  -9  10        284.98        260.74        43.56 o
   1  -9  10        161.09        123.71        44.32 o
   2  -9  10         40.66         50.23        39.28 o
   3  -9  10         21.86         52.31        38.35 o
   4  -9  10          6.26         18.52        48.95 o
   5  -9  10         27.56         52.88        47.48 o
   6  -9  10        106.31        127.39        69.14 o
  -7  -8  10         40.78         58.77        54.15 o
  -6  -8  10         19.11         42.44        50.08 o
  -5  -8  10        158.63        185.24        55.57 o
  -4  -8  10          2.47         28.77        51.73 o
  -3  -8  10        242.14        234.71        38.47 o
  -2  -8  10        797.87        806.84        36.97 o
  -1  -8  10        267.74        252.01        36.94 o
   0  -8  10          0.30         -3.47        36.55 o
   1  -8  10          9.68          4.10        34.61 o
   2  -8  10        163.51        173.60        38.82 o
   3  -8  10          1.22         -5.10        51.52 o
   4  -8  10         26.64         57.32        42.47 o
   5  -8  10          1.18         16.44        56.65 o
   6  -8  10          0.23          9.70        50.66 o
  -7  -7  10        375.19        313.69        63.02 o
  -6  -7  10          9.79         14.89        43.01 o
  -5  -7  10        216.02        208.47        50.27 o
  -4  -7  10        577.14        559.92        46.62 o
  -3  -7  10        852.16        845.07        45.69 o
  -2  -7  10        402.82        443.66        41.56 o
  -1  -7  10          4.55         10.36        34.94 o
   0  -7  10        220.85        222.58        40.12 o
   1  -7  10         96.57        141.94        37.94 o
   2  -7  10        428.85        413.27        37.69 o
   3  -7  10        659.59        716.26        37.53 o
   4  -7  10         59.83        106.46        57.47 o
   5  -7  10         73.12         74.00        42.73 o
   6  -7  10        205.68        234.71        61.74 o
   7  -7  10         78.92        122.92        91.68 o
  -7  -6  10        102.58        117.33        61.55 o
  -6  -6  10         31.79          5.39        53.77 o
  -5  -6  10         43.56         30.39        48.65 o
  -4  -6  10        272.41        268.42        51.39 o
  -3  -6  10         36.91         37.88        42.24 o
  -2  -6  10        104.18        128.20        39.72 o
  -1  -6  10         12.69          9.48        34.02 o
   0  -6  10        284.18        337.66        33.20 o
   1  -6  10        150.58        145.06        36.29 o
   2  -6  10         60.14         75.60        36.88 o
   3  -6  10       2409.69       2283.05       329.50 o
   4  -6  10         21.04         31.75        45.65 o
   5  -6  10         60.62         63.56        48.65 o
   6  -6  10        669.53        628.56        54.66 o
   7  -6  10         22.33         44.28        90.54 o
  -7  -5  10         18.00         22.30        63.42 o
  -6  -5  10         92.63         79.23        67.24 o
  -5  -5  10        363.12        368.79        51.92 o
  -4  -5  10       2322.56       2225.23        47.85 o
  -3  -5  10       2175.54       2095.97        67.97 o
  -2  -5  10        508.20        540.47        40.51 o
  -1  -5  10         82.24        100.00        31.00 o
   0  -5  10        208.18        223.07        34.73 o
   1  -5  10        693.35        657.60        53.16 o
   2  -5  10        168.56        140.03        28.92 o
   3  -5  10        495.12        491.32        42.94 o
   4  -5  10       1706.10       1909.27        69.37 o
   5  -5  10          3.09          5.23        50.77 o
   6  -5  10        176.28        134.35        52.12 o
   7  -5  10          1.56         85.51        87.02 o
  -7  -4  10         39.43         34.57        65.33 o
  -6  -4  10         52.74         63.96        58.00 o
  -5  -4  10       2007.31       2021.32        73.48 o
  -4  -4  10       1943.44       1928.35        51.90 o
  -3  -4  10        125.38        107.44        39.01 o
  -2  -4  10        225.68        268.89        32.32 o
  -1  -4  10          2.21          5.42        33.32 o
   0  -4  10        104.89        105.33        31.65 o
   1  -4  10        534.25        511.81        78.66 o
   2  -4  10       1576.99       1535.46        59.75 o
   3  -4  10        861.75        831.14       116.73 o
   4  -4  10        353.87        315.59        39.58 o
   5  -4  10         27.54         37.56        47.01 o
   6  -4  10         72.24         33.95        55.48 o
   7  -4  10         68.28         99.07        71.71 o
  -8  -3  10         88.50         60.53        82.87 o
  -7  -3  10        242.62        251.20       107.51 o
  -6  -3  10         23.29         28.18        68.84 o
  -5  -3  10         31.02         35.89        47.95 o
  -4  -3  10        954.92        977.39        55.11 o
  -3  -3  10         28.96         38.19        47.55 o
  -2  -3  10         33.25         66.20        38.02 o
  -1  -3  10         15.40         31.86        33.33 o
   0  -3  10       1588.26       1520.95        72.39 o
   1  -3  10        121.89        125.44        33.85 o
   2  -3  10        495.97        443.76        36.52 o
   3  -3  10       1317.55       1478.68        70.63 o
   4  -3  10        587.61        534.53        39.83 o
   5  -3  10         55.06         71.07        50.14 o
   6  -3  10         35.97         56.67        49.76 o
   7  -3  10         48.62         90.02        66.36 o
  -8  -2  10          3.14         15.47        81.59 o
  -7  -2  10        215.96        243.77       106.46 o
  -6  -2  10         26.20         30.54        67.99 o
  -5  -2  10       1075.22       1110.37        55.83 o
  -4  -2  10        413.31        543.70        50.44 o
  -3  -2  10        431.33        453.53        43.84 o
  -2  -2  10        204.22        220.12        41.56 o
  -1  -2  10         29.96         35.17        33.18 o
   0  -2  10        571.92        674.58        35.21 o
   1  -2  10       5043.28       4915.10       578.74 o
   2  -2  10        253.42        263.32        35.24 o
   3  -2  10         93.87         83.26        33.81 o
   4  -2  10        153.40        117.07        38.55 o
   5  -2  10         20.33         35.39        49.90 o
   6  -2  10         22.66         53.43        47.93 o
   7  -2  10          0.85         23.56        67.30 o
   8  -2  10          4.83         69.20        90.45 o
  -8  -1  10         64.28         78.89        80.30 o
  -7  -1  10         70.60         89.54        59.53 o
  -6  -1  10          0.12         36.34        54.68 o
  -5  -1  10         65.87         72.57        49.94 o
  -4  -1  10        856.67        983.35        61.55 o
  -3  -1  10         21.09         51.96        42.75 o
  -2  -1  10       1778.77       1787.85        75.24 o
  -1  -1  10        294.55        290.20        36.93 o
   0  -1  10       2374.99       2325.62       126.48 o
   1  -1  10        515.36        549.80        41.13 o
   2  -1  10        756.53        882.42        54.06 o
   3  -1  10        476.63        529.80        35.01 o
   4  -1  10         86.62         70.37        38.21 o
   5  -1  10          0.52          5.18        44.51 o
   6  -1  10          8.87         15.54        47.15 o
   7  -1  10          9.01         48.63        63.74 o
   8  -1  10          0.64        -49.39        71.96 o
  -8   0  10        181.48        145.04        80.87 o
  -7   0  10        112.05        102.56        72.37 o
  -6   0  10        352.09        341.62        67.94 o
  -5   0  10        103.83        107.54        62.53 o
  -4   0  10          0.00         23.44        57.66 o
  -3   0  10        943.08        995.87        56.86 o
  -2   0  10       1171.28       1266.49        51.88 o
  -1   0  10        117.23        123.00        35.33 o
   0   0  10       3434.12       4047.28       214.10 o
   1   0  10        995.11       1078.42        54.14 o
   2   0  10         12.61         18.52        31.36 o
   3   0  10         96.98        116.88        36.23 o
   4   0  10          4.35         16.61        38.14 o
   5   0  10         20.33         38.17        44.22 o
   6   0  10         18.27         28.19        54.23 o
   7   0  10         22.86         30.86        58.66 o
   8   0  10          1.37          5.03        69.72 o
  -8   1  10         26.70          3.28       142.54 o
  -7   1  10        132.23        142.56        73.69 o
  -6   1  10        242.54        266.31        56.26 o
  -5   1  10          0.76         -0.71        61.68 o
  -4   1  10        381.82        453.03        57.55 o
  -3   1  10         55.75         69.38        44.99 o
  -2   1  10         83.57        104.89        40.61 o
  -1   1  10         51.23         50.39        35.64 o
   0   1  10       2757.67       3142.26       174.08 o
   1   1  10          6.35          5.68        26.48 o
   2   1  10          9.81         -0.41        34.28 o
   3   1  10          0.02          7.73        36.18 o
   4   1  10          3.86         12.84        34.07 o
   5   1  10         78.39        134.55        45.68 o
   6   1  10         18.00         32.27        47.18 o
   7   1  10          0.33         47.76        59.14 o
   8   1  10        101.29        127.40        64.37 o
  -8   2  10          5.90         20.08       148.25 o
  -7   2  10        108.51        155.90        80.41 o
  -6   2  10        194.95        222.39        68.06 o
  -5   2  10         17.32         25.45        62.13 o
  -4   2  10          0.54         10.12        56.63 o
  -3   2  10        354.57        322.37        43.82 o
  -2   2  10         99.09        122.48        51.56 o
  -1   2  10          2.06          7.13        41.46 o
   0   2  10        273.95        289.79        30.92 o
   1   2  10        158.61        136.94        34.43 o
   2   2  10         51.05         66.79        31.75 o
   3   2  10        156.96        128.41        36.77 o
   4   2  10        195.99        151.72        34.54 o
   5   2  10          0.29         17.38        44.71 o
   6   2  10        144.28        139.12        43.65 o
   7   2  10         51.19         74.25        51.09 o
   8   2  10          1.04          1.59        67.64 o
  -8   3  10          4.59         -6.41        83.07 o
  -7   3  10         32.66         60.44        75.63 o
  -6   3  10          3.25         32.69        69.95 o
  -5   3  10          0.22         12.88        63.68 o
  -4   3  10        112.36        190.40        58.34 o
  -3   3  10        150.66        165.34        45.31 o
  -2   3  10         50.72         37.38        42.97 o
  -1   3  10          8.28         36.43        36.68 o
   0   3  10         81.60         74.11        33.14 o
   1   3  10        776.51        717.12        40.09 o
   2   3  10          3.05          0.32        33.33 o
   3   3  10        170.39        194.69        37.30 o
   4   3  10         34.37          3.61        34.52 o
   5   3  10         72.25         37.13        36.80 o
   6   3  10          6.35         21.00        42.43 o
   7   3  10         98.73        106.03        43.83 o
   8   3  10        205.63        177.21        64.54 o
  -7   4  10          9.44         31.82        83.38 o
  -6   4  10         20.94         19.42        69.92 o
  -5   4  10         63.10         82.99        64.98 o
  -4   4  10         67.25         65.40        59.41 o
  -3   4  10        192.15        188.67        56.99 o
  -2   4  10       1010.64       1046.73        50.04 o
  -1   4  10        451.05        496.69        47.36 o
   0   4  10        181.57        188.73        43.44 o
   1   4  10       1370.12       1397.96        67.79 o
   2   4  10         14.88         30.68        34.23 o
   3   4  10          2.11          4.19        32.80 o
   4   4  10        209.04        214.55        38.64 o
   5   4  10          0.07          0.81        33.26 o
   6   4  10         34.40         49.43        42.86 o
   7   4  10         19.78         36.45        47.43 o
   8   4  10         64.14         84.35        61.58 o
  -7   5  10          0.10         26.83        78.72 o
  -6   5  10         12.96        -11.01        72.04 o
  -5   5  10         39.01          5.36        52.54 o
  -4   5  10         57.45         56.91        58.70 o
  -3   5  10        258.62        300.93        53.46 o
  -2   5  10        118.49        131.82        42.02 o
  -1   5  10        631.86        646.42        44.92 o
   0   5  10         32.36         43.84        42.71 o
   1   5  10        513.39        420.87        39.40 o
   2   5  10         35.31         38.75        38.33 o
   3   5  10        331.37        316.87        36.17 o
   4   5  10          1.68         -1.83        37.73 o
   5   5  10         37.57         53.17        40.45 o
   6   5  10          9.89         11.24        43.07 o
   7   5  10         30.90         20.34        61.34 o
   8   5  10        152.78         99.34        68.71 o
  -7   6  10        116.97         77.97        76.56 o
  -6   6  10         16.50         -3.11        66.46 o
  -5   6  10         27.67         22.27        61.89 o
  -4   6  10         56.56         35.40        55.42 o
  -3   6  10        141.65        205.44        51.89 o
  -2   6  10         27.33         45.68        45.32 o
  -1   6  10       1176.73       1271.67        72.06 o
   0   6  10       1106.15       1105.72        47.78 o
   1   6  10         43.49         39.42        37.69 o
   2   6  10        137.62        128.21        37.81 o
   3   6  10        639.05        601.35        48.61 o
   4   6  10          0.91         11.76        40.71 o
   5   6  10        377.43        416.54        46.40 o
   6   6  10          8.60         12.25        48.29 o
   7   6  10        634.21        557.31        63.00 o
   8   6  10          1.80         19.33        69.34 o
  -7   7  10         11.13          3.97        70.68 o
  -6   7  10         78.59         76.88        65.95 o
  -5   7  10         73.25         88.73        60.44 o
  -4   7  10        210.54        214.39        56.34 o
  -3   7  10         11.48          3.95        48.53 o
  -2   7  10          0.36          4.57        36.40 o
  -1   7  10          0.00        -11.13        41.80 o
   0   7  10        359.56        394.25        47.24 o
   1   7  10        219.48        240.03        39.04 o
   2   7  10        424.26        415.76        37.40 o
   3   7  10         52.90         49.80        41.67 o
   4   7  10          7.44         25.02        38.25 o
   5   7  10          9.53         19.84        52.79 o
   6   7  10        240.38        218.10        50.06 o
   7   7  10          0.68         16.27        62.24 o
   8   7  10        190.08        211.12        69.81 o
  -7   8  10          0.59         11.26        73.04 o
  -6   8  10        247.25        318.55        67.25 o
  -5   8  10         20.66         37.45        60.40 o
  -4   8  10         12.60         22.82        46.57 o
  -3   8  10         30.53         20.50        49.00 o
  -2   8  10        167.99        194.32        47.24 o
  -1   8  10        112.02         87.17        43.66 o
   0   8  10          0.32         -4.71        43.59 o
   1   8  10         56.04         85.10        45.14 o
   2   8  10        165.14        121.85        39.08 o
   3   8  10         71.09         77.55        41.34 o
   4   8  10       3101.67       3148.25       188.81 o
   5   8  10        534.49        448.85        47.96 o
   6   8  10        133.51        140.62        50.17 o
   7   8  10        338.78        385.33        63.84 o
   8   8  10         24.80         27.40        61.77 o
  -7   9  10         64.47         41.91        86.01 o
  -6   9  10          7.44         14.72        67.96 o
  -5   9  10        252.70        275.69        61.87 o
  -4   9  10        171.15        161.98        54.13 o
  -3   9  10        299.37        270.19        44.52 o
  -2   9  10          4.22         10.17        47.33 o
  -1   9  10        199.30        220.78        39.98 o
   0   9  10        752.45        759.47        41.06 o
   1   9  10        252.82        269.88        44.66 o
   2   9  10         13.41          8.43        35.77 o
   3   9  10         60.12         55.90        48.40 o
   4   9  10          0.01         -0.82        36.37 o
   5   9  10        806.03        863.69        53.83 o
   6   9  10         81.37        102.37        45.38 o
   7   9  10        463.12        393.36        64.33 o
   8   9  10         11.46         26.47        61.08 o
  -6  10  10         58.77         67.95        65.28 o
  -5  10  10         70.77         77.27        62.79 o
  -4  10  10         26.76         56.83        55.26 o
  -3  10  10        754.83        815.17        54.69 o
  -2  10  10         88.76         90.04        48.65 o
  -1  10  10        235.37        206.43        39.59 o
   0  10  10          0.17         11.07        54.74 o
   1  10  10        106.14         92.49        39.81 o
   2  10  10          1.26         11.53        47.87 o
   3  10  10         35.49         25.83        41.83 o
   4  10  10        398.45        447.16        38.91 o
   5  10  10        112.93        156.89        48.48 o
   6  10  10         94.38         48.66        59.75 o
   7  10  10         63.09         52.07        51.16 o
  -6  11  10         26.79          3.40        68.28 o
  -5  11  10          7.78         23.66        61.27 o
  -4  11  10        599.77        609.90        58.02 o
  -3  11  10       2036.30       1869.01        58.74 o
  -2  11  10        925.36        900.15        48.57 o
  -1  11  10        657.02        660.18        43.76 o
   0  11  10         80.87        101.77        55.59 o
   1  11  10         66.93        102.22        40.32 o
   2  11  10          7.61        -10.65        48.55 o
   3  11  10          2.05          0.14        43.28 o
   4  11  10        259.99        293.41        46.06 o
   5  11  10        125.35         75.18        55.72 o
   6  11  10        107.13        122.07        52.50 o
   7  11  10          7.93         20.29        47.58 o
  -6  12  10        195.19        200.10        75.52 o
  -5  12  10         78.13         77.90        64.01 o
  -4  12  10        199.29        182.39        59.05 o
  -3  12  10          2.62          1.70        47.32 o
  -2  12  10        533.09        562.34        46.16 o
  -1  12  10        178.18        217.76        43.00 o
   0  12  10         10.36         38.38        46.89 o
   1  12  10         22.86         25.20        60.04 o
   2  12  10         23.66         45.11        49.67 o
   3  12  10         63.91         77.17        39.92 o
   4  12  10          6.28         13.64        47.97 o
   5  12  10          2.44         -2.26        42.90 o
   6  12  10         26.09         59.26        52.67 o
   7  12  10          0.97          2.85        56.07 o
  -5  13  10         62.51         58.91        65.95 o
  -4  13  10          4.99         19.28        52.12 o
  -3  13  10        228.77        237.55        56.93 o
  -2  13  10         14.37         32.01        53.01 o
  -1  13  10        113.13        139.42        35.90 o
   0  13  10         50.37         63.67        40.14 o
   1  13  10        903.83        854.51        47.21 o
   2  13  10        139.81        128.03        50.96 o
   3  13  10        117.66         83.51        53.36 o
   4  13  10         21.08         16.32        49.48 o
   5  13  10          2.26          7.06        50.13 o
   6  13  10          1.87        -21.85        54.96 o
   7  13  10         58.44         79.23        69.45 o
  -5  14  10          8.11         38.11        69.80 o
  -4  14  10          5.10          9.18        53.76 o
  -3  14  10         63.74         92.16        51.63 o
  -2  14  10          0.81         16.88        54.67 o
  -1  14  10         11.88         16.32        44.31 o
   0  14  10        144.49        189.20        44.99 o
   1  14  10         92.39         54.56        44.92 o
   2  14  10        318.09        297.06        54.58 o
   3  14  10          1.89         12.17        68.66 o
   4  14  10         11.43          3.64        45.32 o
   5  14  10          1.22         17.65        52.57 o
   6  14  10         19.62         26.16        57.26 o
  -4  15  10         66.47         40.66        53.18 o
  -3  15  10         67.09         47.03        54.44 o
  -2  15  10        115.23        112.37        51.35 o
  -1  15  10          0.21          2.84        42.48 o
   0  15  10         13.35         10.25        42.86 o
   1  15  10        115.12        103.62        55.61 o
   2  15  10         48.34         68.74        67.47 o
   3  15  10          1.33         24.52        48.05 o
   4  15  10          2.19         18.90        60.52 o
   5  15  10         30.50         33.58        44.44 o
   6  15  10          0.43        -16.11        58.44 o
  -4  16  10         89.16         75.53        60.91 o
  -3  16  10          1.84         42.71        64.85 o
  -2  16  10          0.09         17.56        52.73 o
  -1  16  10          1.09        -10.63        56.69 o
   0  16  10         41.60         79.15        48.72 o
   1  16  10         43.18         19.72        50.50 o
   2  16  10         14.54         -1.35        50.76 o
   3  16  10         19.33         14.82        72.51 o
   4  16  10         20.67         29.61        53.22 o
   5  16  10          2.06         25.94        56.57 o
  -3  17  10         16.03         26.82        68.39 o
  -2  17  10         46.40         63.99        54.89 o
  -1  17  10         16.86          9.23        52.97 o
   0  17  10          0.01          3.82        45.89 o
   1  17  10         14.95         23.67        45.47 o
   2  17  10          3.97         24.42        59.80 o
   3  17  10         24.23         37.56        64.50 o
   4  17  10          1.00        -12.35        57.36 o
   5  17  10          0.14         15.97        52.96 o
  -2  18  10          0.06         10.78        59.01 o
  -1  18  10          2.26         15.16        54.92 o
   0  18  10         24.77         48.47        49.16 o
   1  18  10         29.43          6.23        63.27 o
   2  18  10         66.47         66.50        56.00 o
   3  18  10         13.08        -53.86        80.72 o
   4  18  10         68.55        119.45        68.11 o
   0  19  10          4.46        -12.25        51.49 o
   1  19  10         19.88         16.75        57.07 o
   2  19  10         22.94         19.66        58.85 o
  -2 -15  11          0.23          7.12        57.09 o
  -1 -15  11          1.20         -1.80        65.16 o
   0 -15  11          2.19        -17.40        51.97 o
   1 -15  11        113.56        119.67        68.90 o
  -3 -14  11          1.99         -4.28        49.60 o
  -2 -14  11         81.54         91.49        54.60 o
  -1 -14  11         55.71         45.46        54.01 o
   0 -14  11         17.69          6.27        40.67 o
   1 -14  11         75.87         55.73        46.11 o
   2 -14  11         25.47         11.91        57.30 o
  -4 -13  11         10.73         -4.01        54.33 o
  -3 -13  11          0.38         12.11        61.72 o
  -2 -13  11          1.98         18.57        59.92 o
  -1 -13  11         60.88         64.75        59.53 o
   0 -13  11          2.20        -15.78        51.05 o
   1 -13  11         75.72         66.67        47.29 o
   2 -13  11         16.16         22.14        41.31 o
   3 -13  11        104.37        164.09        57.14 o
  -5 -12  11          7.85         21.80        66.28 o
  -4 -12  11         55.25         66.08        52.57 o
  -3 -12  11         29.86         52.49        49.71 o
  -2 -12  11         91.46        127.95        49.27 o
  -1 -12  11          2.69         24.48        49.26 o
   0 -12  11         21.01         30.67        43.78 o
   1 -12  11          9.70          9.83        43.91 o
   2 -12  11          0.20          9.22        45.87 o
   3 -12  11         14.55         24.52        54.36 o
   4 -12  11         94.83         40.72        47.26 o
  -5 -11  11          0.92          7.19        54.64 o
  -4 -11  11          2.11         -1.42        50.94 o
  -3 -11  11        100.38        130.12        42.86 o
  -2 -11  11         88.91         88.91        41.59 o
  -1 -11  11         46.64         41.37        42.18 o
   0 -11  11         56.72         65.28        42.26 o
   1 -11  11         11.94         33.01        39.26 o
   2 -11  11        366.27        370.84        44.42 o
   3 -11  11         34.27         18.82        46.38 o
   4 -11  11        242.09        244.60        62.58 o
  -6 -10  11         83.28         70.22        58.42 o
  -5 -10  11         12.15         25.52        61.03 o
  -4 -10  11         94.17         94.18        44.87 o
  -3 -10  11          0.45        -10.39        46.31 o
  -2 -10  11        110.06         81.95        44.89 o
  -1 -10  11          2.60         -4.77        36.72 o
   0 -10  11          6.12         18.16        40.29 o
   1 -10  11          3.52         -9.67        32.38 o
   2 -10  11         11.52         16.51        36.31 o
   3 -10  11         87.14        121.05        49.54 o
   4 -10  11         56.62         40.69        42.47 o
   5 -10  11         66.87         56.34        56.62 o
  -6  -9  11        111.58         94.34        51.77 o
  -5  -9  11          7.71          6.88        45.57 o
  -4  -9  11         27.97         16.48        50.74 o
  -3  -9  11         24.54         31.05        66.10 o
  -2  -9  11        434.38        373.09        63.65 o
  -1  -9  11        102.40        119.55        36.12 o
   0  -9  11         23.77         59.22        35.62 o
   1  -9  11       1152.42       1197.58        49.71 o
   2  -9  11        394.45        392.55        41.55 o
   3  -9  11        107.99        141.15        42.69 o
   4  -9  11         23.41         50.62        50.08 o
   5  -9  11         33.67         14.91        44.61 o
  -6  -8  11          4.30         15.50        53.08 o
  -5  -8  11         41.30         47.23        57.89 o
  -4  -8  11        183.57        171.76        59.08 o
  -3  -8  11         76.03         85.54        44.22 o
  -2  -8  11        195.06        152.89        38.34 o
  -1  -8  11        813.88        762.36        39.30 o
   0  -8  11         66.28         43.65        42.41 o
   1  -8  11         28.93         54.64        38.14 o
   2  -8  11       1177.00       1116.58        64.54 o
   3  -8  11          2.71         11.72        53.80 o
   4  -8  11        144.19        159.85        43.93 o
   5  -8  11         86.16         40.32        46.93 o
   6  -8  11        213.58        183.35        52.07 o
  -7  -7  11          1.62          9.50        57.09 o
  -6  -7  11        245.97        219.90        59.33 o
  -5  -7  11         91.94        100.47        76.67 o
  -4  -7  11         46.91         63.87        46.47 o
  -3  -7  11       1043.98       1028.98        47.66 o
  -2  -7  11       1663.36       1580.55        75.17 o
  -1  -7  11         87.31         86.97        34.16 o
   0  -7  11        464.25        513.97        38.20 o
   1  -7  11        134.27        156.04        38.50 o
   2  -7  11        127.01        136.64        38.88 o
   3  -7  11        182.36        199.43        39.64 o
   4  -7  11       1146.09       1137.45       135.64 o
   5  -7  11        605.64        692.56        58.37 o
   6  -7  11         14.67         17.41        50.11 o
  -7  -6  11        233.35        233.96        60.37 o
  -6  -6  11        307.13        274.77        47.96 o
  -5  -6  11        229.74        193.85        46.53 o
  -4  -6  11        166.31        142.55        39.57 o
  -3  -6  11        834.02        826.42        44.56 o
  -2  -6  11          4.20         22.03        47.64 o
  -1  -6  11        420.08        473.11        37.01 o
   0  -6  11         61.58         96.69        36.73 o
   1  -6  11        223.23        258.92        37.90 o
   2  -6  11        705.53        714.12        43.21 o
   3  -6  11        147.65        119.01        35.80 o
   4  -6  11        821.46        896.84        44.22 o
   5  -6  11         57.38         59.52        53.47 o
   6  -6  11         39.32         46.07        61.70 o
   7  -6  11         94.21        113.74        92.93 o
  -7  -5  11         26.67         19.58        80.93 o
  -6  -5  11         30.12         33.42        76.91 o
  -5  -5  11        244.41        264.80        48.35 o
  -4  -5  11          0.81         -7.78        45.64 o
  -3  -5  11       2753.65       2503.33       190.90 o
  -2  -5  11        324.69        372.60        36.48 o
  -1  -5  11         13.57         -0.97        32.06 o
   0  -5  11         29.35         44.19        31.68 o
   1  -5  11          2.20          7.33        35.60 o
   2  -5  11        140.29        126.69        36.90 o
   3  -5  11       1217.39       1242.66        60.99 o
   4  -5  11          2.74         33.79        40.63 o
   5  -5  11         41.18         34.60        41.47 o
   6  -5  11        328.82        386.79        48.55 o
   7  -5  11          0.04          2.14        74.37 o
  -7  -4  11          0.61         22.26        79.00 o
  -6  -4  11          0.21         14.94        57.91 o
  -5  -4  11        149.32        147.64        42.98 o
  -4  -4  11       3976.64       4019.21       233.92 o
  -3  -4  11         32.01         49.92        49.07 o
  -2  -4  11        126.17        153.20        34.70 o
  -1  -4  11         94.40        112.80        34.03 o
   0  -4  11        586.99        627.38        34.63 o
   1  -4  11          3.84          8.42        30.81 o
   2  -4  11        152.14        158.59        41.51 o
   3  -4  11        200.13        185.86        38.40 o
   4  -4  11       1799.07       2003.83        66.31 o
   5  -4  11        243.07        262.77        51.49 o
   6  -4  11         47.15         89.10        59.21 o
   7  -4  11        134.98        151.94        87.24 o
  -7  -3  11        192.14        167.04        77.32 o
  -6  -3  11        444.57        447.25        59.24 o
  -5  -3  11         12.83         27.43        64.08 o
  -4  -3  11        152.55        131.10        46.49 o
  -3  -3  11         60.48         57.72        41.05 o
  -2  -3  11         57.38         39.53        34.06 o
  -1  -3  11         42.86         62.91        34.22 o
   0  -3  11        245.88        255.30        34.49 o
   1  -3  11        172.05        180.27        35.28 o
   2  -3  11        936.06        971.85        61.90 o
   3  -3  11        271.83        285.66        35.17 o
   4  -3  11        277.72        324.75        45.07 o
   5  -3  11        153.71        131.71        43.01 o
   6  -3  11          0.07         12.84        46.22 o
   7  -3  11         33.21         67.09        64.90 o
  -7  -2  11        135.08        131.52        77.27 o
  -6  -2  11        160.59        193.78        71.24 o
  -5  -2  11        223.42        249.11        52.53 o
  -4  -2  11       2576.86       2496.06        59.23 o
  -3  -2  11         15.63         34.83        50.15 o
  -2  -2  11         57.54         80.58        36.10 o
  -1  -2  11        171.63        181.51        35.12 o
   0  -2  11        245.05        241.54        34.20 o
   1  -2  11        435.91        456.21        36.32 o
   2  -2  11        192.94        207.00        33.92 o
   3  -2  11         56.91         41.84        31.68 o
   4  -2  11         25.19         62.22        39.58 o
   5  -2  11         16.82         26.50        48.88 o
   6  -2  11          0.75          3.08        47.37 o
   7  -2  11          0.08         33.44        59.75 o
  -7  -1  11        145.69        161.69        75.78 o
  -6  -1  11         61.44         88.23        69.71 o
  -5  -1  11          4.76         -0.52        44.53 o
  -4  -1  11        154.72        136.49        59.02 o
  -3  -1  11          0.01         17.53        38.62 o
  -2  -1  11        155.73        194.57        43.51 o
  -1  -1  11         44.88         44.47        31.39 o
   0  -1  11         44.31         40.64        33.41 o
   1  -1  11        291.84        274.56        31.62 o
   2  -1  11          0.85         12.97        32.77 o
   3  -1  11         11.23         52.83        34.29 o
   4  -1  11         57.41         42.50        44.20 o
   5  -1  11          1.52          2.05        41.62 o
   6  -1  11         12.58         23.26        51.82 o
   7  -1  11          7.41          0.75        50.55 o
   8  -1  11         13.60         18.18        92.01 o
  -7   0  11         11.38         28.77        74.26 o
  -6   0  11        735.94        768.62        57.83 o
  -5   0  11         93.71        106.10        62.11 o
  -4   0  11         16.49         -8.74        47.40 o
  -3   0  11         93.52        101.88        55.64 o
  -2   0  11         62.11         62.93        38.17 o
  -1   0  11        965.36       1030.92        43.09 o
   0   0  11       1535.11       1437.12        78.24 o
   1   0  11          1.71          6.13        30.67 o
   2   0  11        588.40        610.03        54.49 o
   3   0  11         46.90        111.57        37.10 o
   4   0  11        107.38         59.49        35.96 o
   5   0  11          0.60         10.22        38.38 o
   6   0  11        281.74        157.65        45.19 o
   7   0  11          5.41          5.25        59.88 o
   8   0  11          8.94         25.55        62.18 o
  -7   1  11        187.22        192.90        75.65 o
  -6   1  11        403.37        402.34        70.10 o
  -5   1  11         19.24          0.16        62.25 o
  -4   1  11        387.54        472.29        49.44 o
  -3   1  11         27.79         63.06        55.33 o
  -2   1  11         93.45         75.53        40.73 o
  -1   1  11        113.15        144.19        40.60 o
   0   1  11        327.06        291.69        38.04 o
   1   1  11          9.16          4.08        28.54 o
   2   1  11        172.76        168.40        34.91 o
   3   1  11        182.51        208.55        41.16 o
   4   1  11        317.53        313.99        39.69 o
   5   1  11         37.55         27.63        37.86 o
   6   1  11         30.22          8.49        40.85 o
   7   1  11         21.48         60.38        49.00 o
   8   1  11         16.88         28.82        69.15 o
  -7   2  11         61.11         46.42        75.59 o
  -6   2  11         72.87         83.66        70.19 o
  -5   2  11         46.08         36.68        51.81 o
  -4   2  11          1.69          7.51        47.77 o
  -3   2  11         15.85          8.76        56.16 o
  -2   2  11        165.15        170.14        35.31 o
  -1   2  11        814.21        745.30        51.43 o
   0   2  11        261.74        306.67        31.84 o
   1   2  11        120.65        136.39        30.83 o
   2   2  11          2.98          3.70        34.50 o
   3   2  11         17.87         33.53        37.20 o
   4   2  11        116.20        172.03        42.66 o
   5   2  11         84.61         70.19        37.33 o
   6   2  11         12.10         38.66        44.64 o
   7   2  11         85.81        103.36        49.93 o
   8   2  11          0.21         -5.35        67.52 o
  -7   3  11        112.31         87.82        77.36 o
  -6   3  11         11.52         -4.68        70.63 o
  -5   3  11         97.37        127.91        64.55 o
  -4   3  11         32.73         62.43        48.20 o
  -3   3  11          3.01         13.91        46.07 o
  -2   3  11         99.20        136.22        44.13 o
  -1   3  11         14.54         20.30        36.37 o
   0   3  11        409.58        464.64        39.04 o
   1   3  11        112.84        105.32        34.45 o
   2   3  11         67.57         97.47        38.69 o
   3   3  11        728.91        838.61        36.98 o
   4   3  11          4.21         16.83        34.60 o
   5   3  11          0.01          9.11        40.45 o
   6   3  11         22.32         22.62        43.86 o
   7   3  11        230.86        196.49        50.75 o
   8   3  11          0.42         32.45        66.87 o
  -7   4  11          5.46         11.88        79.61 o
  -6   4  11          9.58         21.46        72.27 o
  -5   4  11          1.10        -15.93        65.14 o
  -4   4  11        133.28         88.87        60.64 o
  -3   4  11          9.21         15.15        57.42 o
  -2   4  11         31.43         35.20        37.26 o
  -1   4  11        243.63        232.67        44.81 o
   0   4  11         11.34         17.58        32.88 o
   1   4  11         27.70         27.21        37.14 o
   2   4  11         80.20         67.82        31.74 o
   3   4  11        100.54        121.99        36.30 o
   4   4  11        441.84        440.67        39.54 o
   5   4  11        359.39        399.99        38.22 o
   6   4  11          5.02         10.96        44.00 o
   7   4  11          2.75         15.42        49.51 o
   8   4  11          0.32         -1.72        55.76 o
  -7   5  11          8.70         21.64        80.76 o
  -6   5  11         87.21         89.47        73.34 o
  -5   5  11         10.72         17.41        68.60 o
  -4   5  11         16.34         22.96        62.25 o
  -3   5  11          0.01          8.65        44.05 o
  -2   5  11        116.31        135.10        38.25 o
  -1   5  11          0.81         19.74        44.22 o
   0   5  11        448.42        461.49        35.80 o
   1   5  11        163.88        172.17        37.68 o
   2   5  11       1259.74       1291.29        47.67 o
   3   5  11       1099.69       1038.53        43.79 o
   4   5  11        111.49         83.61        38.53 o
   5   5  11          0.15         -5.41        41.08 o
   6   5  11        322.23        265.48        44.62 o
   7   5  11        209.53        231.17        63.26 o
   8   5  11         12.23          6.49        70.85 o
  -7   6  11         46.40         65.37        82.09 o
  -6   6  11        131.25        140.90        75.04 o
  -5   6  11        143.21        135.12        70.99 o
  -4   6  11         61.07         56.73        50.68 o
  -3   6  11        444.16        480.54        51.38 o
  -2   6  11         71.98         75.57        35.63 o
  -1   6  11         87.33         60.93        45.18 o
   0   6  11        461.51        393.56        39.75 o
   1   6  11        523.08        513.51        40.73 o
   2   6  11          4.73         11.26        33.46 o
   3   6  11        449.83        404.20        47.98 o
   4   6  11        267.52        271.95        43.47 o
   5   6  11         10.26          7.63        40.86 o
   6   6  11        109.36        105.22        43.54 o
   7   6  11         29.45         42.99        62.73 o
   8   6  11         14.06         37.10        70.51 o
  -7   7  11          1.93          1.64        83.07 o
  -6   7  11          4.29         38.24        70.26 o
  -5   7  11         54.01         54.84        63.91 o
  -4   7  11        843.41        892.82        73.41 o
  -3   7  11        159.93        169.45        53.45 o
  -2   7  11          0.22         -0.37        42.41 o
  -1   7  11        395.16        356.66        46.25 o
   0   7  11          1.09          1.63        35.14 o
   1   7  11         39.67         47.95        36.40 o
   2   7  11         94.87         85.46        39.11 o
   3   7  11          6.41         -7.39        41.71 o
   4   7  11         54.90         81.59        43.55 o
   5   7  11        106.95         75.90        45.43 o
   6   7  11        337.59        320.47        50.32 o
   7   7  11         17.59         -1.56        62.60 o
   8   7  11        119.12        117.86        61.58 o
  -7   8  11         39.68         20.77        76.85 o
  -6   8  11         68.97         44.89        69.25 o
  -5   8  11        442.77        414.48        63.65 o
  -4   8  11        493.81        508.47        59.52 o
  -3   8  11          0.03          1.73        39.61 o
  -2   8  11         45.99         30.15        48.57 o
  -1   8  11          6.16         16.35        43.39 o
   0   8  11        499.08        520.01        40.80 o
   1   8  11       1264.60       1233.71        69.53 o
   2   8  11         29.76         38.83        40.06 o
   3   8  11       3504.88       3325.74       140.81 o
   4   8  11        573.95        600.19        44.70 o
   5   8  11        226.99        267.48        48.33 o
   6   8  11        288.83        283.02        58.57 o
   7   8  11        357.21        335.80        56.32 o
   8   8  11         29.92          8.47        87.90 o
  -6   9  11         11.38         31.57        75.33 o
  -5   9  11         81.43         66.85        63.32 o
  -4   9  11        391.40        407.70        60.80 o
  -3   9  11        296.99        349.10        45.51 o
  -2   9  11       1876.52       1988.01        57.12 o
  -1   9  11       1120.07       1208.45        46.52 o
   0   9  11        224.30        180.74        54.83 o
   1   9  11          2.34        -11.07        41.32 o
   2   9  11       1205.56       1274.31        48.33 o
   3   9  11       1041.88       1052.56        46.47 o
   4   9  11        685.86        596.66        53.07 o
   5   9  11        105.65         91.44        48.79 o
   6   9  11         69.82        112.88        51.59 o
   7   9  11         89.89        149.73        64.85 o
  -6  10  11         10.39         18.14        67.03 o
  -5  10  11         48.70          6.60        64.68 o
  -4  10  11        219.19        267.89        61.02 o
  -3  10  11       4122.37       4305.73        62.96 o
  -2  10  11        186.06        198.75        49.72 o
  -1  10  11        207.71        167.79        40.62 o
   0  10  11          4.25         16.63        44.49 o
   1  10  11         70.69         61.43        40.55 o
   2  10  11         98.78         84.65        38.23 o
   3  10  11        228.51        296.21        50.92 o
   4  10  11          1.20         15.70        44.62 o
   5  10  11        566.71        606.23        57.31 o
   6  10  11         61.57         99.19        47.07 o
   7  10  11        242.94        279.51        51.63 o
  -6  11  11         99.26         91.69        69.79 o
  -5  11  11          1.42         13.23        66.96 o
  -4  11  11        604.56        619.30        52.81 o
  -3  11  11          0.08        -16.24        47.31 o
  -2  11  11         11.72         17.84        49.87 o
  -1  11  11        111.92        103.10        41.06 o
   0  11  11        378.33        401.83        41.20 o
   1  11  11        362.93        397.80        48.05 o
   2  11  11          3.00        -16.12        50.02 o
   3  11  11          1.23         26.43        51.84 o
   4  11  11          1.90          2.40        38.46 o
   5  11  11        173.33        126.88        49.39 o
   6  11  11         76.93         87.76        53.67 o
   7  11  11          0.42         24.54        67.74 o
  -5  12  11         13.09         18.50        55.68 o
  -4  12  11        204.53        152.16        60.79 o
  -3  12  11         39.07         80.92        55.59 o
  -2  12  11         13.21         47.47        45.01 o
  -1  12  11        193.24        154.03        50.35 o
   0  12  11         35.00         12.22        42.27 o
   1  12  11         36.70         44.69        42.75 o
   2  12  11          0.51         -5.03        39.45 o
   3  12  11        675.46        579.29        61.77 o
   4  12  11         11.32         35.06        56.44 o
   5  12  11          8.95         31.13        58.02 o
   6  12  11          1.54          3.61        62.63 o
   7  12  11          4.85         57.30        69.59 o
  -5  13  11         67.56         58.37        67.84 o
  -4  13  11          0.05        -10.69        53.15 o
  -3  13  11         79.44        129.24        57.83 o
  -2  13  11         35.82         64.09        45.99 o
  -1  13  11          6.37         31.27        51.03 o
   0  13  11        155.75        141.77        50.97 o
   1  13  11          9.44          5.23        61.08 o
   2  13  11        415.72        511.86        53.02 o
   3  13  11         20.35         34.81        55.84 o
   4  13  11          8.19        -24.34        48.96 o
   5  13  11          8.92         20.64        50.18 o
   6  13  11         34.33         75.48        65.05 o
  -5  14  11         31.31         40.10       128.76 o
  -4  14  11          0.94        -13.59        57.13 o
  -3  14  11         62.28         61.99        60.79 o
  -2  14  11         37.12         40.43        43.15 o
  -1  14  11         14.42         20.75        40.96 o
   0  14  11          4.84         32.83        40.27 o
   1  14  11         23.96         47.96        64.32 o
   2  14  11        164.49        140.52        54.72 o
   3  14  11         32.69         47.83        49.75 o
   4  14  11          1.78         23.08        59.54 o
   5  14  11         24.76         22.45        53.60 o
   6  14  11          5.75         37.34        56.06 o
  -4  15  11          0.03          5.64        68.69 o
  -3  15  11         47.61         56.59        54.01 o
  -2  15  11         61.87         60.61        58.60 o
  -1  15  11         28.82         69.80        49.62 o
   0  15  11        100.95        102.95        54.18 o
   1  15  11          4.83         18.83        46.85 o
   2  15  11        257.38        263.71        56.67 o
   3  15  11          1.00         14.96        58.87 o
   4  15  11         51.40         58.79        43.45 o
   5  15  11          0.81        -13.76        45.29 o
   6  15  11          0.17         11.04        59.36 o
  -3  16  11         19.27         42.65        58.21 o
  -2  16  11         50.54         40.64        47.65 o
  -1  16  11          2.04         19.00        51.38 o
   0  16  11          7.44          1.88        58.53 o
   1  16  11          4.77          2.47        45.25 o
   2  16  11         21.56         39.99        58.57 o
   3  16  11          1.05         -3.58        59.08 o
   4  16  11          4.41         88.60        64.00 o
   5  16  11          2.15         25.85        57.75 o
  -3  17  11          4.76         10.17       124.03 o
  -2  17  11         17.68         12.35        55.17 o
  -1  17  11          9.43         36.28        53.57 o
   0  17  11         31.90         37.37        52.20 o
   1  17  11          0.03         35.30        52.17 o
   2  17  11          4.59          4.12        61.45 o
   3  17  11         28.42        -23.80        76.88 o
   4  17  11         48.49         30.59        57.80 o
  -1  18  11         62.65        103.23        56.64 o
   0  18  11         22.13         38.98        50.17 o
   1  18  11         63.65         57.91        65.29 o
   2  18  11         34.43         29.63        56.15 o
   3  18  11         20.07         12.06        57.42 o
   1  19  11          0.04        -32.25        48.12 o
  -2 -14  12         74.20         68.17        56.55 o
  -1 -14  12          0.65         29.57        56.19 o
   0 -14  12          0.46         14.39        42.54 o
   1 -14  12         63.09         62.20        57.83 o
  -3 -13  12         33.40         46.54        63.04 o
  -2 -13  12          9.93         10.36        62.13 o
  -1 -13  12          6.19         26.65        52.68 o
   0 -13  12         16.71         25.55        43.26 o
   1 -13  12         26.56         43.86        43.97 o
   2 -13  12          0.60          6.29        49.94 o
  -4 -12  12          0.99         11.96        54.59 o
  -3 -12  12          1.38         -4.06        51.85 o
  -2 -12  12         74.32         73.82        46.61 o
  -1 -12  12          6.34         29.99        50.48 o
   0 -12  12         17.54         13.84        50.52 o
   1 -12  12         45.11         56.65        42.44 o
   2 -12  12         94.27         56.68        40.68 o
   3 -12  12        107.05        107.88        56.11 o
  -5 -11  12         33.30         66.32        50.78 o
  -4 -11  12         21.61         24.92        62.26 o
  -3 -11  12        151.21        132.25        44.33 o
  -2 -11  12         36.02         12.65        48.63 o
  -1 -11  12          0.27         32.75        43.48 o
   0 -11  12        164.52        155.06        49.58 o
   1 -11  12        148.86        128.59        39.98 o
   2 -11  12         67.79         89.91        46.40 o
   3 -11  12          9.73         17.21        53.42 o
   4 -11  12         16.58         19.07        50.90 o
  -5 -10  12         77.69        101.43        56.50 o
  -4 -10  12         40.06         11.57        45.02 o
  -3 -10  12          0.00          0.22        42.67 o
  -2 -10  12         24.10         13.63        53.54 o
  -1 -10  12          2.36         16.81        42.42 o
   0 -10  12         72.22         32.69        55.70 o
   1 -10  12         59.06         18.57        42.75 o
   2 -10  12         44.74         74.09        36.98 o
   3 -10  12        212.05        160.13        51.57 o
   4 -10  12         75.65         44.12        44.85 o
   5 -10  12        123.87         63.58        53.61 o
  -6  -9  12          2.41         19.49        54.71 o
  -5  -9  12          0.19         10.89        55.07 o
  -4  -9  12         38.44         51.33        44.12 o
  -3  -9  12         43.72         50.50        66.35 o
  -2  -9  12         26.76         60.93        52.72 o
  -1  -9  12         54.57         56.71        45.40 o
   0  -9  12         27.08         26.20        36.52 o
   1  -9  12        141.97        141.51        37.48 o
   2  -9  12       1107.19       1190.49        49.72 o
   3  -9  12         56.65         61.92        44.04 o
   4  -9  12        154.54        149.08        43.19 o
   5  -9  12         47.66         72.48        57.21 o
  -6  -8  12        193.83        208.88        63.87 o
  -5  -8  12         41.86         36.20        47.38 o
  -4  -8  12        100.75        139.33        71.95 o
  -3  -8  12         43.63         38.23        45.61 o
  -2  -8  12        738.62        691.88        50.24 o
  -1  -8  12        230.03        235.38        39.62 o
   0  -8  12         59.86         30.59        38.73 o
   1  -8  12         11.13         56.00        39.73 o
   2  -8  12        162.54        175.73        40.80 o
   3  -8  12         15.62         12.04        42.78 o
   4  -8  12          4.65         14.18        45.74 o
   5  -8  12          0.75          2.77        45.02 o
   6  -8  12         25.89         64.12       126.26 o
  -6  -7  12        190.76        193.00        54.81 o
  -5  -7  12         77.59         69.99        64.80 o
  -4  -7  12        231.81        220.69        55.40 o
  -3  -7  12          1.43          6.63        46.23 o
  -2  -7  12        995.42        916.22        54.64 o
  -1  -7  12         52.75         58.76        34.42 o
   0  -7  12        968.57       1002.22        40.38 o
   1  -7  12         94.11        111.65        35.32 o
   2  -7  12        504.73        507.18        41.09 o
   3  -7  12         24.31         25.95        41.43 o
   4  -7  12        230.72        250.31        43.70 o
   5  -7  12         98.90         59.88        50.42 o
   6  -7  12        230.60        225.86        52.93 o
  -7  -6  12          0.02          9.28        85.82 o
  -6  -6  12          0.25         28.26        79.28 o
  -5  -6  12        485.91        442.59        57.20 o
  -4  -6  12        464.74        417.23        50.30 o
  -3  -6  12        117.02        109.05        38.61 o
  -2  -6  12        539.60        570.95        38.64 o
  -1  -6  12         42.73         39.44        33.18 o
   0  -6  12        602.25        579.51        38.88 o
   1  -6  12         50.68         87.85        42.49 o
   2  -6  12        444.61        423.41        41.41 o
   3  -6  12        103.53        127.14        40.11 o
   4  -6  12        304.44        268.21        74.23 o
   5  -6  12         62.60         31.83        46.80 o
   6  -6  12          4.95         23.88        50.25 o
  -7  -5  12          0.04         -5.57        67.63 o
  -6  -5  12         64.21         74.07        61.84 o
  -5  -5  12          7.73          3.85        50.79 o
  -4  -5  12          2.40         25.42        46.90 o
  -3  -5  12         70.27         63.76        51.18 o
  -2  -5  12       2051.63       1922.21        87.79 o
  -1  -5  12        143.61        166.82        40.69 o
   0  -5  12         99.95        138.01        33.36 o
   1  -5  12        363.91        376.00        35.34 o
   2  -5  12        251.27        273.46        35.97 o
   3  -5  12        385.99        426.68        45.34 o
   4  -5  12        108.20        114.35        47.03 o
   5  -5  12         49.17         58.45        45.83 o
   6  -5  12        363.67        253.59        59.65 o
  -7  -4  12         15.05         41.74       117.60 o
  -6  -4  12        454.37        412.73        75.95 o
  -5  -4  12          5.45         -7.81        55.17 o
  -4  -4  12        702.00        647.19        51.78 o
  -3  -4  12       1185.84       1265.42        76.94 o
  -2  -4  12         29.02         58.81        41.53 o
  -1  -4  12         21.22         25.73        39.55 o
   0  -4  12        247.67        200.78        35.84 o
   1  -4  12        674.55        723.53        37.98 o
   2  -4  12        849.68        805.75       102.23 o
   3  -4  12        228.11        269.05        40.15 o
   4  -4  12         81.40         70.82        41.57 o
   5  -4  12         62.48        102.50        45.37 o
   6  -4  12         21.17         13.19        52.59 o
   7  -4  12          3.17         16.28        64.15 o
  -7  -3  12          9.23        -13.78        81.83 o
  -6  -3  12        153.38        126.26        60.59 o
  -5  -3  12         25.14         10.77        65.53 o
  -4  -3  12         53.66         76.19        43.43 o
  -3  -3  12       3251.30       3192.10       175.56 o
  -2  -3  12         12.90         38.73        40.89 o
  -1  -3  12         18.28         43.12        34.84 o
   0  -3  12        339.72        359.52        40.21 o
   1  -3  12        118.81        127.43        36.22 o
   2  -3  12       1501.41       1450.19        96.57 o
   3  -3  12       1312.49       1253.93        89.36 o
   4  -3  12         16.01         20.82        41.05 o
   5  -3  12          0.24         -5.53        43.83 o
   6  -3  12          7.71         -2.42        56.42 o
   7  -3  12         33.14         42.92        79.82 o
  -7  -2  12         42.86         36.98        79.54 o
  -6  -2  12          6.76         27.21        71.83 o
  -5  -2  12          0.36         25.82        54.32 o
  -4  -2  12        577.74        551.65        61.82 o
  -3  -2  12       1166.41       1262.45       100.46 o
  -2  -2  12         95.77        125.16        43.58 o
  -1  -2  12        670.88        696.48        39.98 o
   0  -2  12        214.24        241.09        35.32 o
   1  -2  12          0.15          0.91        31.62 o
   2  -2  12          6.81         15.15        41.68 o
   3  -2  12          0.46          9.17        42.79 o
   4  -2  12        433.44        503.47        46.44 o
   5  -2  12         39.71         45.14        48.73 o
   6  -2  12         71.71        119.18        51.47 o
   7  -2  12          1.52         18.86        57.34 o
  -7  -1  12        152.17        126.08        62.83 o
  -6  -1  12        373.17        363.91        58.96 o
  -5  -1  12         50.95         53.57        65.29 o
  -4  -1  12         42.97         46.33        47.73 o
  -3  -1  12        185.76        175.87        45.55 o
  -2  -1  12        216.18        272.83        34.44 o
  -1  -1  12        460.28        473.16        42.71 o
   0  -1  12          0.29         -8.76        34.68 o
   1  -1  12        769.66        824.11        66.61 o
   2  -1  12         79.65         78.06        37.42 o
   3  -1  12        251.75        221.24        43.22 o
   4  -1  12        280.52        331.38        41.32 o
   5  -1  12         18.64         33.04        48.26 o
   6  -1  12          0.42         45.21        51.70 o
   7  -1  12          3.83         26.89        63.12 o
  -7   0  12          0.53         -0.37        77.34 o
  -6   0  12         12.34         15.02        56.28 o
  -5   0  12         26.42         34.95        52.44 o
  -4   0  12        189.74        221.60        48.94 o
  -3   0  12          8.57         21.75        39.11 o
  -2   0  12          0.36         -0.56        44.42 o
  -1   0  12        131.40        145.06        36.53 o
   0   0  12        737.53        744.66        41.17 o
   1   0  12         35.23         27.93        38.33 o
   2   0  12        203.23        195.38        37.33 o
   3   0  12        445.77        364.66        49.13 o
   4   0  12          0.65          5.82        39.34 o
   5   0  12          0.12          1.48        42.54 o
   6   0  12         20.64         73.37        53.36 o
   7   0  12         25.84         61.26        54.23 o
  -7   1  12          1.99         32.18        77.29 o
  -6   1  12         15.59         28.20        69.99 o
  -5   1  12         28.42         48.66        64.49 o
  -4   1  12        104.78        153.18        56.98 o
  -3   1  12        395.25        457.32        56.36 o
  -2   1  12        417.40        462.40        37.21 o
  -1   1  12         58.26         60.90        42.35 o
   0   1  12        311.90        274.99        38.62 o
   1   1  12          0.52          5.08        31.56 o
   2   1  12        310.75        326.88        31.69 o
   3   1  12          5.56         22.93        34.02 o
   4   1  12          1.61         11.18        39.02 o
   5   1  12        154.48        133.72        42.60 o
   6   1  12         81.41        162.65        49.09 o
   7   1  12         56.74         42.54        48.07 o
   8   1  12          2.06         -1.77       159.80 o
  -7   2  12         41.33         65.44        78.92 o
  -6   2  12         59.19         78.88        70.70 o
  -5   2  12          0.16         -0.08        45.80 o
  -4   2  12         10.36         30.14        58.53 o
  -3   2  12          2.07         -7.06        45.58 o
  -2   2  12          4.20         -5.75        48.65 o
  -1   2  12          0.23         24.69        37.30 o
   0   2  12       1730.85       1701.44       102.60 o
   1   2  12        110.87        117.74        32.81 o
   2   2  12         12.59         12.73        33.75 o
   3   2  12         13.46         16.74        37.01 o
   4   2  12          2.29         11.13        39.13 o
   5   2  12        435.26        368.29        38.86 o
   6   2  12         36.82         73.59        45.33 o
   7   2  12         71.49        115.65        50.62 o
   8   2  12         35.10         44.01        95.07 o
  -7   3  12          1.49          0.24        80.55 o
  -6   3  12         28.73         55.00        72.23 o
  -5   3  12          4.17         50.34        66.15 o
  -4   3  12        118.36        135.41        61.47 o
  -3   3  12          0.25         -1.61        47.27 o
  -2   3  12        464.27        517.69        43.16 o
  -1   3  12         96.81        111.41        37.71 o
   0   3  12          4.84          8.24        37.67 o
   1   3  12         12.16          6.11        35.49 o
   2   3  12          1.36         12.59        35.86 o
   3   3  12        135.58        226.02        37.34 o
   4   3  12         57.07         54.98        38.52 o
   5   3  12        140.94        103.35        35.54 o
   6   3  12         51.43        125.64        50.55 o
   7   3  12          0.43         25.96        50.58 o
   8   3  12         21.78         50.16        57.71 o
  -7   4  12         33.22         26.96        81.72 o
  -6   4  12        121.92        126.86        73.56 o
  -5   4  12        140.31        126.99        56.22 o
  -4   4  12         17.21         41.31        61.82 o
  -3   4  12          3.09         21.71        47.69 o
  -2   4  12        606.66        626.32        46.07 o
  -1   4  12        222.50        195.96        45.62 o
   0   4  12         99.42        100.45        38.24 o
   1   4  12        211.71        207.30        37.86 o
   2   4  12         27.62         50.26        35.45 o
   3   4  12         91.49        157.82        42.05 o
   4   4  12          3.96         17.13        42.88 o
   5   4  12        283.09        283.59        41.88 o
   6   4  12        241.95        172.12        40.64 o
   7   4  12         23.71         32.78        54.19 o
   8   4  12         80.22         45.39        55.54 o
  -7   5  12         23.12         -7.90        82.14 o
  -6   5  12          0.00         15.26        75.86 o
  -5   5  12          6.18          8.47        69.27 o
  -4   5  12         28.98         31.21        52.09 o
  -3   5  12         73.65         77.30        60.15 o
  -2   5  12         13.26         10.42        38.13 o
  -1   5  12        493.37        510.29        46.67 o
   0   5  12       1043.30       1062.31        42.97 o
   1   5  12         27.70         53.10        33.21 o
   2   5  12        319.41        289.04        36.73 o
   3   5  12        647.28        736.17        50.00 o
   4   5  12         13.32          8.20        38.98 o
   5   5  12          0.19          0.36        40.98 o
   6   5  12        109.43         84.90        49.77 o
   7   5  12         75.00         68.39        55.41 o
   8   5  12          0.02         26.95        86.19 o
  -7   6  12          0.08         12.39        83.79 o
  -6   6  12        117.83        114.70        77.24 o
  -5   6  12         96.99         77.91        57.21 o
  -4   6  12        180.40        189.56        53.86 o
  -3   6  12          0.13         10.44        52.08 o
  -2   6  12         24.17         22.07        40.00 o
  -1   6  12        264.00        248.36        46.70 o
   0   6  12        717.89        689.43        41.53 o
   1   6  12          0.02          1.47        38.67 o
   2   6  12        276.49        298.74        40.06 o
   3   6  12          6.39         -6.98        42.73 o
   4   6  12        351.46        303.85        51.36 o
   5   6  12         13.92         25.30        40.78 o
   6   6  12        106.32        107.15        50.27 o
   7   6  12         49.55         39.20        55.39 o
   8   6  12        137.01        192.40        89.57 o
  -7   7  12         12.65         53.81       123.24 o
  -6   7  12        217.85        246.99        79.57 o
  -5   7  12        287.83        330.23        74.42 o
  -4   7  12          1.29          7.07        52.30 o
  -3   7  12        550.67        532.27        45.44 o
  -2   7  12          0.75          7.99        34.56 o
  -1   7  12        309.59        293.64        46.37 o
   0   7  12        677.17        682.87        47.61 o
   1   7  12        368.76        348.34        40.93 o
   2   7  12         14.46         13.02        36.48 o
   3   7  12         51.62         60.64        43.37 o
   4   7  12        278.15        300.07        51.26 o
   5   7  12        163.30        147.85        46.21 o
   6   7  12         68.68         76.35        58.60 o
   7   7  12        175.55        232.45        56.76 o
  -6   8  12         98.07        121.60        76.06 o
  -5   8  12          1.21         27.86        66.09 o
  -4   8  12         47.85         54.20        60.12 o
  -3   8  12         63.77         76.11        54.47 o
  -2   8  12        196.53        216.71        52.60 o
  -1   8  12          1.89         10.19        40.31 o
   0   8  12        139.68        154.51        47.07 o
   1   8  12        738.77        669.44        42.30 o
   2   8  12        631.24        616.69        44.01 o
   3   8  12        257.55        229.65        44.95 o
   4   8  12        261.68        244.68        37.32 o
   5   8  12        122.54        157.16        55.38 o
   6   8  12          6.85         24.30        59.40 o
   7   8  12         80.65        119.36        65.33 o
  -6   9  12         40.72         42.99        75.23 o
  -5   9  12          3.36         11.01        55.44 o
  -4   9  12        328.78        314.74        52.08 o
  -3   9  12         69.23         95.60        56.10 o
  -2   9  12        325.40        300.63        50.41 o
  -1   9  12       1778.79       1652.35        75.45 o
   0   9  12         61.29        100.09        46.73 o
   1   9  12        302.73        323.94        41.71 o
   2   9  12        245.19        250.36        38.52 o
   3   9  12       1045.76       1044.15        52.63 o
   4   9  12        275.11        290.08        38.71 o
   5   9  12          3.67         -3.36        49.29 o
   6   9  12        114.68        128.60        51.67 o
   7   9  12         16.61          2.92        57.96 o
  -6  10  12         27.77         13.20        73.78 o
  -5  10  12        268.22        259.76        58.02 o
  -4  10  12        201.96        206.14        51.99 o
  -3  10  12         18.73         22.72        46.76 o
  -2  10  12        447.93        401.51        45.45 o
  -1  10  12        118.20        142.74        37.16 o
   0  10  12        403.30        379.81        48.07 o
   1  10  12        155.71        182.11        49.68 o
   2  10  12         16.67          7.12        41.94 o
   3  10  12        369.15        371.52        39.48 o
   4  10  12         13.80         34.48        42.60 o
   5  10  12        483.79        483.49        50.30 o
   6  10  12        259.27        258.53        54.86 o
   7  10  12          1.35        -14.60        65.68 o
  -6  11  12         29.06         35.90       121.93 o
  -5  11  12          3.25         -7.17        69.33 o
  -4  11  12        642.60        651.96        91.05 o
  -3  11  12         38.73         66.20        59.16 o
  -2  11  12         60.48         71.66        51.57 o
  -1  11  12        519.62        569.62        50.22 o
   0  11  12        222.53        267.09        47.46 o
   1  11  12          8.12         21.95        50.13 o
   2  11  12          0.08         16.78        49.84 o
   3  11  12        417.95        461.67        46.55 o
   4  11  12          3.95         32.62        55.46 o
   5  11  12         11.14         15.94        45.27 o
   6  11  12          0.11         25.43        53.29 o
   7  11  12         58.25         94.52        54.84 o
  -5  12  12          2.30         19.73        56.97 o
  -4  12  12        184.96        192.89        54.25 o
  -3  12  12         51.23         35.03        43.72 o
  -2  12  12        183.35        205.12        53.51 o
  -1  12  12          6.08         24.64        50.77 o
   0  12  12        254.05        254.34        60.21 o
   1  12  12        184.14        235.79        49.55 o
   2  12  12        222.61        161.31        51.95 o
   3  12  12        494.17        424.55        47.38 o
   4  12  12        177.75        202.96        46.74 o
   5  12  12         13.62        -13.43        47.52 o
   6  12  12         97.76         95.56        63.88 o
  -5  13  12          0.41         14.00        60.21 o
  -4  13  12         66.23         67.40        54.85 o
  -3  13  12         93.23         85.63        59.34 o
  -2  13  12         90.06         90.09        54.57 o
  -1  13  12        370.80        444.23        41.57 o
   0  13  12         82.76        111.48        39.62 o
   1  13  12        254.59        150.66        52.93 o
   2  13  12          2.84         14.91        41.29 o
   3  13  12          3.22         17.74        38.99 o
   4  13  12          6.99         45.27        45.32 o
   5  13  12          0.09         24.94        62.02 o
   6  13  12          0.17         -7.60        66.67 o
  -4  14  12         33.11         23.63        66.86 o
  -3  14  12        119.97        145.82        54.03 o
  -2  14  12         47.57         95.16        47.85 o
  -1  14  12        239.74        166.79        43.01 o
   0  14  12        309.15        311.30        41.43 o
   1  14  12        680.87        685.14        55.44 o
   2  14  12        871.01        630.62       177.80 o
   3  14  12         33.23         16.73        49.05 o
   4  14  12         55.77         85.23        47.31 o
   5  14  12          5.43          8.34        55.79 o
   6  14  12         19.15         46.97        67.82 o
  -4  15  12          5.98         44.09        70.42 o
  -3  15  12         16.70          3.95        55.11 o
  -2  15  12         19.30         32.45        52.21 o
  -1  15  12        101.33        138.81        57.98 o
   0  15  12          5.80          1.18        49.52 o
   1  15  12         26.11         48.37        55.63 o
   2  15  12          1.60         34.92        49.58 o
   3  15  12         21.30         65.71        59.39 o
   4  15  12         30.05         68.76        48.40 o
   5  15  12          1.06         23.62        56.94 o
  -3  16  12         26.59         54.02        57.41 o
  -2  16  12         99.95         97.76        62.58 o
  -1  16  12          4.28         19.84        58.93 o
   0  16  12        156.67        128.76        51.66 o
   1  16  12          2.01         35.73        50.32 o
   2  16  12          1.43         -5.61        58.50 o
   3  16  12          0.67         16.52        47.56 o
   4  16  12          0.05         10.20        58.12 o
   5  16  12         16.87         12.20        60.09 o
  -2  17  12          1.84          9.70        50.84 o
  -1  17  12         11.22         38.82        55.65 o
   0  17  12          9.48         11.23        53.32 o
   1  17  12          2.91          9.29        53.92 o
   2  17  12          0.06          5.58        76.02 o
   3  17  12          8.39         47.94        64.53 o
   4  17  12          5.51         19.22        53.32 o
  -1  18  12          3.43          5.47        51.15 o
   0  18  12          2.74          6.74        55.82 o
   1  18  12         20.72         16.13        57.17 o
   2  18  12         11.20         18.06        56.62 o
   3  18  12         43.77         24.08        48.35 o
  -2 -13  13          8.50         37.53        65.55 o
  -1 -13  13          9.06         28.42        55.80 o
   0 -13  13          4.64         15.70        45.65 o
   1 -13  13          0.00         31.21        46.53 o
  -3 -12  13         46.26         85.99        48.64 o
  -2 -12  13         32.38         51.29        53.36 o
  -1 -12  13          2.10         -6.58        52.73 o
   0 -12  13        195.75        217.03        53.28 o
   1 -12  13         39.79         24.97        54.25 o
   2 -12  13         84.25        114.33        55.46 o
   3 -12  13        140.33        169.44        47.81 o
  -4 -11  13         10.84         58.80        64.77 o
  -3 -11  13          0.15          3.98        46.32 o
  -2 -11  13         95.65         95.96        51.59 o
  -1 -11  13         90.22        125.98        42.04 o
   0 -11  13          1.16         13.36        51.02 o
   1 -11  13          5.48          9.32        41.92 o
   2 -11  13          0.00        -15.02        46.89 o
   3 -11  13         46.27         58.91        49.74 o
  -5 -10  13        178.04        151.87        67.29 o
  -4 -10  13         35.08         56.10        55.26 o
  -3 -10  13         10.77         24.67        44.50 o
  -2 -10  13         29.27         42.08        58.31 o
  -1 -10  13         27.41         44.81        44.37 o
   0 -10  13          7.96         54.80        57.29 o
   1 -10  13         11.49         47.98        44.04 o
   2 -10  13        131.04        103.91        45.68 o
   3 -10  13          2.30         -8.48        43.07 o
   4 -10  13         14.15         23.28        56.26 o
  -5  -9  13         72.13         88.52        50.73 o
  -4  -9  13          0.17         -9.05        59.78 o
  -3  -9  13        268.59        208.52        49.02 o
  -2  -9  13          0.36         26.74        47.55 o
  -1  -9  13        128.01        123.75        41.87 o
   0  -9  13        395.77        388.44        39.55 o
   1  -9  13         69.25         97.66        38.98 o
   2  -9  13        367.36        367.30        42.86 o
   3  -9  13         22.34         13.29        52.24 o
   4  -9  13         69.78         64.12        44.74 o
   5  -9  13          5.74         16.40        53.52 o
  -6  -8  13        241.05        170.78        66.26 o
  -5  -8  13          2.96        -10.36        83.97 o
  -4  -8  13          0.00         19.31        58.17 o
  -3  -8  13         79.69         95.34        46.60 o
  -2  -8  13         86.72        100.26        40.73 o
  -1  -8  13        490.03        543.06        53.14 o
   0  -8  13        724.78        688.68        76.51 o
   1  -8  13          2.51         10.25        45.78 o
   2  -8  13          2.35        -11.32        42.25 o
   3  -8  13          0.07         25.52        43.73 o
   4  -8  13         54.65         76.82        52.86 o
   5  -8  13         13.25          4.31        56.52 o
  -6  -7  13         20.56         37.35        67.95 o
  -5  -7  13          0.96         19.66        55.65 o
  -4  -7  13        119.73        128.93        57.24 o
  -3  -7  13        780.82        790.36        55.46 o
  -2  -7  13        385.75        385.31        52.30 o
  -1  -7  13       1043.30       1059.02        41.53 o
   0  -7  13         73.34         88.44        44.42 o
   1  -7  13       1163.33       1022.80       129.31 o
   2  -7  13        846.94        865.98        47.65 o
   3  -7  13         54.66         46.22        48.05 o
   4  -7  13        180.69        184.81        45.38 o
   5  -7  13         18.83         48.44        57.89 o
  -6  -6  13        194.75        108.03       115.06 o
  -5  -6  13        184.69        144.42        51.47 o
  -4  -6  13          7.50         47.51        59.83 o
  -3  -6  13        139.83        139.46        51.39 o
  -2  -6  13        374.25        370.04        36.75 o
  -1  -6  13          2.21          7.69        38.16 o
   0  -6  13        729.75        721.73        61.73 o
   1  -6  13         10.92          1.90        35.11 o
   2  -6  13       1517.00       1562.48       109.21 o
   3  -6  13          0.40         20.80        42.42 o
   4  -6  13          3.08          5.49        44.47 o
   5  -6  13         49.90         19.39        47.24 o
   6  -6  13         88.40         80.25        55.42 o
  -6  -5  13        297.80        267.93        64.85 o
  -5  -5  13       1239.82       1155.65       117.53 o
  -4  -5  13        316.79        271.71        51.98 o
  -3  -5  13          0.17         23.72        39.84 o
  -2  -5  13         16.83          3.20        42.61 o
  -1  -5  13        347.81        337.06        42.68 o
   0  -5  13          3.75         11.62        36.57 o
   1  -5  13        117.80        140.88        42.47 o
   2  -5  13        911.15        976.60       143.67 o
   3  -5  13          0.05         14.67        46.03 o
   4  -5  13         57.05         67.78        43.63 o
   5  -5  13        106.14         78.82        52.69 o
   6  -5  13          7.67         11.29        48.19 o
  -7  -4  13         35.13         49.74       121.21 o
  -6  -4  13          6.92         32.62        77.60 o
  -5  -4  13        372.63        299.54        58.86 o
  -4  -4  13         45.96         50.94        47.82 o
  -3  -4  13       1163.69       1184.52        78.21 o
  -2  -4  13        455.34        433.88        38.90 o
  -1  -4  13        636.65        730.81        51.95 o
   0  -4  13         28.43         18.04        41.14 o
   1  -4  13         63.28         56.97        37.60 o
   2  -4  13        398.17        374.07        36.67 o
   3  -4  13         47.44         56.25        37.49 o
   4  -4  13         66.62         66.45        49.06 o
   5  -4  13         22.50         26.36        51.64 o
   6  -4  13          6.91         18.49        59.47 o
  -7  -3  13          2.23         29.06        83.95 o
  -6  -3  13         10.36         -3.72        62.12 o
  -5  -3  13         64.11         76.36        55.89 o
  -4  -3  13         52.25         66.42        63.70 o
  -3  -3  13        126.06        142.23        53.79 o
  -2  -3  13        121.22         79.22        37.75 o
  -1  -3  13          2.09         10.56        34.89 o
   0  -3  13       1238.28       1319.05        48.85 o
   1  -3  13         94.76         77.77        33.79 o
   2  -3  13          4.26         23.20        42.56 o
   3  -3  13        677.61        648.52        41.25 o
   4  -3  13          0.22          4.72        42.87 o
   5  -3  13         43.22         49.24        47.19 o
   6  -3  13          8.51        -15.92        54.72 o
   7  -3  13         63.54         44.35        53.94 o
  -7  -2  13          5.20         14.25        81.82 o
  -6  -2  13          2.71         38.11        59.69 o
  -5  -2  13         73.78         56.01        55.34 o
  -4  -2  13          0.70          9.47        51.86 o
  -3  -2  13        171.12        138.69        39.89 o
  -2  -2  13        244.49        207.45        44.95 o
  -1  -2  13         23.85         66.39        40.16 o
   0  -2  13        308.88        326.61        33.87 o
   1  -2  13         44.08         40.74        33.73 o
   2  -2  13         31.45         30.98        42.28 o
   3  -2  13        532.40        575.43        44.59 o
   4  -2  13         47.79         78.75        42.47 o
   5  -2  13          6.89         17.88        44.28 o
   6  -2  13         13.01         -4.89        53.97 o
   7  -2  13         37.51         27.48        58.54 o
  -7  -1  13         85.18         70.89        81.52 o
  -6  -1  13         31.25         30.17        74.57 o
  -5  -1  13         38.10         60.21        66.43 o
  -4  -1  13         75.73         80.30        50.41 o
  -3  -1  13        160.80        158.28        45.92 o
  -2  -1  13        106.60         75.58        38.63 o
  -1  -1  13         32.22         29.37        37.54 o
   0  -1  13        171.10        179.61        35.81 o
   1  -1  13        456.33        487.82        41.24 o
   2  -1  13        125.43        151.14        35.47 o
   3  -1  13        131.14        180.54        39.91 o
   4  -1  13         94.13        108.76        38.23 o
   5  -1  13         30.48         47.20        50.04 o
   6  -1  13         13.94         -2.29        51.31 o
   7  -1  13         27.56         12.83        54.36 o
  -7   0  13          1.75         30.50        80.04 o
  -6   0  13          7.46         36.19        71.13 o
  -5   0  13        185.56        175.83        53.29 o
  -4   0  13         53.01         60.68        49.23 o
  -3   0  13        209.07        269.78        56.54 o
  -2   0  13          3.56         31.82        35.62 o
  -1   0  13         88.56         85.36        43.42 o
   0   0  13        556.37        580.28        38.69 o
   1   0  13        266.75        268.12        40.37 o
   2   0  13          8.93         13.05        38.24 o
   3   0  13        264.49        307.12        35.22 o
   4   0  13          5.58         25.61        41.11 o
   5   0  13        110.98         97.99        50.49 o
   6   0  13         86.89        108.51        47.86 o
   7   0  13         15.03         48.59        63.54 o
  -7   1  13          0.03          4.13        79.41 o
  -6   1  13        281.18        266.48        72.90 o
  -5   1  13          8.58         19.08        65.05 o
  -4   1  13         58.34         90.08        47.81 o
  -3   1  13        340.98        353.72        56.67 o
  -2   1  13         21.91         50.19        41.32 o
  -1   1  13        811.98        860.64        45.07 o
   0   1  13        144.49        114.65        34.97 o
   1   1  13         82.78        109.73        35.19 o
   2   1  13          2.62          7.98        34.07 o
   3   1  13        127.15        177.91        39.15 o
   4   1  13        225.16        311.19        46.07 o
   5   1  13        219.48        236.60        44.82 o
   6   1  13         41.57         70.96        42.98 o
   7   1  13         64.34         64.67        55.01 o
  -7   2  13        150.27        132.42        65.57 o
  -6   2  13         20.05         36.53        73.49 o
  -5   2  13         68.71         78.26        53.15 o
  -4   2  13          2.01        -13.96        59.23 o
  -3   2  13        110.56        115.37        47.18 o
  -2   2  13         85.13         72.60        48.90 o
  -1   2  13        618.29        597.11        41.67 o
   0   2  13        194.02        155.92        34.61 o
   1   2  13        184.05        177.34        39.66 o
   2   2  13        294.84        331.94        36.96 o
   3   2  13         36.89         60.54        39.41 o
   4   2  13       1031.67       1095.25        68.02 o
   5   2  13        206.84        169.11        48.87 o
   6   2  13        548.92        436.95        55.25 o
   7   2  13         86.58         66.51        51.06 o
  -7   3  13        106.16        141.77        82.93 o
  -6   3  13          1.71         16.40        74.21 o
  -5   3  13         38.99         44.30        55.26 o
  -4   3  13          4.89         46.93        61.48 o
  -3   3  13        327.15        306.25        59.27 o
  -2   3  13         75.77        101.19        42.42 o
  -1   3  13        582.18        607.16        48.56 o
   0   3  13        621.42        606.02        55.83 o
   1   3  13          2.20         -2.35        31.47 o
   2   3  13        103.48         86.24        31.15 o
   3   3  13        840.30        653.98        44.43 o
   4   3  13         51.50          8.84        40.93 o
   5   3  13         37.97         96.35        42.96 o
   6   3  13         63.98        149.47        46.32 o
   7   3  13         55.21         60.07        50.84 o
  -7   4  13         10.64         18.28        83.49 o
  -6   4  13         28.59         20.75        75.75 o
  -5   4  13         11.43         29.61        68.63 o
  -4   4  13          2.90         19.06        62.41 o
  -3   4  13         18.75         48.19        48.91 o
  -2   4  13          0.00         -7.40        49.89 o
  -1   4  13          5.86         10.50        38.54 o
   0   4  13        535.98        465.41        51.63 o
   1   4  13         62.59         73.24        44.61 o
   2   4  13         15.60         26.17        37.42 o
   3   4  13         12.08         20.29        35.31 o
   4   4  13         25.08         15.42        37.51 o
   5   4  13        209.65        193.16        39.81 o
   6   4  13         22.71         31.31        46.12 o
   7   4  13        274.07        261.34        56.93 o
  -7   5  13          2.93         30.52        84.59 o
  -6   5  13         11.88          2.31        63.76 o
  -5   5  13        177.70        160.97        58.67 o
  -4   5  13        223.75        187.60        52.81 o
  -3   5  13        652.77        552.52        62.85 o
  -2   5  13        175.06        184.99        47.03 o
  -1   5  13        114.64        106.92        35.90 o
   0   5  13        434.36        444.38        41.54 o
   1   5  13        528.92        561.56        37.18 o
   2   5  13        241.35        228.80        41.20 o
   3   5  13        701.82        606.39        39.83 o
   4   5  13         44.01         36.06        37.12 o
   5   5  13         64.83         70.72        39.44 o
   6   5  13          2.23         14.57        46.14 o
   7   5  13         12.96         22.00        65.92 o
  -6   6  13         58.97         72.42        64.49 o
  -5   6  13        539.93        564.58        75.51 o
  -4   6  13        461.29        523.91        69.12 o
  -3   6  13          6.97         -4.65        54.88 o
  -2   6  13          1.61         -5.09        37.13 o
  -1   6  13          9.74         25.65        40.22 o
   0   6  13        873.87        856.11        51.34 o
   1   6  13        572.43        498.62        47.31 o
   2   6  13         93.66         83.42        40.63 o
   3   6  13        478.01        529.17        37.16 o
   4   6  13         21.12         32.37        39.80 o
   5   6  13         85.35         90.78        49.02 o
   6   6  13         23.51         38.74        51.67 o
   7   6  13          9.16         -3.06        65.45 o
  -6   7  13        355.56        305.10        68.04 o
  -5   7  13          3.67        -12.19        74.91 o
  -4   7  13        100.38        163.60        58.79 o
  -3   7  13         13.36         17.28        43.85 o
  -2   7  13         62.03         62.85        39.15 o
  -1   7  13        666.46        719.56        49.58 o
   0   7  13        639.51        634.12        48.83 o
   1   7  13        734.17        764.05        49.15 o
   2   7  13       1185.54       1251.83        50.57 o
   3   7  13       3080.17       2861.52        61.59 o
   4   7  13        429.44        450.97        41.15 o
   5   7  13        471.15        550.18        56.68 o
   6   7  13         19.38          4.69        52.89 o
   7   7  13         56.07         55.37        65.81 o
  -6   8  13         43.83         41.55        82.74 o
  -5   8  13        316.97        362.51        77.94 o
  -4   8  13        494.65        549.78        59.66 o
  -3   8  13         21.25         39.53        40.29 o
  -2   8  13       1085.94       1106.36        68.67 o
  -1   8  13        234.93        214.18        48.97 o
   0   8  13         20.55         25.80        41.25 o
   1   8  13        245.07        250.42        47.86 o
   2   8  13         56.98         86.41        47.17 o
   3   8  13        789.51        776.74        42.29 o
   4   8  13        169.88        177.75        52.25 o
   5   8  13          4.09         -0.41        48.14 o
   6   8  13          0.09         38.99        47.83 o
   7   8  13         70.87         85.35        58.00 o
  -6   9  13         23.18         24.40        83.30 o
  -5   9  13         96.92         95.80        59.28 o
  -4   9  13       1166.33       1156.10        89.22 o
  -3   9  13         12.64         12.34        49.79 o
  -2   9  13         42.95         57.36        42.13 o
  -1   9  13          0.14         -8.38        42.46 o
   0   9  13        106.04         95.58        41.97 o
   1   9  13          0.73         13.98        40.77 o
   2   9  13        555.60        582.49        49.91 o
   3   9  13         47.59         48.62        50.67 o
   4   9  13        139.54        101.19        40.68 o
   5   9  13        105.17        128.01        58.44 o
   6   9  13         99.34         84.06        52.94 o
   7   9  13          5.84         19.45        58.19 o
  -6  10  13         38.80         28.35       125.54 o
  -5  10  13        103.32         87.44        61.29 o
  -4  10  13        294.26        290.11        55.21 o
  -3  10  13        267.67        291.34        59.38 o
  -2  10  13        825.54        868.49        68.94 o
  -1  10  13        251.69        265.08        43.92 o
   0  10  13         11.92         28.43        38.16 o
   1  10  13         36.86         28.11        37.82 o
   2  10  13          3.23         30.97        37.82 o
   3  10  13        463.25        459.16        46.39 o
   4  10  13          3.55         34.13        55.06 o
   5  10  13        520.56        539.11        52.52 o
   6  10  13          0.58          0.83        48.17 o
   7  10  13        104.38         79.06        55.29 o
  -5  11  13          0.00          9.37        66.77 o
  -4  11  13         62.44         66.99        65.37 o
  -3  11  13         85.48         92.29        49.51 o
  -2  11  13          0.63         17.12        56.40 o
  -1  11  13        274.04        290.60        50.96 o
   0  11  13        130.66        128.67        38.82 o
   1  11  13         48.49         64.34        42.65 o
   2  11  13         27.51         20.12        42.75 o
   3  11  13        168.30        181.30        45.74 o
   4  11  13          0.01         20.28        44.43 o
   5  11  13          1.27        -17.39        61.16 o
   6  11  13          2.01          5.49        64.13 o
  -5  12  13         28.57         30.17        68.79 o
  -4  12  13         82.30        101.48        55.59 o
  -3  12  13         13.23         27.31        51.36 o
  -2  12  13          1.97         46.48        54.21 o
  -1  12  13        433.07        417.82        52.75 o
   0  12  13        377.15        424.67        50.34 o
   1  12  13          0.12          5.07        39.12 o
   2  12  13         91.00         69.73        45.23 o
   3  12  13         72.90         56.32        43.78 o
   4  12  13          0.22         51.07        58.45 o
   5  12  13          4.29          7.08        48.80 o
   6  12  13         49.59         22.60        65.96 o
  -4  13  13        362.01        353.35        70.05 o
  -3  13  13        176.80        209.78        46.75 o
  -2  13  13          8.21         32.51        56.03 o
  -1  13  13         17.17         17.02        42.64 o
   0  13  13         19.56         17.75        44.98 o
   1  13  13          2.31         19.85        53.28 o
   2  13  13        433.90        360.13        48.19 o
   3  13  13        367.24        401.34        45.89 o
   4  13  13          1.97          1.56        52.54 o
   5  13  13         32.51         39.64        48.51 o
   6  13  13          0.57         23.89        57.71 o
  -4  14  13         70.26         72.51        69.66 o
  -3  14  13        287.72        267.36        56.40 o
  -2  14  13         61.91         59.84        50.42 o
  -1  14  13          5.81         37.08        55.39 o
   0  14  13         19.70         10.24        39.05 o
   1  14  13         35.64         58.40        52.31 o
   2  14  13          9.70         23.15        43.15 o
   3  14  13        136.98        153.32        42.65 o
   4  14  13          3.82         31.92        62.87 o
   5  14  13          1.13         -2.96        57.82 o
  -3  15  13          9.64         30.31        56.31 o
  -2  15  13          0.00         -0.51        53.37 o
  -1  15  13          2.37         44.48        57.92 o
   0  15  13          3.15          7.30        49.86 o
   1  15  13          0.97         22.20        57.40 o
   2  15  13        116.85        104.56        45.45 o
   3  15  13          0.60         11.68        51.89 o
   4  15  13          8.67          9.65        50.46 o
   5  15  13          9.40        -18.22        68.37 o
  -3  16  13         20.23         94.38        82.65 o
  -2  16  13          1.92          4.63        63.94 o
  -1  16  13          8.66         22.69        60.68 o
   0  16  13          0.11          8.55        51.13 o
   1  16  13         17.36         43.22        51.02 o
   2  16  13          6.31         28.28        54.06 o
   3  16  13          1.11         17.67        45.35 o
   4  16  13         11.20         11.92        67.00 o
  -2  17  13         85.35        113.06        58.77 o
  -1  17  13          0.34         14.32        55.62 o
   0  17  13          8.62         35.94        48.61 o
   1  17  13         16.48         11.93        63.42 o
   2  17  13          8.05         37.14        77.26 o
   3  17  13         31.46         32.82        66.65 o
   0  18  13          7.90         12.14        65.90 o
   1  18  13         22.68         -6.87        51.31 o
   2  18  13          1.39         -4.07        50.31 o
   0 -13  14          3.66         10.04       117.99 o
  -2 -12  14          8.99         -1.56        56.67 o
  -1 -12  14         13.72         40.52        63.14 o
   0 -12  14          3.75         13.88        45.64 o
   1 -12  14         14.05         18.83        43.01 o
   2 -12  14         64.22         63.68        57.53 o
  -3 -11  14          4.95          3.55        53.95 o
  -2 -11  14         53.30         79.94        53.13 o
  -1 -11  14          5.92         10.96        47.68 o
   0 -11  14         81.83         78.74        43.57 o
   1 -11  14        128.29        123.85        44.53 o
   2 -11  14        383.76        374.58        50.41 o
   3 -11  14        441.23        397.37        47.55 o
  -4 -10  14         38.31         17.49        56.28 o
  -3 -10  14         63.21         60.33        75.15 o
  -2 -10  14        115.48         86.75        73.53 o
  -1 -10  14          9.88        -15.44        42.56 o
   0 -10  14         31.15         58.46        45.97 o
   1 -10  14        676.43        625.70        53.65 o
   2 -10  14         85.87         46.56        53.29 o
   3 -10  14         14.60          0.01        44.08 o
  -5  -9  14          9.09         37.09        58.72 o
  -4  -9  14          1.72          6.02        77.85 o
  -3  -9  14          6.85        -19.59        50.09 o
  -2  -9  14         58.86         58.14        49.08 o
  -1  -9  14        339.08        333.40        44.59 o
   0  -9  14        669.43        634.98        50.51 o
   1  -9  14        216.20        192.60        45.11 o
   2  -9  14          0.18         22.18        50.75 o
   3  -9  14          0.01         25.51        46.87 o
   4  -9  14        189.83        168.72        56.58 o
  -5  -8  14          0.04         -3.84        68.64 o
  -4  -8  14         37.68         38.78        52.87 o
  -3  -8  14        483.44        477.47        57.99 o
  -2  -8  14          3.05         53.92        54.92 o
  -1  -8  14        560.12        487.75        47.82 o
   0  -8  14          1.27         29.10        47.85 o
   1  -8  14          0.32          8.19        39.07 o
   2  -8  14        153.90        148.61        37.47 o
   3  -8  14        637.82        641.19        52.70 o
   4  -8  14          0.00          9.33        48.89 o
   5  -8  14          7.85          6.79        49.75 o
  -5  -7  14         42.34         22.92        46.63 o
  -4  -7  14        124.82        112.82        58.52 o
  -3  -7  14        177.03        136.21        48.37 o
  -2  -7  14         73.88        120.71        45.94 o
  -1  -7  14        121.38        129.37        46.43 o
   0  -7  14         25.47         37.94        41.29 o
   1  -7  14         52.57         86.57        41.82 o
   2  -7  14        242.88        270.90        39.50 o
   3  -7  14         68.39         68.46        50.14 o
   4  -7  14          0.43         -7.08        43.03 o
   5  -7  14         26.90          1.56        67.07 o
  -6  -6  14         43.90         86.88        69.54 o
  -5  -6  14          0.05         35.01        55.15 o
  -4  -6  14         26.62         53.83        60.90 o
  -3  -6  14         68.07         57.50        45.99 o
  -2  -6  14         83.27         55.49        45.82 o
  -1  -6  14       1070.88       1099.93        53.99 o
   0  -6  14        451.60        415.48        37.82 o
   1  -6  14        202.90        259.36        40.83 o
   2  -6  14         71.03         88.84        41.52 o
   3  -6  14         77.72        103.96        49.53 o
   4  -6  14         31.11         41.26        47.17 o
   5  -6  14          2.98         67.68        59.20 o
  -6  -5  14        477.07        485.13        69.47 o
  -5  -5  14         14.02         64.22        74.64 o
  -4  -5  14         65.93         53.64        51.40 o
  -3  -5  14         92.28         82.78        52.99 o
  -2  -5  14        126.43        130.74        40.82 o
  -1  -5  14         61.42         60.74        35.46 o
   0  -5  14         25.19         33.35        35.86 o
   1  -5  14        363.16        276.79        40.76 o
   2  -5  14         35.41         26.65        40.77 o
   3  -5  14        117.44        133.18        38.79 o
   4  -5  14         43.74         27.20        45.66 o
   5  -5  14         37.41         90.62        51.46 o
   6  -5  14        108.32        122.52        63.41 o
  -6  -4  14          1.62         14.74        65.50 o
  -5  -4  14          0.95         37.70        72.23 o
  -4  -4  14         32.15         33.65        62.73 o
  -3  -4  14          1.99          2.58        40.96 o
  -2  -4  14        560.53        573.81        45.40 o
  -1  -4  14        150.55        176.30        38.84 o
   0  -4  14        167.25        178.22        43.13 o
   1  -4  14        230.04        283.30        36.30 o
   2  -4  14        721.95        682.12        53.02 o
   3  -4  14          7.15         21.73        35.56 o
   4  -4  14         25.82         37.12        44.82 o
   5  -4  14          8.72         27.28        48.81 o
   6  -4  14        191.96        218.01        60.99 o
  -6  -3  14         93.00        108.15        79.88 o
  -5  -3  14        795.62        705.06        74.10 o
  -4  -3  14        134.49        122.06        67.06 o
  -3  -3  14        127.67        110.29        46.82 o
  -2  -3  14       1047.62       1088.04        49.56 o
  -1  -3  14        286.21        287.83        37.89 o
   0  -3  14        190.77        168.85        42.10 o
   1  -3  14         93.39         94.96        37.82 o
   2  -3  14         34.94         29.24        39.17 o
   3  -3  14          8.47          2.62        35.45 o
   4  -3  14          3.21         14.63        49.86 o
   5  -3  14         31.12         23.40        48.67 o
   6  -3  14        122.90        178.19        54.23 o
  -6  -2  14          3.81         18.84        76.81 o
  -5  -2  14        502.77        517.31        70.10 o
  -4  -2  14          2.88          1.08        52.42 o
  -3  -2  14         63.20         62.81        41.11 o
  -2  -2  14         78.81         65.05        43.78 o
  -1  -2  14        198.99        141.37        37.89 o
   0  -2  14         36.72         37.14        32.96 o
   1  -2  14         39.53         56.43        41.71 o
   2  -2  14          0.80          6.24        35.22 o
   3  -2  14          2.44         30.29        45.68 o
   4  -2  14        106.10        142.65        48.61 o
   5  -2  14          0.49         20.00        52.31 o
   6  -2  14         31.73         25.81        54.51 o
   7  -2  14         11.72         17.52       144.64 o
  -6  -1  14         27.98         12.35        62.60 o
  -5  -1  14         59.17         77.62        67.73 o
  -4  -1  14         30.70         44.53        62.31 o
  -3  -1  14        149.69        154.16        47.49 o
  -2  -1  14        282.30        333.22        45.85 o
  -1  -1  14        160.41        159.78        38.17 o
   0  -1  14        412.16        464.09        42.04 o
   1  -1  14          1.48         -4.70        33.46 o
   2  -1  14         10.32          9.51        38.88 o
   3  -1  14         25.04         10.18        46.01 o
   4  -1  14        172.08        180.92        40.08 o
   5  -1  14          0.71          4.72        51.01 o
   6  -1  14          4.53         10.23        51.52 o
   7  -1  14         51.78         99.68        67.56 o
  -7   0  14        242.01        206.23       112.96 o
  -6   0  14          2.47         -6.14        73.85 o
  -5   0  14        115.43         55.81        67.47 o
  -4   0  14       1110.90       1160.71        53.39 o
  -3   0  14         18.50         54.52        58.86 o
  -2   0  14        135.80        120.70        49.84 o
  -1   0  14        124.69        148.56        41.14 o
   0   0  14         81.85         85.09        32.50 o
   1   0  14        510.29        523.09        40.05 o
   2   0  14        641.31        693.59        41.93 o
   3   0  14         69.95         84.27        40.73 o
   4   0  14         20.60         40.35        46.91 o
   5   0  14          9.83         37.91        50.70 o
   6   0  14          1.56         14.66        48.38 o
   7   0  14          2.46         18.07        55.66 o
  -7   1  14         64.39         64.12       112.35 o
  -6   1  14          0.92         14.26        74.68 o
  -5   1  14         14.18         53.92        68.90 o
  -4   1  14         30.67         49.18        43.33 o
  -3   1  14        369.07        342.10        48.24 o
  -2   1  14        135.15        137.13        43.46 o
  -1   1  14         95.12        113.35        37.00 o
   0   1  14          0.59         -1.42        35.19 o
   1   1  14         86.88        100.17        40.58 o
   2   1  14         81.75         69.77        34.94 o
   3   1  14        538.01        580.39        45.43 o
   4   1  14         38.19         48.51        46.92 o
   5   1  14         42.05         46.21        46.51 o
   6   1  14        239.68        165.70        56.80 o
   7   1  14         11.48         15.56        48.50 o
  -6   2  14          6.59         27.37        75.05 o
  -5   2  14         39.71         41.80        67.62 o
  -4   2  14         14.98         26.01        51.47 o
  -3   2  14        606.41        534.83        58.31 o
  -2   2  14         26.08         20.53        42.01 o
  -1   2  14         38.17         11.21        38.48 o
   0   2  14          0.35          7.94        32.51 o
   1   2  14         20.17         34.26        40.01 o
   2   2  14         32.51         54.22        42.36 o
   3   2  14        560.43        647.84        50.60 o
   4   2  14         27.22         26.90        37.51 o
   5   2  14         19.50         50.96        44.89 o
   6   2  14         25.61         97.21        48.79 o
   7   2  14          0.60         10.43        52.16 o
  -6   3  14          4.57         16.37        75.37 o
  -5   3  14         59.09         73.01        57.53 o
  -4   3  14          3.39         12.15        51.64 o
  -3   3  14          0.01         33.47        48.86 o
  -2   3  14         29.10         15.86        43.19 o
  -1   3  14        350.47        313.35        36.66 o
   0   3  14          0.29         24.43        45.07 o
   1   3  14          4.87         -4.47        32.72 o
   2   3  14          0.06          8.98        41.74 o
   3   3  14         47.74         83.11        33.05 o
   4   3  14        141.43        149.15        36.01 o
   5   3  14          9.76         21.92        49.75 o
   6   3  14        168.31        206.37        47.66 o
   7   3  14          8.16         12.44        51.62 o
  -6   4  14         65.72         68.58        63.84 o
  -5   4  14          7.21         34.02        49.83 o
  -4   4  14         46.17         26.76        64.77 o
  -3   4  14        139.60        170.46        50.85 o
  -2   4  14         11.90         18.81        37.50 o
  -1   4  14         21.42         40.12        40.86 o
   0   4  14        234.18        281.38        46.78 o
   1   4  14        176.97        159.85        35.81 o
   2   4  14        339.26        368.65        38.98 o
   3   4  14        103.96        136.99        36.27 o
   4   4  14          0.55          3.50        38.56 o
   5   4  14         79.36         97.55        44.46 o
   6   4  14         14.36         65.86        47.30 o
   7   4  14         90.00         46.43        53.70 o
  -6   5  14        110.49        124.32        79.72 o
  -5   5  14          1.84         -1.96        72.95 o
  -4   5  14        127.72         70.38        54.19 o
  -3   5  14        194.21        243.73        62.94 o
  -2   5  14         16.70         19.44        48.33 o
  -1   5  14        207.91        195.97        47.67 o
   0   5  14          6.49         27.99        39.71 o
   1   5  14         19.28         26.62        39.95 o
   2   5  14        131.29        120.22        41.69 o
   3   5  14        297.87        217.65        45.87 o
   4   5  14        111.28        148.45        38.48 o
   5   5  14         28.34         21.23        43.81 o
   6   5  14          7.09         22.11        47.77 o
   7   5  14         12.12         10.94        58.04 o
  -6   6  14         65.12         65.33        82.19 o
  -5   6  14         16.40         40.50        60.25 o
  -4   6  14          5.12        -17.90        55.84 o
  -3   6  14         39.51         78.65        65.35 o
  -2   6  14        146.49        200.70        41.58 o
  -1   6  14         67.04         79.75        41.77 o
   0   6  14         20.35         14.58        41.47 o
   1   6  14       1235.14       1183.59        65.12 o
   2   6  14       1492.83       1569.52        73.69 o
   3   6  14        265.87        351.74        51.07 o
   4   6  14        137.34        118.79        47.18 o
   5   6  14          1.77          1.97        43.86 o
   6   6  14          3.05         35.60        53.15 o
   7   6  14          0.30         -1.07        58.04 o
  -6   7  14        355.54        352.82        70.67 o
  -5   7  14        215.50        189.08        63.48 o
  -4   7  14        134.01        128.93        58.03 o
  -3   7  14         75.49         65.67        46.78 o
  -2   7  14         46.82         70.00        37.70 o
[truncated: 83,100 more chars]
